# Supplementary material for: The role of R-loop aberrations in lower-grade gliomas: prognostic, immune, and metabolic implications from multi-omics and machine learning analysis
Source: Front Immunol. 2026 Apr 17;17:1758954. doi: 10.3389/fimmu.2026.1758954 (PMC13132874; doi:10.3389/fimmu.2026.1758954)
Supplement: Supplementary file 1 [file Table1.xlsx]

## Sheet: Table S1
Table S1 Hyperparameters used in the machine learning algorithms.
Algorithms	Package	Function	Parameter	Value	Range	Step
lasso	glmnet（R）	cv.glmnet	alpha	1	-	-
			nfold	5	-	-
		predict	s	lambda.min from cv.glmnet	-	-
Ridge	glmnet（R）	cv.glmnet	alpha	0	-	-
			nfold	5	-	-
		predict	s	lambda.min from cv.glmnet	-	-
Enet	glmnet（R）	cv.glmnet	alpha	-	[0.1,0.9]	0.1
			nfold	5	-	-
		predict	s	lambda.min from cv.glmnet	-	-
plsRCox	plsRcox（R）	cv.plsRcox	nt	10	-	-
			nfold	5	-	-
		plsRcox	nt	nt from cv.plsRcox	-	-
SuperPC	superpc（R）	superpc.cv	n.fold	5	-	-
		superpc.predict	threshold	threshold from superpc.cv	-	-
XGBoost	xgboost（R）	xgboost	max_depth	-	[3,11]	1
			min_child_weight	-	[3,54]	1
			gamma	-	[0,0.15]	0.01
			subsample	-	[0.4,0.95]	0.05
			colsample_bytree	-	[0.4,0.95]	0.05
			alpha	-	[0,1.5]	0.1
			lambda	-	[0,1.5]	0.1
			eta	-	[0.01,0.13]	0.01
			n.trees	-	-	-
RSF	randomForestSRC (R)	rfsrc	ntree	100/500/1000/1500/2000	-	-
			mtry	-	[1,54]	1
GBM	gbm (R)	gbm	n.trees	n.trees from gbm	-	-
			cv.folds	5	-	-
CoxBoost	CoxBoost (R)	optimCoxBoostPenalty	start.penalty	500	-	-
		cv.CoxBoost	K	5	-	-
			penalty	penalty from optimCoxBoostPenalty	-	-
		CoxBoost	stepno	optimal.step from cv.CoxBoost	-	-
			penalty	penalty from optimCoxBoostPenalty	-	-

## Sheet: Table S2
Table S2 Univariate Cox regression analysis of R-loop regulatory genes in TCGA-LGG
Gene	Hazard ratio	95% Confidence interval	P value
AATF	0.83	(0.53-1.3)	0.4
ABCE1	1.4	(0.84-2.3)	0.2
ABCF1	0.44	(0.24-0.84)	0.013
ABCF2	1.6	(0.91-2.6)	0.11
ACACA	0.49	(0.34-0.71)	0.00019
ACADVL	1.7	(1.2-2.3)	0.0022
ACAP1	1.5	(1.3-1.8)	6.4e-10
ACAT1	0.27	(0.16-0.46)	9.9e-07
ACIN1	0.76	(0.44-1.3)	0.33
ACLY	1.3	(0.8-2)	0.33
ACO2	0.4	(0.28-0.56)	8.3e-08
ACP1	1.8	(0.91-3.5)	0.09
ACTB	2	(1.3-3.1)	0.0026
ACTR3	3	(2-4.6)	4.8e-07
ADARB1	0.95	(0.75-1.2)	0.64
ADARB2	0.85	(0.76-0.94)	0.0019
ADAR	2.3	(1.4-3.8)	0.00065
AGK	2.3	(1.5-3.7)	0.00028
AGPS	0.87	(0.5-1.5)	0.64
AHCTF1	1.2	(0.82-1.7)	0.39
AHCY	1.3	(0.79-2.3)	0.28
AHNAK	0.91	(0.76-1.1)	0.33
AHSA1	0.28	(0.17-0.46)	9.9e-07
AICDA	1.5	(1.1-2.1)	0.01
AIFM1	2	(1.1-3.7)	0.024
AIMP1	1.1	(0.66-1.9)	0.7
AIMP2	1	(0.66-1.6)	0.93
AKR1B15	0.96	(0.81-1.1)	0.69
AKR1B1	1.2	(0.77-2)	0.38
ALDH18A1	0.53	(0.35-0.79)	0.0021
ALDOA	0.74	(0.5-1.1)	0.15
ALKBH2	0.74	(0.53-1)	0.075
ALKBH3	0.55	(0.33-0.92)	0.022
ANKHD1	0.88	(0.56-1.4)	0.59
ANKRD17	1.6	(1-2.4)	0.041
ANXA2	1.6	(1.4-1.7)	8.2e-13
ANXA6	0.6	(0.4-0.9)	0.013
AP2A1	1.2	(0.82-1.8)	0.35
AP2B1	0.23	(0.15-0.37)	4.1e-10
AP2M1	0.93	(0.54-1.6)	0.79
AP3B1	2	(1.3-3.2)	0.0026
AP3D1	0.97	(0.5-1.9)	0.93
APEX1	0.42	(0.27-0.66)	0.0002
API5	0.48	(0.25-0.91)	0.025
APOBEC3B	1.4	(1.2-1.6)	1.9e-06
APOBEC3C	2	(1.7-2.3)	6.6e-15
APOBEC3D	1.8	(1.5-2.1)	3.3e-13
APOBEC3G	1.9	(1.6-2.2)	3.1e-13
AQR	1.4	(0.91-2)	0.14
ARCN1	1.4	(0.78-2.5)	0.25
ARF1	1.2	(0.57-2.5)	0.63
ARF3	0.51	(0.34-0.76)	0.0009
ARF4	2.2	(1.5-3.2)	0.00012
ARGLU1	1	(0.81-1.3)	0.8
ARHGAP17	2	(1.3-3.2)	0.0037
ARHGAP4	1.3	(1-1.5)	0.013
ARHGEF1	1.7	(1.4-2.2)	4e-06
ARHGEF2	0.93	(0.64-1.4)	0.71
ARPC2	2.1	(1.1-3.8)	0.021
ASCC3	1.1	(0.8-1.5)	0.55
ASNS	1.3	(0.94-1.7)	0.12
ATAD3A	1.7	(1.2-2.4)	0.0019
ATAD5	1.6	(1.3-2)	2.3e-06
ATIC	1.1	(0.81-1.6)	0.44
ATM	0.98	(0.69-1.4)	0.92
ATP2A2	0.88	(0.61-1.3)	0.47
ATRX	1.1	(0.94-1.4)	0.2
ATR	3.5	(2.2-5.8)	5.4e-07
ATXN2	3.7	(1.8-7.5)	0.00035
AURKA	1.8	(1.5-2.1)	1.2e-13
AURKB	1.3	(1.2-1.4)	3.5e-08
BAZ1B	4.9	(2.9-8.3)	1.9e-09
BAZ2A	0.93	(0.6-1.5)	0.77
BCLAF1	1	(0.56-1.8)	0.98
BLM	1.3	(1.1-1.5)	0.00012
BMS1	0.28	(0.13-0.57)	0.00055
BOP1	0.65	(0.52-0.81)	0.00011
BRCA1	2.7	(2.1-3.4)	5.3e-18
BRCA2	1.7	(1.5-1.9)	5.1e-14
BRD2	0.58	(0.31-1.1)	0.078
BRD4	2.2	(1.4-3.6)	0.0012
BRD7	0.45	(0.27-0.75)	0.0023
BRD9	0.35	(0.21-0.56)	1.2e-05
BRIX1	1.5	(0.88-2.4)	0.15
BUB3	0.36	(0.22-0.57)	2.1e-05
BUD31	2	(1.4-3)	0.00045
C1QBP	0.84	(0.45-1.6)	0.58
C1orf109	2.9	(1.8-4.5)	3e-06
C1orf35	0.87	(0.6-1.3)	0.47
C7orf50	1.1	(0.81-1.6)	0.49
CACYBP	0.35	(0.2-0.62)	0.00029
CAD	1.6	(1.1-2.2)	0.021
CAND1	1.5	(0.92-2.3)	0.1
CANX	2.1	(1.3-3.4)	0.0029
CAP1	2.2	(1.5-3.2)	3.9e-05
CAPRIN1	0.69	(0.42-1.1)	0.14
CAPZA1	3.7	(2.6-5.4)	1.1e-11
CAPZB	1.2	(0.83-1.7)	0.37
CARM1	2.4	(1.5-3.9)	0.00017
CBX3	1.9	(1.2-2.8)	0.0024
CBX5	1.2	(0.73-1.9)	0.52
CBX8	2	(1.4-2.9)	0.00013
CCAR1	1.2	(0.67-2.3)	0.5
CCDC124	1	(0.7-1.5)	0.85
CCDC137	2.5	(1.6-3.8)	2.2e-05
CCDC47	1.8	(0.95-3.3)	0.071
CCDC59	1.3	(0.73-2.3)	0.39
CCDC86	1.9	(1.2-3)	0.011
CCNT1	1.2	(1-1.5)	0.045
CCT2	1.6	(1.1-2.4)	0.021
CCT3	0.43	(0.27-0.69)	0.00037
CCT4	0.32	(0.16-0.62)	0.00071
CCT5	1.3	(0.75-2.1)	0.38
CCT6A	2.1	(1.7-2.6)	1.7e-10
CCT7	0.24	(0.12-0.47)	4.2e-05
CCT8	1.3	(0.7-2.5)	0.39
CDC40	0.31	(0.19-0.51)	4.6e-06
CDC5L	0.46	(0.25-0.87)	0.016
CDC73	1.7	(1-2.8)	0.039
CDCA7	1.4	(1.2-1.7)	3.9e-06
CDCA8	1.5	(1.4-1.7)	1.7e-13
CDK1	1.4	(1.2-1.6)	2.4e-08
CDYL2	1	(0.85-1.2)	0.98
CDYL	0.75	(0.51-1.1)	0.16
CEBPZ	0.82	(0.5-1.4)	0.44
CENPA	1.4	(1.3-1.6)	3.2e-12
CENPV	1.1	(0.98-1.2)	0.14
CFL1	0.77	(0.4-1.5)	0.44
CHAF1B	1.6	(1.4-1.8)	1.2e-11
CHD4	0.81	(0.51-1.3)	0.38
CHEK1	1.7	(1.4-2.1)	6.9e-08
CHEK2	1.9	(1.6-2.3)	2.5e-11
CHERP	1.1	(0.64-1.9)	0.76
CIRBP	0.42	(0.3-0.59)	6e-07
CKAP5	1	(0.62-1.7)	0.91
CLASP1	0.8	(0.5-1.3)	0.36
CLIC4	1.8	(1.4-2.2)	9.4e-07
CLINT1	2.8	(1.5-5.3)	0.0016
CLIP2	0.94	(0.61-1.5)	0.79
CLTC	1.1	(0.65-1.8)	0.75
CMAS	1.1	(0.78-1.6)	0.57
COIL	0.65	(0.32-1.3)	0.24
COPA	2.7	(1.6-4.5)	0.00012
COPB1	3.2	(1.8-5.7)	9.1e-05
COPB2	3.2	(1.8-5.6)	6e-05
CORO1A	1.3	(1-1.6)	0.019
CORO1C	0.72	(0.54-0.96)	0.026
CPSF1	1	(0.72-1.4)	0.97
CPSF7	0.48	(0.27-0.87)	0.016
CRNKL1	2.3	(1.3-4.1)	0.0028
CRYZ	1.9	(1.5-2.4)	6.1e-07
CSDE1	1.8	(1.2-2.8)	0.0048
CSE1L	3.3	(1.8-6)	0.00015
CSNK1A1	2	(0.88-4.3)	0.097
CSNK2A1	0.85	(0.5-1.4)	0.53
CSNK2A2	0.92	(0.44-1.9)	0.82
CS	0.47	(0.26-0.83)	0.0095
CTCF	0.29	(0.16-0.51)	2.1e-05
CUL3	0.97	(0.44-2.2)	0.95
CUL4A	1.9	(1.1-3.2)	0.014
CWC25	2	(0.93-4.2)	0.078
CYFIP2	0.53	(0.42-0.67)	1e-07
DAP3	1.6	(0.84-3.1)	0.15
DAZAP1	1.5	(1-2.4)	0.045
DCAF13	1.4	(0.95-2.1)	0.088
DDB1	0.43	(0.22-0.84)	0.014
DDB2	1.9	(1.6-2.2)	4.6e-13
DDOST	3.2	(2.1-4.6)	4.4e-09
DDX11	1.1	(0.89-1.3)	0.53
DDX17	0.59	(0.39-0.88)	0.0096
DDX18	1.2	(0.71-1.9)	0.57
DDX19B	1.6	(0.85-2.9)	0.15
DDX1	0.35	(0.18-0.7)	0.003
DDX21	0.8	(0.62-1)	0.081
DDX23	1.3	(0.75-2.3)	0.34
DDX24	0.44	(0.29-0.66)	8.5e-05
DDX27	2.3	(1.3-4)	0.0023
DDX31	0.99	(0.63-1.6)	0.97
DDX3X	2.2	(1.3-3.6)	0.0016
DDX3Y	1	(0.97-1)	0.76
DDX41	0.44	(0.26-0.77)	0.0036
DDX43	1	(0.91-1.2)	0.59
DDX46	1.1	(0.59-1.9)	0.86
DDX47	2.1	(1.2-3.6)	0.0075
DDX49	1.2	(0.73-1.9)	0.49
DDX50	0.2	(0.11-0.37)	3.8e-07
DDX52	0.91	(0.56-1.5)	0.72
DDX54	0.88	(0.55-1.4)	0.62
DDX56	2	(1.3-3.3)	0.0036
DDX58	1.7	(1.4-2.2)	8.3e-07
DDX5	1.6	(0.96-2.8)	0.071
DDX6	0.36	(0.2-0.62)	0.00024
DECR1	0.82	(0.54-1.3)	0.37
DEK	2.5	(1.7-3.9)	1.7e-05
DENND3	1.4	(1.2-1.7)	0.00058
DHX15	4.8	(2.8-8.1)	8.6e-09
DHX16	1.4	(0.66-2.9)	0.39
DHX29	1.2	(0.6-2.3)	0.63
DHX30	0.59	(0.37-0.96)	0.032
DHX33	1.2	(0.92-1.7)	0.16
DHX36	0.72	(0.43-1.2)	0.21
DHX37	2.2	(1.4-3.6)	0.0013
DHX38	0.37	(0.19-0.71)	0.0032
DHX9	1	(0.52-2.1)	0.91
DIAPH1	2.6	(1.9-3.5)	5.3e-09
DIS3L	0.74	(0.45-1.2)	0.24
DIS3	0.64	(0.44-0.94)	0.022
DKC1	2.4	(1.5-4)	0.00034
DNAJA1	0.44	(0.27-0.71)	0.00085
DNAJA3	2.1	(0.93-4.8)	0.075
DNAJC13	0.84	(0.5-1.4)	0.52
DNAJC2	3.1	(2.1-4.5)	3.5e-08
DNAJC8	2	(1.3-3.1)	0.0022
DNMT1	2.2	(1.6-3.1)	5.1e-06
DNMT3B	1.6	(1.2-2)	0.00075
DNTTIP2	2.4	(1.4-4.1)	0.00093
DOCK10	0.76	(0.6-0.97)	0.03
DOCK2	1.2	(1-1.4)	0.028
DOCK8	1.2	(1-1.4)	0.025
DPYSL5	1.4	(1.1-1.6)	0.0018
DRG1	0.16	(0.089-0.28)	3.5e-10
DSG1	0.89	(0.76-1)	0.12
DSP	1.1	(0.94-1.3)	0.22
DYNC1H1	0.3	(0.19-0.46)	6.3e-08
EBNA1BP2	1.9	(1.2-3)	0.0096
EEF1A1	0.55	(0.42-0.72)	1e-05
EEF1B2	0.3	(0.21-0.43)	6.2e-11
EEF1D	0.64	(0.48-0.84)	0.0017
EEF1G	0.55	(0.43-0.72)	8e-06
EEF2	0.36	(0.26-0.51)	9.1e-09
EEFSEC	0.34	(0.2-0.56)	3.2e-05
EFTUD2	1.3	(0.85-1.9)	0.24
EHD1	0.89	(0.65-1.2)	0.45
EHD4	1.5	(1.2-1.9)	0.00017
EIF2AK2	1.8	(1.4-2.4)	3.2e-06
EIF2B4	0.95	(0.53-1.7)	0.86
EIF2S1	0.54	(0.33-0.89)	0.016
EIF2S2	1.2	(0.62-2.4)	0.56
EIF2S3	0.96	(0.59-1.5)	0.85
EIF3A	0.39	(0.27-0.56)	7.2e-07
EIF3B	1.2	(0.79-1.9)	0.38
EIF3C	0.92	(0.79-1.1)	0.25
EIF3D	0.37	(0.24-0.56)	2.4e-06
EIF3F	0.48	(0.34-0.68)	4e-05
EIF3I	2.4	(1.5-3.8)	0.0002
EIF3L	0.32	(0.24-0.42)	1.2e-16
EIF4A1	1.1	(0.66-1.7)	0.79
EIF4A2	0.37	(0.24-0.56)	2.9e-06
EIF4A3	0.76	(0.44-1.3)	0.31
EIF4G1	4.3	(2.5-7.4)	1.5e-07
EIF4G2	1.9	(1.1-3.3)	0.026
EIF5A2	1.2	(0.94-1.5)	0.13
EIF5AL1	1.4	(0.85-2.4)	0.19
EIF5A	1.2	(0.71-2.1)	0.48
EIF5B	0.74	(0.51-1.1)	0.12
EIF6	1.5	(0.88-2.6)	0.14
ELAVL1	4.3	(2.2-8.5)	2.9e-05
EMD	0.99	(0.55-1.8)	0.99
EMG1	0.86	(0.58-1.3)	0.44
EML4	3.7	(2.5-5.5)	1.3e-10
ENDOG	0.44	(0.33-0.58)	2.2e-08
ENO1	1.3	(0.85-1.9)	0.23
EPHB6	0.98	(0.89-1.1)	0.62
EPPK1	1.2	(1-1.4)	0.039
EPS8	2.4	(1.8-3.3)	5.3e-08
ERCC4	1.7	(1.1-2.8)	0.024
ERCC5	0.35	(0.22-0.56)	1.2e-05
ERCC6	0.76	(0.55-1)	0.082
ERH	0.37	(0.23-0.6)	4.9e-05
ESYT1	2.6	(1.9-3.7)	3.6e-08
ETF1	3.7	(1.8-7.7)	0.00044
EWSR1	0.58	(0.29-1.2)	0.14
EXOG	1	(0.64-1.6)	0.94
EXOSC10	2.4	(1.7-3.4)	8.1e-07
EXOSC3	2.4	(1.4-4.1)	0.00098
EXOSC4	0.51	(0.36-0.73)	0.0002
EXOSC6	0.8	(0.49-1.3)	0.37
EXOSC9	1.9	(1.1-3.3)	0.017
EZR	0.98	(0.79-1.2)	0.83
FAM120A	4.1	(2.4-7.1)	2.5e-07
FAM120B	0.66	(0.45-0.98)	0.04
FAM98A	2.3	(1.2-4.3)	0.012
FAM98B	0.9	(0.61-1.3)	0.58
FANCA	1.7	(1.4-1.9)	1.5e-11
FANCD2	1.7	(1.4-2)	1.3e-09
FANCG	1.2	(0.82-1.6)	0.42
FANCI	1.7	(1.4-2)	1.2e-10
FANCL	1.6	(1.1-2.4)	0.027
FANCM	1.4	(0.99-2)	0.059
FARSA	0.35	(0.2-0.6)	0.00013
FARSB	1.1	(0.6-2)	0.76
FASN	0.49	(0.37-0.65)	6.2e-07
FBL	0.92	(0.7-1.2)	0.55
FBXO31	0.9	(0.64-1.3)	0.56
FCF1	0.51	(0.32-0.81)	0.004
FEN1	1.3	(0.99-1.8)	0.06
FIP1L1	1.4	(0.99-2)	0.057
FKBP3	0.56	(0.35-0.9)	0.017
FKBP4	0.64	(0.38-1.1)	0.088
FLG2	0.92	(0.77-1.1)	0.38
FLII	3.9	(2.6-5.9)	2.3e-10
FLNA	1.7	(1.5-2.1)	5.6e-11
FMNL1	1.3	(1.1-1.6)	0.0055
FMR1	0.84	(0.54-1.3)	0.47
FN1	1.4	(1.2-1.6)	4.9e-06
FNBP1	1	(0.69-1.6)	0.85
FRG1	0.53	(0.36-0.8)	0.0023
FSCN1	1.2	(0.94-1.5)	0.16
FTSJ3	0.96	(0.59-1.6)	0.87
FUBP1	1.2	(0.91-1.7)	0.18
FUBP3	0.63	(0.41-0.97)	0.034
FUS	0.51	(0.3-0.88)	0.016
FXR1	1.1	(0.56-2.1)	0.78
G3BP1	2.4	(1.4-4.1)	0.0016
G3BP2	0.92	(0.64-1.3)	0.66
GADD45A	1.7	(1.4-1.9)	6.5e-11
GAPDH	1.7	(1.2-2.5)	0.0043
GAR1	1	(0.68-1.5)	0.95
GART	1.4	(0.87-2.2)	0.17
GEMIN5	2.1	(1.2-3.7)	0.012
GFPT1	0.8	(0.49-1.3)	0.35
GIGYF2	0.7	(0.42-1.2)	0.17
GLE1	1.5	(0.83-2.6)	0.19
GNAI2	1.3	(0.83-2)	0.26
GNAI3	2.1	(1.5-3)	2.1e-05
GNB1	1.4	(0.87-2.1)	0.17
GNB2	2.2	(1.5-3.3)	0.00012
GNL2	2.3	(1.6-3.3)	3.7e-06
GNL3L	1.9	(1.2-3)	0.0042
GNL3	0.66	(0.43-1)	0.065
GOLGA2	1.6	(0.88-2.9)	0.12
GPATCH4	0.95	(0.63-1.4)	0.8
GRSF1	2.5	(1.3-4.9)	0.0082
GRWD1	2.4	(1.6-3.5)	1e-05
GTF2B	1.5	(0.93-2.3)	0.1
GTF2F1	0.37	(0.2-0.69)	0.0018
GTF2I	1.2	(0.89-1.7)	0.22
GTPBP4	0.22	(0.14-0.36)	2.2e-09
HADHA	0.31	(0.2-0.49)	3e-07
HADHB	0.4	(0.28-0.59)	2.2e-06
HBS1L	0.67	(0.42-1.1)	0.1
HCFC1	1.1	(0.63-1.9)	0.74
HDAC1	2.3	(1.7-3.1)	2.5e-08
HDAC2	0.78	(0.5-1.2)	0.26
HDAC8	0.75	(0.44-1.3)	0.29
HDLBP	1.3	(0.64-2.6)	0.48
HEATR1	2.2	(1.5-3.2)	6e-05
HELLS	1.4	(1.2-1.6)	1.5e-05
HMGB1	0.57	(0.35-0.95)	0.031
HMGB2	2	(1.6-2.5)	2.6e-10
HMGN2	1.8	(1.3-2.4)	0.00016
HMGN3	0.86	(0.55-1.4)	0.53
HNRNPA0	0.46	(0.25-0.84)	0.012
HNRNPA1L2	0.47	(0.33-0.66)	1.6e-05
HNRNPA1	0.5	(0.37-0.68)	1.4e-05
HNRNPA2B1	2.7	(1.6-4.4)	0.00011
HNRNPA3	0.51	(0.27-0.99)	0.045
HNRNPAB	1.4	(0.95-2.2)	0.084
HNRNPCL1	0.00059	(0-Inf)	0.99
HNRNPC	0.54	(0.31-0.96)	0.037
HNRNPD	1.4	(0.82-2.5)	0.21
HNRNPF	1.2	(0.81-1.9)	0.32
HNRNPH1	2.3	(1.5-3.6)	0.00025
HNRNPH2	0.16	(0.091-0.29)	4.7e-10
HNRNPH3	0.22	(0.14-0.35)	2.8e-10
HNRNPK	2	(0.83-4.9)	0.12
HNRNPL	2.6	(1.3-5)	0.0046
HNRNPM	0.79	(0.47-1.3)	0.37
HNRNPR	2.1	(1.2-3.7)	0.011
HNRNPUL1	1.4	(0.91-2)	0.13
HNRNPUL2	0.27	(0.17-0.45)	2.6e-07
HNRNPU	1.4	(0.64-3.1)	0.4
HP1BP3	2.1	(1.4-3.3)	0.00032
HRAS	0.81	(0.58-1.1)	0.23
HRNR	0.93	(0.84-1)	0.22
HSD17B12	0.88	(0.63-1.2)	0.44
HSD17B4	0.73	(0.41-1.3)	0.28
HSP90AA1	1	(0.66-1.6)	0.95
HSP90AB1	0.29	(0.18-0.48)	8.5e-07
HSP90AB2P	0.9	(0.75-1.1)	0.28
HSP90B1	3	(1.9-4.6)	1e-06
HSPA1A	1.2	(1-1.3)	0.02
HSPA4	2.6	(1.5-4.5)	0.00091
HSPA5	1.9	(1.4-2.7)	0.00019
HSPA8	0.67	(0.44-1)	0.075
HSPA9	0.75	(0.42-1.3)	0.34
HSPB1	1.9	(1.6-2.2)	2.9e-16
HSPD1	1.1	(0.66-1.9)	0.66
HSPH1	1.1	(0.9-1.4)	0.3
HUWE1	0.67	(0.41-1.1)	0.092
HYOU1	1.8	(1.2-2.8)	0.0072
IDH2	1	(0.71-1.5)	0.83
IFI16	1.6	(1.3-2)	3.2e-05
IGF2BP1	1.5	(1.3-1.8)	5.2e-07
IGF2BP3	1.5	(1.4-1.6)	2.3e-24
IK	0.48	(0.21-1.1)	0.071
ILF2	0.72	(0.44-1.2)	0.19
ILF3	0.94	(0.49-1.8)	0.86
IMMT	5.8	(2.7-12)	4.2e-06
IMP3	0.24	(0.13-0.42)	6.4e-07
IMP4	0.34	(0.16-0.73)	0.0055
IMPDH2	0.47	(0.37-0.61)	1.6e-08
INCENP	2.2	(1.5-3.2)	3e-05
INO80	0.65	(0.35-1.2)	0.18
INPP5D	1.5	(1.2-1.8)	4e-05
IPO5	0.55	(0.31-0.98)	0.043
IPO9	1.9	(1.1-3.3)	0.016
IRF4	0.86	(0.75-0.99)	0.04
ISG20L2	1.2	(0.76-2)	0.39
KCNK1	0.94	(0.84-1)	0.27
KDM6B	0.7	(0.5-0.97)	0.034
KHDRBS1	1.6	(0.93-2.9)	0.087
KHSRP	0.9	(0.51-1.6)	0.73
KIF22	1.1	(0.77-1.5)	0.63
KIF23	1.5	(1.3-1.6)	8.6e-13
KIF2A	0.58	(0.44-0.78)	0.00022
KIF5B	0.5	(0.32-0.78)	0.0024
KIFC1	1.3	(1.2-1.5)	7e-07
KPNA2	2.4	(1.9-3)	3.2e-12
KPNB1	2.1	(1.1-3.8)	0.018
KPRP	0.95	(0.73-1.2)	0.72
KRAS	0.94	(0.61-1.4)	0.77
KRI1	1.2	(0.8-1.9)	0.35
KRR1	1.5	(0.95-2.4)	0.084
KTN1	0.89	(0.55-1.4)	0.63
LARP1	0.84	(0.47-1.5)	0.57
LARP4B	0.16	(0.095-0.27)	2.5e-12
LBR	1.4	(0.92-2)	0.12
LCP1	1.4	(1.1-1.6)	0.00051
LDHA	1.6	(1.3-2)	1.5e-06
LETM1	0.91	(0.5-1.7)	0.76
LIG3	1.8	(1.1-2.8)	0.011
LLPH	1.7	(0.98-3)	0.058
LMNA	2.1	(1.6-2.6)	4.3e-10
LMNB1	1.6	(1.4-1.9)	7.5e-08
LMNB2	2.2	(1.7-2.9)	7.9e-09
LONP1	0.83	(0.47-1.5)	0.52
LRPPRC	0.46	(0.29-0.73)	0.00087
LRRC47	0.7	(0.41-1.2)	0.17
LRRC59	3.6	(2.2-6.1)	1.2e-06
LSM14A	2.3	(1.6-3.3)	1.2e-05
LSP1	1.5	(1.4-1.7)	1.6e-12
LTV1	1.3	(0.77-2.2)	0.32
LUC7L2	1.5	(0.87-2.5)	0.14
LUC7L3	0.8	(0.6-1.1)	0.15
LYAR	1.4	(0.96-2.1)	0.076
MACF1	2	(1.3-2.9)	0.00055
MAGOHB	1.3	(0.92-1.7)	0.14
MAGOH	2.6	(1.8-3.7)	2.2e-07
MAK16	2.3	(1.5-3.6)	0.00018
MAP1S	1.1	(0.72-1.5)	0.78
MAP4K1	1.3	(1.1-1.6)	0.0006
MAP4	0.96	(0.69-1.4)	0.84
MAPRE1	1.2	(0.76-1.8)	0.48
MAT2A	1.3	(0.88-1.8)	0.2
MATR3	0.19	(0.1-0.35)	1.4e-07
MBD2	3.4	(2.3-4.8)	7.8e-11
MBNL1	1.8	(1.1-2.9)	0.021
MCM2	1.7	(1.4-2)	1.2e-09
MCM3	2.8	(2.1-3.9)	1.2e-10
MCM4	2	(1.6-2.5)	4.5e-09
MCM5	2.1	(1.6-2.8)	4.8e-07
MCM6	2.1	(1.6-2.7)	3.5e-08
MDC1	1.1	(0.64-1.8)	0.8
MDM2	1.9	(1.6-2.3)	5.9e-11
MDM4	1.4	(1.2-1.7)	4.5e-05
ME2	1.1	(0.68-1.9)	0.64
MED19	0.3	(0.17-0.53)	3.3e-05
MEPCE	0.62	(0.38-1)	0.061
METAP2	0.89	(0.52-1.5)	0.68
METTL3	0.76	(0.51-1.1)	0.19
METTL8	3.8	(2.1-6.6)	4.2e-06
MFAP1	1	(0.5-2.1)	0.96
MKI67	1.3	(1.2-1.4)	2.8e-06
MND1	1.4	(1.2-1.6)	3.3e-07
MNDA	1	(0.89-1.2)	0.68
MORF4L1	0.72	(0.41-1.3)	0.25
MOV10	2.3	(1.8-3)	8.6e-10
MPG	0.8	(0.51-1.3)	0.34
MPHOSPH10	0.57	(0.3-1.1)	0.096
MRPL12	0.95	(0.63-1.4)	0.8
MRPS7	0.37	(0.18-0.77)	0.0083
MRTO4	1.4	(0.96-2)	0.083
MS4A1	1.2	(1-1.3)	0.0081
MSH2	2.6	(1.8-3.9)	2.8e-06
MSH3	1.8	(1-3.3)	0.037
MSH6	3	(2-4.5)	1.7e-07
MSN	2.2	(1.9-2.7)	3.6e-21
MTA2	0.95	(0.56-1.6)	0.84
MTDH	1.6	(0.93-2.7)	0.089
MTHFD1L	1.2	(0.85-1.8)	0.27
MTHFD1	1.1	(0.69-1.8)	0.63
MYBBP1A	1.4	(0.85-2.2)	0.2
MYCN	0.74	(0.63-0.86)	0.00015
MYH9	2.2	(1.7-2.9)	4e-08
MYL12A	2.2	(1.8-2.6)	2.8e-13
MYO1C	2	(1.5-2.6)	2.2e-07
MYO1E	1.7	(1.4-2.1)	1.8e-06
MYO5A	0.7	(0.55-0.88)	0.0024
MYO9B	3.2	(2.3-4.4)	4e-12
NAA25	1.3	(0.84-2.1)	0.22
NACA	0.33	(0.23-0.48)	8.3e-09
NAP1L1	0.42	(0.29-0.6)	1.9e-06
NAP1L4	1.2	(0.69-2.1)	0.52
NAT10	0.74	(0.43-1.3)	0.27
NCAPD2	1.8	(1.4-2.2)	4.8e-08
NCAPG	1.4	(1.3-1.5)	1.6e-10
NCAPH	1.4	(1.3-1.6)	6e-09
NCBP1	2.4	(1.4-4.1)	0.0008
NCF1	1.4	(1.2-1.6)	7.2e-07
NCF2	1.5	(1.3-1.9)	2.4e-05
NCKAP1L	1.2	(1.1-1.5)	0.0045
NCL	0.85	(0.45-1.6)	0.62
NCOA5	0.57	(0.33-0.98)	0.04
NDUFA9	1.3	(0.88-2.1)	0.17
NDUFS1	0.72	(0.48-1.1)	0.11
NDUFS2	0.21	(0.099-0.45)	5.2e-05
NFAT5	2	(1.2-3.5)	0.012
NFKB1	2.2	(1.5-3.2)	9.7e-05
NFKB2	1.3	(0.99-1.6)	0.059
NGDN	0.24	(0.15-0.37)	3e-10
NHP2	0.32	(0.18-0.57)	8.8e-05
NKAPL	0.97	(0.83-1.1)	0.69
NKAP	0.83	(0.39-1.8)	0.63
NKRF	0.41	(0.26-0.65)	0.00015
NLE1	0.4	(0.25-0.66)	0.00032
NLRP3	1	(0.9-1.2)	0.55
NMT1	1.2	(0.69-2)	0.54
NOC3L	0.9	(0.59-1.4)	0.63
NOC4L	0.79	(0.54-1.2)	0.24
NOL10	4.2	(2.3-7.7)	2.1e-06
NOL11	2.2	(1.4-3.5)	0.00056
NOL12	0.65	(0.41-1)	0.066
NOL6	0.59	(0.33-1.1)	0.087
NOL7	0.3	(0.16-0.57)	0.0002
NOLC1	0.14	(0.083-0.25)	4.1e-12
NONO	0.7	(0.47-1)	0.079
NOP10	1.4	(0.94-2.1)	0.097
NOP16	1.7	(1.1-2.6)	0.013
NOP2	1.6	(1.2-2.1)	0.0036
NOP56	0.87	(0.48-1.6)	0.65
NOP58	0.77	(0.47-1.3)	0.3
NOSIP	1.1	(0.77-1.5)	0.69
NPM1	0.63	(0.44-0.9)	0.012
NPM3	0.45	(0.31-0.63)	6.1e-06
NRAS	2	(1.4-2.9)	0.00021
NSA2	0.73	(0.49-1.1)	0.12
NSUN2	1.7	(0.97-3)	0.062
NSUN5	1.3	(1-1.6)	0.021
NUCKS1	0.53	(0.3-0.94)	0.031
NUDC	1.1	(0.7-1.7)	0.74
NUFIP2	4.4	(2.4-8.1)	1.9e-06
NUMA1	0.44	(0.3-0.62)	5.3e-06
NUP133	0.68	(0.36-1.3)	0.23
NUP155	1.5	(1-2.1)	0.032
NUP205	2.2	(1.5-3.1)	1.9e-05
NUP210	1.2	(0.98-1.4)	0.074
NUP214	1.2	(0.71-2)	0.5
NUP54	4.3	(2.5-7.4)	1.3e-07
NUP62	1.9	(1.3-2.7)	0.00054
NUP93	2.2	(1.3-3.6)	0.0031
NUP98	1.8	(1.1-2.9)	0.03
NVL	1.3	(0.83-2.2)	0.23
NXF1	1.1	(0.64-1.9)	0.73
OAS3	1.5	(1.4-1.8)	6.9e-11
OGG1	0.59	(0.36-0.96)	0.032
OTUD6B	1.2	(0.75-2)	0.41
P4HB	3.3	(2.3-4.8)	5.4e-11
PA2G4	0.53	(0.31-0.91)	0.021
PABPC1	0.66	(0.52-0.84)	0.00072
PABPC4	2	(1.3-2.9)	0.00056
PAF1	1.4	(0.95-2.1)	0.087
PAFAH1B3	0.85	(0.63-1.2)	0.31
PAICS	2.2	(1.6-3)	3.9e-07
PAK1IP1	0.62	(0.36-1.1)	0.08
PARP1	1.1	(0.66-1.8)	0.75
PARP2	0.27	(0.17-0.41)	4.5e-09
PCBP1	1.2	(0.5-3.1)	0.65
PCBP2	0.63	(0.36-1.1)	0.094
PCBP3	0.6	(0.53-0.68)	2e-15
PCF11	0.96	(0.58-1.6)	0.87
PCNA	2.3	(1.8-2.9)	2.2e-10
PDCD11	0.3	(0.2-0.45)	1.3e-08
PDIA3	3.1	(2.1-4.6)	2e-08
PDIA5	1.6	(1.4-1.9)	2.9e-08
PDIA6	3.5	(2.3-5.3)	1.2e-08
PDS5A	3.4	(1.9-6)	1.8e-05
PDS5B	1.1	(0.73-1.6)	0.65
PEG10	0.83	(0.7-0.98)	0.028
PES1	0.34	(0.21-0.54)	7.1e-06
PFKL	1.4	(0.79-2.4)	0.25
PFKP	0.58	(0.46-0.73)	5.3e-06
PFN1	2	(1.4-2.7)	9.7e-05
PGAM1	0.19	(0.13-0.28)	1.1e-16
PGAM2	1.3	(1.1-1.4)	1.7e-05
PGAM5	1.4	(0.87-2.2)	0.17
PGK1	1.3	(0.83-2)	0.25
PHB2	0.45	(0.29-0.69)	0.00032
PHB	1.6	(0.98-2.7)	0.058
PHF2	0.57	(0.38-0.85)	0.0054
PHF5A	0.75	(0.44-1.3)	0.31
PHF6	0.67	(0.47-0.96)	0.028
PHGDH	0.79	(0.63-0.98)	0.032
PHIP	1.7	(1.1-2.7)	0.016
PIF1	1.2	(1.1-1.4)	0.0027
PINX1	1.7	(1.1-2.8)	0.02
PIP4K2A	0.84	(0.67-1)	0.12
PIP5K1A	2.9	(1.7-4.8)	6.3e-05
PLCG2	1.2	(1-1.4)	0.028
PLD1	1.2	(1.1-1.4)	0.0066
PLEC	0.89	(0.67-1.2)	0.4
PLEKHO1	1.7	(1.2-2.3)	0.0024
PLRG1	0.79	(0.47-1.3)	0.37
PMS1	0.76	(0.46-1.2)	0.27
PNKP	2.1	(1.5-2.9)	4.9e-06
PNN	0.83	(0.55-1.3)	0.37
PNO1	3.5	(2.1-5.8)	2.9e-06
PNPT1	2.5	(1.5-4.1)	0.00036
POLB	0.5	(0.32-0.77)	0.0019
POLD1	1.9	(1.5-2.4)	3e-07
POLDIP3	0.34	(0.22-0.51)	1.8e-07
POLR1A	1.6	(1.1-2.4)	0.026
POLR2A	0.78	(0.49-1.2)	0.29
POLR2B	1.2	(0.73-2.1)	0.42
POLR3A	0.57	(0.42-0.78)	0.00052
POLR3G	1.6	(1.2-2.1)	0.0015
POM121C	2	(1.3-3.1)	0.002
POP1	1.6	(1-2.4)	0.029
POT1	1.8	(1.2-2.6)	0.0034
PPA1	0.19	(0.13-0.28)	6.9e-18
PPAN	1.3	(0.86-1.9)	0.23
PPIA	1.2	(0.66-2.1)	0.58
PPIB	1.8	(1.2-2.6)	0.002
PPIG	2	(1.2-3.3)	0.0052
PPP1CB	3.4	(2.2-5.2)	3.3e-08
PPP1CC	1.3	(0.79-2.2)	0.28
PPP1R10	0.5	(0.3-0.81)	0.0054
PPP2R1A	0.71	(0.44-1.2)	0.17
PRDX1	1.2	(1-1.5)	0.023
PRDX5	0.33	(0.2-0.56)	4.1e-05
PRDX6	1.4	(1.1-1.7)	0.0024
PRKDC	2	(1.3-3)	0.00062
PRKRA	0.39	(0.17-0.9)	0.027
PRMT1	1.3	(0.88-1.9)	0.18
PRMT5	0.32	(0.22-0.47)	7.7e-09
PRPF19	0.22	(0.11-0.43)	1.2e-05
PRPF31	2	(1.4-2.9)	4.5e-05
PRPF3	1.1	(0.75-1.6)	0.6
PRPF40A	1.6	(0.92-2.8)	0.099
PRPF4B	1.1	(0.67-1.9)	0.65
PRPF4	2.1	(1.1-3.7)	0.016
PRPF6	0.38	(0.24-0.6)	3.3e-05
PRPF8	0.7	(0.41-1.2)	0.17
PRPS1L1	0.97	(0.79-1.2)	0.75
PRPS1	0.46	(0.3-0.71)	0.00047
PRPS2	1.5	(1.3-1.8)	7.3e-08
PSIP1	0.31	(0.21-0.47)	9.7e-09
PSMC1	0.88	(0.57-1.3)	0.54
PSMC3	0.66	(0.4-1.1)	0.095
PSMD2	2.8	(1.5-5.1)	0.0013
PSMD3	1	(0.44-2.3)	0.97
PSMD6	1.6	(0.71-3.6)	0.26
PSME1	0.96	(0.65-1.4)	0.83
PSPC1	0.36	(0.22-0.58)	2.4e-05
PTBP1	3.2	(2.2-4.7)	6.9e-09
PTPN1	3	(1.7-5.4)	0.00017
PTPN6	1.3	(1.1-1.6)	0.0024
PTPRC	1.3	(1.2-1.5)	3.9e-05
PUF60	0.31	(0.19-0.5)	2e-06
PUM1	1.5	(0.92-2.4)	0.11
PWP1	1	(0.55-1.9)	0.94
PWP2	1.4	(0.81-2.5)	0.21
PYCR1	0.69	(0.54-0.88)	0.0029
RAB10	1.1	(0.7-1.9)	0.58
RAB11A	1.2	(0.64-2.4)	0.52
RAB13	1.6	(1.2-2)	0.00039
RAB15	0.93	(0.79-1.1)	0.34
RAB1A	1	(0.39-2.6)	0.99
RAB1B	1.4	(0.69-3)	0.33
RAB7A	0.79	(0.4-1.6)	0.51
RAB8A	3.6	(2.3-5.5)	3.3e-09
RAB8B	1.7	(1.1-2.7)	0.021
RAC1	1.6	(0.87-3)	0.13
RAC2	1.4	(1.2-1.7)	1.4e-06
RAC3	0.48	(0.39-0.59)	1.5e-11
RAD1	2.1	(1.2-3.7)	0.011
RAD50	1.6	(1-2.7)	0.046
RAD51	1.4	(1.3-1.6)	3e-08
RAD52	0.9	(0.68-1.2)	0.49
RAD9A	1.4	(1-1.9)	0.025
RAE1	3.1	(1.6-6.2)	0.00092
RAI1	0.61	(0.44-0.86)	0.0047
RALY	2.5	(1.5-4)	0.00029
RANBP2	1.7	(0.94-3)	0.077
RAN	2.1	(1.1-4.1)	0.03
RAP1A	2	(1.4-2.9)	8.5e-05
RAP1B	2.6	(2-3.4)	2.6e-12
RASAL3	1.2	(1.1-1.4)	0.0083
RAVER1	1.5	(1-2.3)	0.046
RB1	2	(1.4-2.9)	0.00043
RBBP4	2.3	(1.5-3.6)	0.0001
RBBP6	0.95	(0.57-1.6)	0.85
RBBP7	0.55	(0.34-0.88)	0.013
RBM10	0.85	(0.5-1.5)	0.55
RBM12B	1	(0.7-1.6)	0.84
RBM14	1.1	(0.53-2.3)	0.8
RBM15	2.4	(1.6-3.4)	6.7e-06
RBM22	0.35	(0.19-0.65)	0.00093
RBM25	0.92	(0.57-1.5)	0.75
RBM26	0.83	(0.51-1.3)	0.45
RBM27	1	(0.62-1.7)	0.88
RBM28	2	(1.4-2.8)	0.00025
RBM34	0.43	(0.23-0.79)	0.0066
RBM39	1.6	(1-2.4)	0.052
RBM3	1	(0.69-1.5)	0.99
RBM4B	0.39	(0.25-0.6)	2.1e-05
RBM4	0.43	(0.24-0.76)	0.004
RBM5	0.8	(0.55-1.2)	0.26
RBM8A	1.1	(0.69-1.8)	0.7
RBMX2	0.84	(0.5-1.4)	0.53
RBMXL1	1.2	(0.76-1.8)	0.46
RBMX	0.62	(0.38-0.99)	0.043
RCC2	2.1	(1.5-2.8)	7.7e-06
RCL1	0.43	(0.29-0.65)	5.4e-05
RDX	1.9	(1.3-2.6)	0.0002
RECQL4	1.4	(1.2-1.7)	0.00058
RECQL5	1.2	(0.79-1.9)	0.36
RECQL	1.9	(1.5-2.3)	5.6e-08
REXO4	0.45	(0.27-0.74)	0.0016
RFC1	1.7	(0.94-3)	0.079
RFC3	2	(1.6-2.7)	3.1e-07
RFC4	1.5	(1.1-2.1)	0.0078
RFC5	1.7	(1.2-2.4)	0.0014
RFTN1	1.2	(1-1.4)	0.055
RNASEH1	1.5	(0.95-2.3)	0.08
RNASEH2A	1.6	(1.3-2.1)	9.2e-05
RNASEH2B	0.78	(0.49-1.2)	0.28
RNASEH2C	0.68	(0.47-0.98)	0.04
RNF168	1.1	(0.83-1.5)	0.49
RNF213	2	(1.5-2.8)	1.3e-05
RNF2	1.3	(0.76-2.2)	0.35
RNGTT	0.95	(0.57-1.6)	0.83
RNPS1	0.75	(0.43-1.3)	0.31
RPA1	3.5	(2.1-5.9)	1.9e-06
RPA2	1.9	(1.2-3)	0.0042
RPA3	2.6	(1.9-3.4)	1.2e-11
RPF1	2.9	(1.9-4.3)	2.6e-07
RPF2	0.9	(0.56-1.5)	0.67
RPL10A	0.48	(0.34-0.7)	8.7e-05
RPL11	0.83	(0.62-1.1)	0.18
RPL12	0.6	(0.44-0.83)	0.0017
RPL13A	0.71	(0.54-0.92)	0.011
RPL13	0.51	(0.38-0.7)	1.9e-05
RPL15	0.25	(0.17-0.35)	5e-15
RPL17	0.43	(0.32-0.58)	5.6e-08
RPL23A	0.65	(0.45-0.92)	0.014
RPL23	0.59	(0.45-0.78)	0.00022
RPL24	0.39	(0.27-0.56)	5.4e-07
RPL26	0.48	(0.34-0.68)	3.1e-05
RPL27	0.77	(0.57-1)	0.074
RPL30	0.57	(0.44-0.75)	6e-05
RPL38	0.52	(0.36-0.76)	0.00074
RPL3	0.31	(0.23-0.41)	2.7e-15
RPL4	0.37	(0.28-0.48)	1e-12
RPL5	0.65	(0.49-0.87)	0.0033
RPL6	0.45	(0.33-0.63)	2.3e-06
RPL7A	0.42	(0.31-0.57)	1.6e-08
RPL7	0.43	(0.33-0.57)	2.3e-09
RPL9	0.9	(0.8-1)	0.08
RPLP0	0.71	(0.56-0.89)	0.0034
RPLP2	0.69	(0.52-0.91)	0.0088
RPN1	3.3	(1.8-6.1)	0.00017
RPN2	4.6	(2.9-7.3)	8.4e-11
RPRD1B	3.4	(1.9-6.3)	6.2e-05
RPRD2	0.52	(0.32-0.85)	0.0092
RPS10	0.53	(0.38-0.74)	0.00024
RPS11	0.77	(0.57-1)	0.094
RPS12	0.41	(0.31-0.55)	1.7e-09
RPS13	0.44	(0.34-0.59)	1.6e-08
RPS14	0.43	(0.3-0.61)	3.6e-06
RPS15A	0.65	(0.5-0.86)	0.002
RPS15	0.91	(0.68-1.2)	0.51
RPS16	0.83	(0.64-1.1)	0.17
RPS17	0.63	(0.46-0.86)	0.0041
RPS18	0.63	(0.47-0.86)	0.0035
RPS19	1.1	(0.82-1.4)	0.68
RPS24	0.34	(0.26-0.46)	2.6e-13
RPS25	0.4	(0.29-0.53)	1.3e-09
RPS27A	0.36	(0.25-0.53)	1.2e-07
RPS2	0.98	(0.75-1.3)	0.86
RPS3A	0.49	(0.37-0.66)	3.5e-06
RPS3	0.51	(0.39-0.67)	7e-07
RPS4X	0.46	(0.34-0.64)	1.8e-06
RPS5	0.85	(0.64-1.1)	0.29
RPS6	0.43	(0.34-0.56)	2.5e-10
RPS7	0.66	(0.44-1)	0.054
RPS8	0.76	(0.59-1)	0.046
RPS9	0.75	(0.54-1)	0.077
RPSA	0.51	(0.38-0.69)	1e-05
RRBP1	2.3	(1.8-3)	1.4e-10
RRP12	0.44	(0.26-0.75)	0.0026
RRP15	1.1	(0.64-1.7)	0.83
RRP1B	2.1	(1.3-3.3)	0.003
RRP1	0.82	(0.53-1.3)	0.38
RRP7A	0.73	(0.49-1.1)	0.11
RRP8	1.2	(0.8-1.8)	0.39
RRP9	0.93	(0.63-1.4)	0.71
RRS1	0.67	(0.45-1)	0.048
RSBN1	1.6	(1.1-2.3)	0.0081
RSL1D1	0.43	(0.24-0.76)	0.0042
RSL24D1	0.27	(0.17-0.43)	4.5e-08
RTEL1	1.5	(1.1-2)	0.014
RUVBL1	1.5	(0.93-2.4)	0.095
RUVBL2	1.6	(1.1-2.4)	0.014
SAFB2	1.2	(0.76-1.8)	0.47
SAFB	0.6	(0.34-1.1)	0.075
SAMD9	1.9	(1.6-2.2)	9.2e-15
SAMHD1	1.4	(1.2-1.8)	0.00041
SAP130	1.1	(0.56-2.3)	0.72
SARNP	0.89	(0.53-1.5)	0.68
SART1	0.36	(0.22-0.6)	6.2e-05
SART3	0.85	(0.46-1.6)	0.61
SCAF1	1.3	(0.9-1.9)	0.17
SCYL1	0.77	(0.38-1.5)	0.46
SCYL2	3.4	(2.2-5.4)	1.5e-07
SENP3	0.27	(0.13-0.58)	0.00069
SERBP1	2.5	(1.6-3.9)	4.3e-05
SERPINB9	1.2	(0.98-1.6)	0.077
SETX	1.3	(0.73-2.3)	0.38
SET	0.76	(0.42-1.4)	0.36
SF1	0.19	(0.094-0.37)	1.4e-06
SF3A1	0.25	(0.16-0.39)	3.3e-09
SF3A3	2.9	(1.9-4.6)	2e-06
SF3B1	1.8	(0.99-3.3)	0.053
SF3B2	0.27	(0.16-0.48)	6.9e-06
SF3B3	1.2	(0.67-2)	0.61
SFPQ	1.1	(0.66-1.9)	0.68
SFXN1	0.4	(0.28-0.58)	1.1e-06
SH3KBP1	1.9	(1.3-2.7)	0.00034
SIN3A	0.9	(0.51-1.6)	0.7
SIRT7	1.3	(0.83-1.9)	0.28
SKIV2L	1.3	(0.81-2.2)	0.26
SLC25A11	0.5	(0.26-0.95)	0.036
SLC25A12	0.73	(0.52-1)	0.077
SLC25A13	1.9	(1.4-2.6)	3.7e-05
SLC25A3	0.35	(0.19-0.64)	0.00058
SLC25A5	0.74	(0.5-1.1)	0.13
SLC25A6	0.76	(0.55-1.1)	0.11
SLC45A2	1.2	(1-1.4)	0.028
SLTM	0.92	(0.47-1.8)	0.8
SLU7	0.3	(0.18-0.51)	1.1e-05
SMAP2	0.81	(0.61-1.1)	0.14
SMARCA2	0.76	(0.53-1.1)	0.13
SMARCA4	0.59	(0.36-0.99)	0.044
SMARCA5	1.6	(1-2.5)	0.052
SMARCAL1	4.2	(2.3-7.7)	5.4e-06
SMARCC1	0.91	(0.67-1.2)	0.54
SMC1A	1.3	(0.94-1.9)	0.11
SMC3	0.55	(0.41-0.73)	6e-05
SMC4	2.3	(2-2.7)	3.9e-24
SMC6	1.6	(1.1-2.5)	0.025
SMCHD1	1.1	(0.78-1.6)	0.51
SMN1	1.2	(1.1-1.4)	0.0033
SMNDC1	0.59	(0.34-1)	0.06
SMU1	0.17	(0.087-0.32)	4.3e-08
SND1	0.64	(0.39-1.1)	0.077
SNIP1	2.5	(1.6-3.8)	8.8e-05
SNRNP200	0.98	(0.64-1.5)	0.94
SNRNP40	2.4	(1.6-3.5)	7.7e-06
SNRNP70	1.1	(0.91-1.4)	0.28
SNRPA1	1.3	(0.79-2.2)	0.28
SNRPB	1.6	(1.2-2.3)	0.0051
SNRPC	1.5	(0.96-2.3)	0.073
SNRPD1	0.7	(0.44-1.1)	0.14
SNRPD2	1.6	(1.1-2.2)	0.0058
SNRPD3	0.75	(0.38-1.5)	0.4
SNRPE	1.2	(0.93-1.6)	0.15
SNRPF	0.76	(0.51-1.2)	0.2
SNRPG	1.8	(1.2-2.8)	0.0086
SNRPN	0.57	(0.47-0.69)	9.3e-09
SNW1	0.63	(0.32-1.2)	0.19
SON	1.7	(0.98-2.9)	0.062
SP110	2	(1.6-2.4)	9.4e-10
SP1	2.1	(1.3-3.5)	0.0031
SPTAN1	0.35	(0.21-0.59)	8.5e-05
SPTBN1	1	(0.69-1.6)	0.86
SQSTM1	1.7	(1.1-2.7)	0.011
SRBD1	1.8	(1.1-2.8)	0.014
SRP14	1	(0.6-1.7)	0.99
SRP68	0.37	(0.15-0.89)	0.026
SRP72	1.9	(1.2-2.9)	0.0051
SRP9	0.7	(0.43-1.1)	0.15
SRPK1	0.79	(0.5-1.3)	0.33
SRPK2	0.91	(0.61-1.3)	0.64
SRPRB	1.7	(1-2.7)	0.047
SRRM1	1.9	(1.3-2.9)	0.0013
SRRM2	1	(0.66-1.6)	0.86
SSBP1	1.4	(0.82-2.2)	0.24
SSB	2	(0.93-4.2)	0.076
SSRP1	0.62	(0.36-1.1)	0.085
STAG1	1.2	(0.85-1.6)	0.33
STAG2	1.2	(0.79-1.8)	0.43
STAT1	1.8	(1.5-2.2)	1.9e-11
STAU1	13	(5.5-29)	2.6e-09
STAU2	0.98	(0.66-1.4)	0.9
STIP1	0.93	(0.52-1.7)	0.8
STK10	1.2	(0.86-1.7)	0.28
STOML2	0.89	(0.49-1.6)	0.7
STRAP	0.24	(0.12-0.49)	6.1e-05
STRBP	0.82	(0.52-1.3)	0.39
STT3A	2.3	(1.6-3.3)	3.2e-06
STT3B	1.6	(1.1-2.4)	0.011
SUPT16H	0.39	(0.24-0.61)	4.5e-05
SUPT5H	1.1	(0.65-1.9)	0.71
SUPT6H	3	(1.2-7.3)	0.015
SUPV3L1	0.11	(0.066-0.18)	5.5e-19
SURF6	0.29	(0.16-0.53)	7.3e-05
SUV39H1	1.2	(0.78-1.8)	0.41
SYNCRIP	1.4	(0.79-2.5)	0.24
TAF15	1.2	(0.75-2)	0.4
TAOK3	0.57	(0.38-0.87)	0.0098
TAP1	1.8	(1.4-2.2)	5e-08
TARBP2	1.6	(1.1-2.4)	0.026
TARDBP	5.3	(2.3-12)	8.8e-05
TBC1D10B	0.63	(0.35-1.1)	0.12
TBL3	0.4	(0.23-0.68)	0.00082
TCEA1	0.99	(0.63-1.6)	0.97
TCERG1	0.53	(0.35-0.78)	0.0013
TCOF1	1.6	(0.93-2.7)	0.087
TCP1	0.44	(0.28-0.67)	0.00019
TDRD3	0.5	(0.32-0.78)	0.0023
TERF1	0.36	(0.19-0.71)	0.0028
TERF2	0.15	(0.085-0.28)	7.2e-10
TFAM	0.43	(0.27-0.68)	0.00038
TFG	1.9	(0.9-4)	0.091
TFRC	2.2	(1.8-2.6)	5.2e-14
THOC1	1.1	(0.84-1.6)	0.39
THOC2	2.2	(1.4-3.7)	0.0013
THRAP3	2.2	(1.4-3.5)	0.0011
THYN1	0.59	(0.35-1)	0.059
TIAL1	0.19	(0.12-0.3)	2.9e-13
TLN1	2	(1.4-2.8)	0.00019
TMEM214	4.5	(2.9-7.2)	7.5e-11
TMPO	1.8	(1.3-2.4)	0.00052
TNFAIP2	1.4	(1.2-1.6)	5.5e-05
TNIK	0.94	(0.72-1.2)	0.68
TNRC6B	0.51	(0.34-0.76)	0.00097
TOP1	2.8	(1.5-5.1)	0.00085
TOP2A	1.3	(1.2-1.5)	5.5e-09
TOP2B	0.51	(0.3-0.85)	0.0092
TOP3B	0.76	(0.55-1.1)	0.1
TP53	1.4	(1.1-1.7)	0.015
TPI1	1.1	(0.76-1.6)	0.61
TPR	1.3	(0.77-2.1)	0.35
TPX2	1.5	(1.3-1.7)	1.5e-10
TRA2A	1.3	(0.84-2.1)	0.22
TRA2B	2.4	(1.1-5.3)	0.025
TRAF1	1.6	(1.3-1.9)	4.2e-06
TRAIP	1.5	(1.2-1.9)	6.9e-05
TRAP1	0.29	(0.18-0.46)	1.9e-07
TRDMT1	1.2	(0.85-1.7)	0.3
TREX1	1	(0.71-1.5)	0.89
TRIM25	1.5	(1.1-2.2)	0.014
TRIM26	1.8	(0.98-3.3)	0.06
TRIM28	1.4	(1-2)	0.049
TRIP4	1.6	(1.3-2)	0.0001
TRMT2A	0.48	(0.3-0.77)	0.0025
TSR1	2.1	(1.1-4)	0.023
TTC37	2.4	(1.4-4.1)	0.0015
TTF1	0.21	(0.12-0.38)	3.5e-07
TUBA1B	1.7	(1.3-2.3)	0.00045
TUBB	1.3	(0.93-1.8)	0.13
TUBG1	2.4	(1.6-3.8)	6.2e-05
TUFM	0.85	(0.45-1.6)	0.6
TXLNA	2.8	(2.1-3.9)	2.3e-10
U2AF1	0.81	(0.53-1.2)	0.33
U2AF2	2.7	(1.7-4.3)	3.3e-05
UBA1	2	(0.97-4.1)	0.059
UBAP2L	1.2	(0.63-2.2)	0.61
UBAP2	0.43	(0.29-0.64)	3.5e-05
UBE2B	0.87	(0.5-1.5)	0.6
UBTF	0.28	(0.15-0.55)	0.00021
UHRF1	1.3	(1.1-1.6)	0.012
UPF1	6.9	(3.3-14)	2.9e-07
UPF3B	1.9	(1.1-3.2)	0.016
UQCRC2	0.22	(0.13-0.38)	1.8e-08
USP10	0.59	(0.3-1.2)	0.13
USP36	1.2	(0.69-1.9)	0.59
USP39	1.7	(0.86-3.4)	0.13
USP42	2.1	(1.4-3.3)	0.00075
USP7	0.21	(0.092-0.48)	0.0002
UTP14A	1.4	(0.78-2.5)	0.26
UTP15	4.4	(2.8-7)	2.5e-10
UTP18	1.9	(1-3.6)	0.039
UTP23	0.75	(0.49-1.1)	0.17
UTP6	2	(1.1-3.4)	0.017
VAPA	0.33	(0.18-0.59)	0.00018
VASP	2	(1.5-2.6)	9.5e-07
VCP	1.1	(0.49-2.7)	0.75
VDAC1	1.2	(0.65-2.1)	0.61
VDAC2	0.17	(0.11-0.25)	4e-18
VDAC3	0.27	(0.15-0.5)	2.9e-05
VIM	1.4	(1.2-1.6)	4.5e-08
VRK1	1.5	(1.1-2.1)	0.011
WASF2	2	(1.4-2.7)	2.1e-05
WAS	1.3	(1.1-1.5)	0.0082
WDR12	0.89	(0.55-1.4)	0.63
WDR33	0.4	(0.18-0.89)	0.025
WDR36	1.8	(1.1-3)	0.024
WDR3	1.6	(1.2-2.3)	0.0047
WDR43	1.5	(0.89-2.7)	0.12
WDR46	1.4	(0.87-2.4)	0.15
WDR55	1.4	(0.74-2.5)	0.33
WDR6	0.62	(0.43-0.88)	0.0086
WDR74	0.45	(0.29-0.69)	0.00027
WDR75	0.9	(0.5-1.6)	0.73
WRN	2	(1.4-2.8)	0.00016
XAB2	0.57	(0.36-0.9)	0.015
XPO1	2.9	(1.6-5)	0.00024
XRCC5	1.1	(0.6-1.9)	0.84
XRCC6	0.33	(0.18-0.62)	0.00059
XRN1	1.2	(0.77-1.7)	0.5
XRN2	5.8	(3.6-9.3)	1.7e-13
YBX1	1.2	(0.91-1.5)	0.2
YLPM1	0.37	(0.24-0.58)	8e-06
YTHDC1	0.33	(0.17-0.62)	0.00068
YTHDC2	1.9	(1.1-3.2)	0.013
YTHDF2	2.8	(1.7-4.5)	4.9e-05
YTHDF3	1.3	(0.73-2.4)	0.35
YWHAE	0.17	(0.083-0.34)	6e-07
YWHAG	1.1	(0.84-1.3)	0.64
YWHAQ	0.67	(0.34-1.3)	0.26
YWHAZ	1.2	(0.82-1.8)	0.33
ZBTB24	0.35	(0.22-0.56)	1.4e-05
ZC3H11A	1.7	(1.4-2.1)	2.1e-07
ZC3H15	0.88	(0.44-1.8)	0.71
ZC3HAV1	2.9	(2.1-4.1)	6.3e-10
ZCCHC17	1.4	(0.91-2.2)	0.12
ZFR	1.3	(0.76-2.3)	0.31
ZMYND11	0.25	(0.18-0.34)	1.1e-17
ZNF207	6.5	(2.9-15)	7.9e-06
ZNF280C	1.2	(0.8-1.7)	0.42
ZNF326	2.3	(1.5-3.5)	0.00017
ZNF346	0.32	(0.17-0.6)	0.00036
ZNF512	0.73	(0.45-1.2)	0.21
ZNF593	1.5	(1.2-1.9)	0.0017
ZNF598	1.1	(0.74-1.8)	0.53
ZNF616	1.6	(1.1-2.2)	0.013
ZNF668	0.66	(0.44-1)	0.052
ZNF800	1.7	(1.2-2.6)	0.0054

## Sheet: Table S3
Table S3 The result of Bootstrapping-based Cox regression analysis.
Gene	Numbers of P < 0.01
ACTB	621
ATR	1000
AURKA	1000
AURKB	1000
BLM	958
BRCA1	1000
BRCA2	1000
BUB3	986
CBX3	619
CDCA8	1000
CDK1	1000
CENPA	1000
CHEK1	1000
CHEK2	1000
DDB2	1000
DKC1	918
DYNC1H1	1000
EML4	1000
FANCA	1000
FANCD2	1000
FANCI	1000
G3BP1	724
HDAC1	1000
HSP90AB1	1000
INCENP	981
KIF23	1000
KIF2A	944
LMNA	1000
LMNB1	1000
MCM2	1000
MCM3	1000
MCM4	1000
MCM5	1000
MCM6	1000
MDM2	1000
MDM4	948
MND1	1000
MSH2	1000
MSH6	1000
NCAPD2	1000
NCAPG	1000
NCAPH	1000
NHP2	986
NUFIP2	998
NUMA1	997
NUP205	998
NUP54	1000
NUP62	901
NUP93	561
PARP2	1000
PCNA	1000
PDS5A	997
PIF1	594
PNPT1	917
POLD1	1000
POLR3A	839
POLR3G	720
POM121C	635
POT1	543
PPP1CB	1000
PRPF19	998
PSMD2	668
RAB8A	1000
RAD51	1000
RAE1	792
RB1	903
RBBP4	980
RCC2	1000
RFC3	999
RFC4	374
RFC5	722
RPA1	1000
RPA2	534
RPA3	1000
RPS27A	1000
SMC3	967
SMC4	1000
TCERG1	726
TERF1	567
TERF2	1000
TMPO	813
TOP1	847
TOP2A	1000
TPX2	1000
TUBA1B	878
TUBG1	981
USP7	931
WRN	975
XPO1	950
YWHAE	1000
ZNF593	707
ACACA	946
ACADVL	627
ACAP1	1000
ACAT1	1000
ACO2	1000
ACTR3	1000
ADARB2	661
ADAR	830
AGK	918
AHSA1	1000
ALDH18A1	612
ANXA2	1000
AP2B1	1000
AP3B1	604
APEX1	952
APOBEC3B	1000
APOBEC3C	1000
APOBEC3D	1000
APOBEC3G	1000
ARF3	809
ARF4	968
ARHGAP17	503
ARHGEF1	1000
ATAD3A	697
ATAD5	999
ATXN2	932
BAZ1B	1000
BMS1	815
BOP1	974
BRD4	740
BRD7	611
BRD9	999
BUD31	886
C1orf109	1000
CACYBP	941
CANX	569
CAP1	996
CAPZA1	1000
CARM1	958
CBX8	947
CCDC137	992
CCT3	914
CCT4	848
CCT6A	999
CCT7	993
CDC40	998
CDCA7	998
CHAF1B	1000
CIRBP	1000
CLIC4	1000
CLINT1	723
COPA	979
COPB1	973
COPB2	982
CRNKL1	587
CRYZ	1000
CSDE1	439
CSE1L	938
CS	299
CTCF	997
CYFIP2	1000
DDOST	1000
DDX17	308
DDX1	595
DDX24	973
DDX27	599
DDX3X	712
DDX41	506
DDX47	336
DDX50	1000
DDX56	512
DDX58	1000
DDX6	931
DEK	989
DENND3	852
DHX15	1000
DHX37	710
DHX38	556
DIAPH1	1000
DNAJA1	785
DNAJC2	1000
DNAJC8	677
DNMT1	999
DNMT3B	775
DNTTIP2	794
DPYSL5	672
DRG1	1000
EBNA1BP2	255
EEF1A1	1000
EEF1B2	1000
EEF1D	694
EEF1G	999
EEF2	1000
EEFSEC	991
EHD4	940
EIF2AK2	1000
EIF3A	1000
EIF3D	999
EIF3F	997
EIF3I	975
EIF3L	1000
EIF4A2	1000
EIF4G1	996
ELAVL1	980
ENDOG	1000
EPS8	1000
ERCC5	998
ERH	989
ESYT1	1000
ETF1	850
EXOSC10	1000
EXOSC3	754
EXOSC4	967
FAM120A	1000
FARSA	951
FASN	1000
FCF1	511
FLII	1000
FLNA	1000
FMNL1	397
FN1	999
FRG1	596
GADD45A	1000
GAPDH	485
GNAI3	997
GNB2	974
GNL2	1000
GNL3L	483
GRSF1	358
GRWD1	999
GTF2F1	682
GTPBP4	1000
HADHA	1000
HADHB	1000
HEATR1	985
HELLS	998
HMGB2	1000
HMGN2	968
HNRNPA1L2	998
HNRNPA1	996
HNRNPA2B1	972
HNRNPH1	939
HNRNPH2	1000
HNRNPH3	1000
HNRNPL	471
HNRNPUL2	1000
HP1BP3	930
HSP90B1	999
HSPA4	813
HSPA5	930
HSPB1	1000
HYOU1	377
IFI16	990
IGF2BP1	999
IGF2BP3	1000
IMMT	998
IMP3	1000
IMP4	412
IMPDH2	1000
INPP5D	995
KIF5B	626
KIFC1	1000
KPNA2	1000
LARP4B	1000
LCP1	894
LDHA	1000
LMNB2	1000
LRPPRC	823
LRRC59	998
LSM14A	999
LSP1	1000
MACF1	899
MAGOH	1000
MAK16	948
MAP4K1	878
MATR3	1000
MBD2	1000
MED19	996
METTL8	997
MKI67	1000
MOV10	1000
MRPS7	301
MS4A1	350
MSN	1000
MYCN	956
MYH9	1000
MYL12A	1000
MYO1C	1000
MYO1E	1000
MYO5A	628
MYO9B	1000
NACA	1000
NAP1L1	1000
NCBP1	769
NCF1	1000
NCF2	994
NCKAP1L	474
NDUFS2	991
NFKB1	966
NGDN	1000
NKRF	972
NLE1	907
NOL10	1000
NOL11	857
NOL7	934
NOLC1	1000
NOP2	519
NPM3	1000
NRAS	955
OAS3	1000
P4HB	1000
PABPC1	815
PABPC4	899
PAICS	1000
PCBP3	1000
PDCD11	1000
PDIA3	1000
PDIA5	1000
PDIA6	1000
PES1	998
PFKP	996
PFN1	977
PGAM1	1000
PGAM2	989
PHB2	925
PHF2	385
PIP5K1A	973
PLD1	352
PLEKHO1	609
PNKP	998
PNO1	996
POLB	668
POLDIP3	1000
PPA1	1000
PPIB	658
PPIG	413
PPP1R10	396
PRDX5	995
PRDX6	611
PRKDC	871
PRMT5	1000
PRPF31	990
PRPF6	987
PRPS1	853
PRPS2	1000
PSIP1	1000
PSPC1	942
PTBP1	1000
PTPN1	936
PTPN6	622
PTPRC	990
PUF60	1000
PYCR1	556
RAB13	931
RAC2	1000
RAC3	1000
RAI1	427
RALY	908
RAP1A	979
RAP1B	1000
RASAL3	285
RBM15	1000
RBM22	840
RBM28	953
RBM34	338
RBM4B	988
RBM4	482
RCL1	978
RDX	954
RECQL4	865
RECQL	1000
REXO4	679
RNASEH2A	970
RNF213	1000
RPF1	1000
RPL10A	983
RPL12	707
RPL13	998
RPL15	1000
RPL17	1000
RPL23	961
RPL24	1000
RPL26	994
RPL30	991
RPL38	854
RPL3	1000
RPL4	1000
RPL5	548
RPL6	1000
RPL7A	1000
RPL7	1000
RPLP0	529
RPLP2	293
RPN1	924
RPN2	1000
RPRD1B	986
RPRD2	318
RPS10	956
RPS12	1000
RPS13	1000
RPS14	1000
RPS15A	654
RPS17	474
RPS18	529
RPS24	1000
RPS25	1000
RPS3A	1000
RPS3	1000
RPS4X	1000
RPS6	1000
RPSA	999
RRBP1	1000
RRP12	590
RRP1B	570
RSBN1	319
RSL1D1	477
RSL24D1	1000
SAMD9	1000
SAMHD1	911
SART1	980
SCYL2	1000
SENP3	801
SERBP1	999
SF1	1000
SF3A1	1000
SF3A3	1000
SF3B2	999
SFXN1	1000
SH3KBP1	885
SLC25A13	993
SLC25A3	892
SLU7	996
SMARCAL1	999
SMN1	553
SMU1	1000
SNIP1	980
SNRNP40	1000
SNRPB	451
SNRPD2	430
SNRPG	306
SNRPN	1000
SP110	1000
SP1	574
SPTAN1	956
SRP72	445
SRRM1	777
STAT1	1000
STAU1	1000
STRAP	978
STT3A	1000
SUPT16H	970
SUPV3L1	1000
SURF6	987
TAOK3	302
TAP1	1000
TARDBP	971
TBL3	828
TCP1	934
TDRD3	649
TFAM	883
TFRC	1000
THOC2	756
THRAP3	776
TIAL1	1000
TLN1	970
TMEM214	1000
TNFAIP2	982
TNRC6B	787
TOP2B	298
TRAF1	1000
TRAIP	976
TRAP1	1000
TRIP4	978
TRMT2A	598
TTC37	765
TTF1	1000
TXLNA	1000
U2AF2	989
UBAP2	981
UBTF	944
UPF1	999
UQCRC2	1000
USP42	810
UTP15	1000
VAPA	949
VASP	1000
VDAC2	1000
VDAC3	996
VIM	1000
WASF2	1000
WAS	317
WDR3	477
WDR6	292
WDR74	935
XRCC6	801
XRN2	1000
YLPM1	1000
YTHDC1	829
YTHDF2	996
ZBTB24	998
ZC3H11A	996
ZC3HAV1	1000
ZMYND11	1000
ZNF207	1000
ZNF326	971
ZNF346	902
ZNF800	401

## Sheet: Table S4
Table S4 The result of machine learning benchmark.
Model	C-index	IBS	3-year AUC	5-year AUC
CoxBoost	0.862797	0.138192	1.0397	0.888416
	0.904762	0.152695	0.848114	0.590526
	0.798913	0.149343	0.849968	0.662012
	0.889908	0.0759037	1.00827	0.899251
	0.790514	0.165995	0.786391	0.779189
	0.710145	0.209746	0.686751	0.698238
	0.755102	0.139981	0.84066	0.84066
	0.834081	0.150674	0.812604	0.551621
	0.867596	0.118457	0.934372	0.739733
	0.9125	0.186331	0.921157	0.792303
Enet	0.873351	0.102705	1.03083	0.921338
	0.921769	0.144004	0.896178	0.722908
	0.798913	0.153873	0.856984	0.669529
	0.880734	0.0835473	1.00317	0.937795
	0.798419	0.161113	0.787517	0.760659
	0.717391	0.209582	0.68781	0.705927
	0.755102	0.142211	0.85119	0.85119
	0.825112	0.158516	0.793787	0.569894
	0.885017	0.105562	0.939377	0.800464
	0.916667	0.177633	0.94201	0.789636
GBM	0.849604	0.127588	0.957676	0.961032
	0.887755	0.163184	0.843071	0.63913
	0.798913	0.13741	0.868658	0.704939
	0.917431	0.109257	1.04318	0.84314
	0.794466	0.158457	0.764514	0.754407
	0.724638	0.23266	0.748506	0.666304
	0.738776	0.147388	0.838186	0.838186
	0.834081	0.124709	0.821809	0.62409
	0.89547	0.106748	0.929042	0.736208
	0.908333	0.198235	0.860549	0.737682
Lasso	0.862797	0.145713	1.03548	0.883948
	0.904762	0.154066	0.838025	0.598424
	0.788043	0.150953	0.855251	0.677069
	0.90367	0.0757609	1.03603	0.971329
	0.786561	0.166664	0.765549	0.763453
	0.706522	0.210505	0.675537	0.690802
	0.755102	0.138433	0.850373	0.850373
	0.811659	0.156687	0.791442	0.534458
	0.867596	0.125476	0.932269	0.746556
	0.920833	0.187484	0.935469	0.803392
plsRcox	0.82058	0.0837524	0.91377	0.813198
	0.840136	0.181608	0.758695	0.574925
	0.836957	0.178647	0.878333	0.71732
	0.931193	0.0559925	0.966319	0.968667
	0.731225	0.215217	0.653933	0.713118
	0.572464	0.224747	0.526697	0.624624
	0.722449	0.164681	0.812329	0.812329
	0.878924	0.131804	0.903532	0.811827
	0.794425	0.16251	0.974893	0.683042
	0.883333	0.146149	0.859113	0.720358
RandomForest	0.78628	0.143173	0.894908	0.809803
	0.880952	0.165548	0.809209	0.626595
	0.76087	0.150458	0.847633	0.681516
	0.87156	0.130095	0.974902	0.761625
	0.790514	0.159689	0.796928	0.781861
	0.717391	0.215134	0.771985	0.670706
	0.730612	0.145218	0.8332	0.8332
	0.860987	0.122285	0.871946	0.783672
	0.916376	0.100417	0.911967	0.781147
	0.895833	0.20747	0.813075	0.704798
Ridge	0.868074	0.114261	0.972672	0.906269
	0.867347	0.156237	0.778775	0.619888
	0.777174	0.150633	0.873567	0.713718
	0.87156	0.0693973	0.991845	1.02793
	0.794466	0.153945	0.758705	0.758561
	0.673913	0.209187	0.674061	0.668473
	0.685714	0.15212	0.774782	0.774782
	0.829596	0.153103	0.798661	0.58522
	0.878049	0.104629	0.938251	0.821634
	0.891667	0.201583	0.854797	0.699503
SuperPC	0.836412	0.168992	0.920502	0.8325
	0.846939	0.181778	0.75879	0.65175
	0.771739	0.161779	0.856249	0.724635
	0.90367	0.0660109	1.08268	0.900981
	0.810277	0.155492	0.791801	0.727613
	0.695652	0.211476	0.688614	0.699475
	0.681633	0.129938	0.780059	0.780059
	0.843049	0.154276	0.838336	0.576063
	0.857143	0.126494	0.919992	0.785743
	0.8375	0.2105	0.741776	0.565761
XGBoost	0.841689	0.152742	0.922587	0.899172
	0.935374	0.13839	0.882536	0.68696
	0.804348	0.163295	0.871914	0.764043
	0.90367	0.116729	1.04578	0.874949
	0.810277	0.168499	0.788619	0.793357
	0.717391	0.220757	0.703203	0.654823
	0.714286	0.168789	0.791492	0.791492
	0.852018	0.131688	0.822522	0.639492
	0.84669	0.129214	0.928115	0.716648
	0.904167	0.17936	0.807047	0.710866

## Sheet: Table S5
Table S5 Coefficients of RLPI genes
Gene	Coefficient
EIF3L	-0.0888456
TIAL1	-0.0745531
RPL3	-0.063717
TTF1	-0.0615386
DDX50	-0.0495746
PARP2	-0.0425572
RAC3	-0.0386864
SUPV3L1	-0.033582
CIRBP	-0.0110816
XRCC6	-0.00488738
RPS24	-0.0011879
CHAF1B	0.00986414
BRCA2	0.0111375
NUP54	0.0115458
SCYL2	0.0121646
TOP2A	0.0171886
NCAPD2	0.0174325
TPX2	0.0175538
KIF23	0.0193415
MDM4	0.0219671
XRN2	0.0226342
BRCA1	0.0287017
CDCA8	0.0298481
MSH6	0.0306038
MCM4	0.0306842
NCAPG	0.0319829
NUFIP2	0.0334682
ELAVL1	0.0357525
SAMD9	0.0479289
INCENP	0.0587981
MSN	0.0688452
APOBEC3C	0.0764997
SMC4	0.127975
IGF2BP3	0.143311
HSPB1	0.179735

## Sheet: Table S6
Table S6 Metaprogram gene lists.
MP1	MP2	MP3	MP4	MP5	MP6	MP7
SLC1A2	MARCKSL1	MALAT1	PBK	SPARCL1	VIM	CD74
PDGFRA	OLIG1	WSB1	PRC1	ID4	TIMP1	TYROBP
RAB31	ASCL1	XIST	KIFC1	APOE	LGALS3	FCER1G
ASCL1	PDGFRA	MEG3	TUBB	AQP4	TMSB10	C1QC
HMP19	SMOC1	TRIO	ARHGAP11A	GJA1	GAPDH	HLA-DRA
CRISPLD2	PLLP	ARGLU1	H2AFZ	NRP2	VGF	C1QA
ATP1A2	PHYHIPL	DDX17	CEP55	GFAP	IGFBP5	AIF1
LUZP2	NRXN1	GOLGA8A	PLK1	CCDC80	TNFRSF12A	CYBA
HS3ST1	BCAN	MACF1	MAD2L1	CLU	GAP43	HLA-DRB1
ATP1B2	NEU4	GOLGA8B	BUB1B	SLC4A4	CD63	C1QB
SCG3	OLIG2	PCDH15	UBE2T	GABBR2	S100A6	TMSB4X
NRXN1	LHFPL3	DST	HMGN2	GPX3	AKAP12	C3
HIP1	TNR	PCDH9	PTTG1	P2RY1	CAV1	FTL
CSPG5	RAB31	VPS13C	TUBA1B	SAMD11	LGALS1	CTSS
STMN1	NFIB	GRIA2	KIF4A	SPARC	SPOCD1	S100A4
TRIM9	AFAP1L2	KCNQ1OT1	ASPM	MGST1	VEGFA	ARHGDIB
DLL3	SCD5	FTX	CCNB1	IGFBP7	TPI1	IFITM2
SOX4	SOX8	NKTR	CDKN3	CRYAB	CD44	APOC1
SHISA9	NKAIN4	ANKRD36C	KIF20A	SOX9	EMP1	PTPRC
RAB3IP	MMP16	DMTF1	FOXM1	HES4	PCSK1	HLA-DPB1
TXNIP	NAV1	PNISR	PKMYT1	IL33	ARL4C	HLA-DPA1
ARC	TCF12	LUC7L3	TROAP	GPC4	S100A10	MS4A7
NKAIN4	PTPRZ1	AHI1	NCAPH	MLC1	ADM	LAPTM5
CHL1	EPN2	N4BP2L2	SPC24	GGT5	IGFBP3	ITGB2
BASP1	MARCKS	PAXBP1	UBE2S	LFNG	ANXA2	CD52
ARL6IP5	TACC2	ZMAT1	DEPDC1	GLUL	PGK1	S100A11
PXDC1	IDH2	ZFYVE16	CDCA5	ZFP36L1	PDLIM4	SRGN
LRRC4C	SLC1A1	UNC80	CENPM	ENTPD2	FAM20C	LINC01504
PTPRZ1	NXPH1	DGKG	KIF14	GALNT15	CLIC1	APOC2
BGN	OMG	PLEKHH2	TUBA1C	ID1	PDPN	ASCL2
C11orf96	NCAM1	SCN1A	CCNA2	NCAN	CD99	CSF1R
DUSP6	ABAT	HNRNPA2B1	IQGAP3	PAMR1	ALDOA	FCGR3A
RGCC	CCDC50	CCNL2	POC1A	EFEMP1	C1QTNF1	ICAM2
KCND3	GRIA2	SFPQ	NCAPG	VIM	CA9	S100A9
ZFPM2	COL9A2	SREK1	STMN1	ACSBG1	S100A16	CD93
STMN2	CSPG5	CD46	SPAG5	CXCL2	EMP3	ARPC1B
TCF4	MAP1S	CREBZF	NEIL3	CFH	S100A11	S100A8
ST5	PDZD2	NPIPB5	MND1	LRIG1	GADD45A	NPC2
RTN1	RP11-617F23.1	LRP1B	HMGB1	ITPRID1	PTPRN	LILRB1
CPE	BEST3	ANKRD36	SHCBP1	SFRP2	PGM2L1	ALOX5AP
SPOCK1	COL9A1	MKLN1	HMGB3	RRS1-AS1	SRPX	TRIM38
AJAP1	SNX22	NRCAM	LMNB1	LINC01354	ENO1	CARD16
MCL1	EIF4G3	POLR2J3	CENPW	DUOXA1	NPTX2	FCGBP
FABP7	CTNNA2	SYNE1	CDKN2C	NTRK2	LDHA	CCL4
LINC01546	VWC2	SNRNP70	ZWINT	LTF	SCG2	NLRC4
MIDN	LRP6	ZNF83	FAM83D	TRDN	POSTN	HLA-DQA1
COL4A3	WDR48	MAP4K5	KNSTRN	AL513122.2	EIF1	CPVL
ALCAM	MTSS1	SMG1	KPNA2	C1orf61	PPIB	CD14
TRAF4	WSCD1	SRRM2	FAM111B	AL132780.2	IGFBP6	SKAP2
CCDC50	ST8SIA3	TNRC6A	H2AFX	CD74	PKM	PILRA

## Sheet: Table S7
Table S7 Differentially expressed genes between RLPI-high and RLPI-low glioma cells in scRNA-seq data.
Gene	Average log2FC	Adjusted P value
CD44	2.60631	0
EMP1	2.43791	0
LGALS3	3.25654	0
VIM	3.96175	0
GPR17	-3.38272	0
LGALS1	2.95791	0
S100A11	2.56433	0
CLIC1	2.54283	0
COL9A1	-2.24074	0
ECM1	2.63579	0
VGF	4.31042	0
TNK2	-2.77555	0
DSCAM	-2.74408	0
CD99	2.48977	0
POSTN	5.04137	0
TIMP1	3.31788	0
EMP3	3.12659	0
TNFRSF12A	4.35959	0
C1QTNF1	3.63638	0
S100A6	2.28295	0
SPOCD1	4.87408	0
SRPX2	3.19798	0
GAP43	2.27053	0
CD63	2.22769	0
MGLL	-1.79263	0
BCAN	-1.54285	0
TNR	-1.81008	0
VCAN	-2.00234	0
TMSB10	1.97207	0
S100A10	1.73301	1.71072e-302
SOX8	-2.54195	1.78484e-299
IGFBP3	4.06001	2.45497e-298
METTL7B	4.04601	1.20793e-294
PDLIM4	3.10977	3.3922e-291
OPHN1	-2.35329	4.95612e-290
PIK3R1	-1.43951	4.51349e-286
HSP90B1	1.64506	2.90671e-278
SMOC1	-1.38343	1.85567e-274
SAMHD1	-1.94869	2.69249e-268
NRXN1	-1.46715	3.53263e-268
RPL41	1.31701	2.85485e-265
IGFBP6	3.90309	1.12308e-262
RGS6	5.14633	1.49933e-262
MT2A	2.38597	3.76796e-259
NAV1	-1.88088	2.0737e-257
MIR4435-2HG	2.30291	9.80137e-253
GAPDH	1.36278	1.26414e-252
CALR	1.50793	8.3744e-250
QKI	-0.996528	2.19063e-249
GRIA2	-1.20074	2.65651e-245
PPIB	1.37543	6.34364e-245
SOX9	3.54891	4.02787e-244
RPS18	1.24776	1.43161e-241
AC009041.2	-3.24094	5.35335e-240
AC005477.1	7.10595	5.80082e-240
TNC	3.13593	1.22215e-239
HIP1R	-1.81114	2.7036e-239
OLIG2	-1.74793	2.48751e-237
ANXA2	2.34019	2.66874e-236
PCDH15	-2.07376	1.50203e-235
SNX22	-1.59852	3.90058e-235
EPN2	-1.03912	1.39861e-233
MYL6	1.11917	2.04008e-233
KAT2B	-1.68044	1.61128e-232
GNG5	1.69962	3.23956e-232
S100A16	1.96528	1.59578e-230
CA12	5.34193	5.29233e-229
SPP1	2.97401	1.41071e-228
PHYHIPL	-1.29875	2.51964e-227
DLX1	5.76593	1.14424e-226
FERMT1	-3.13503	2.33952e-226
BACE2	2.3982	2.62325e-226
CFI	1.90854	3.60631e-225
COL22A1	2.92594	3.00526e-224
BCAS1	-2.21341	1.32099e-222
EPHA3	7.94702	1.42195e-222
FAM20C	1.84848	5.18053e-219
HOXB4	5.97857	1.34391e-218
CCDC50	-1.25743	3.1638e-216
NPTX2	2.85887	1.12578e-215
COL9A2	-1.73499	8.31488e-210
DOCK9	-2.87807	1.3503e-206
GRIA4	-1.41384	3.82353e-204
SGK1	-1.42168	2.45609e-202
CITED1	2.73059	3.6764e-200
DRAXIN	2.53371	1.42169e-199
SERPINE1	2.81122	6.90729e-199
PHLDA2	4.79594	1.80795e-198
MYO1B	5.36221	2.49992e-196
CRYAB	2.17426	3.36267e-193
SOX6	-1.43863	1.87912e-192
ADM	3.76312	3.26654e-192
NRP2	3.12035	5.01976e-191
EHD3	-2.04686	2.4273e-190
PCSK1	2.97114	3.6138e-190
GADD45A	1.80255	7.24942e-190
MYT1	-2.34745	1.49025e-188
HOXB2	4.67595	3.01613e-188
HOXB5	6.68823	1.84933e-187
HOXB3	5.21186	4.47988e-187
SIRT2	-2.01156	5.70367e-187
FAM129A	6.33315	6.63279e-187
ATCAY	-1.60603	1.44177e-186
ANXA5	1.12186	8.37899e-185
ARL4C	1.90392	8.35325e-184
KAZN	-1.90898	9.99583e-183
SCD5	-1.03946	3.23903e-181
KIAA0226L	4.01426	3.46345e-181
SERPINA3	2.51395	4.04994e-181
ZSWIM6	-2.06699	6.71358e-181
PRKCDBP	4.99803	2.38106e-180
CSRP2	2.72796	8.81096e-180
OLIG1	-1.21695	3.37411e-179
MTSS1	-1.40266	4.75993e-178
RPS6	1.03301	1.54258e-176
CRIP2	1.68788	1.74352e-175
CXCL14	4.7737	1.15932e-174
PLPPR1	-2.14209	4.43596e-174
RPS2	1.01047	5.67127e-174
PDE4B	-1.10172	1.40173e-173
WWTR1	2.24229	9.7803e-172
MEGF11	-1.54186	1.14281e-171
MMP16	-1.28398	5.79703e-171
HSPB1	1.52433	2.50717e-170
PDGFRA	-1.27043	1.45261e-168
RPL6	0.933158	2.49604e-168
CORO2B	2.45278	1.06251e-167
PTRF	3.97739	1.12821e-167
RPLP2	1.05518	1.20894e-167
TUBA1B	1.91912	2.04578e-167
TPI1	1.35623	9.79057e-167
COL6A2	2.57969	1.09249e-166
RPS19	0.919358	1.86178e-164
HOPX	3.28927	3.01541e-164
OMG	-1.80513	7.29501e-163
ZNF462	-1.56773	7.33618e-163
PTGDS	-1.68031	1.40114e-162
NES	2.2151	1.67918e-161
PDPN	1.58061	4.53819e-161
OPCML	-1.64889	8.21431e-161
PKM	1.02307	1.31409e-160
HSPA5	1.52053	1.76909e-159
DDR2	2.59726	4.80123e-159
PLS3	3.0923	5.6494e-159
COL13A1	2.9477	8.78909e-158
ITGA3	1.62152	1.98311e-157
NCAM1	-0.860821	3.15124e-157
CHI3L1	4.2715	3.42192e-157
PTN	0.994406	7.95296e-157
APCDD1L	3.85246	1.099e-156
GNPTAB	-1.25289	1.44131e-156
LINC00152	3.45893	1.01539e-155
TMSB4X	1.46603	6.40611e-155
RPL37A	0.970523	2.00922e-154
SRPX	1.75535	1.85026e-153
AKAP12	1.99913	7.18401e-153
LAMB1	1.97974	1.89865e-152
GFAP	1.43871	7.66356e-151
PDIA3	1.10394	2.98232e-150
GPC4	2.96751	8.3957e-150
HOXB-AS3	7.3142	3.1883e-149
KHDRBS3	-0.972189	2.1318e-148
ELK3	1.73904	3.65817e-148
RAB13	1.77897	1.83296e-147
LRRN1	-2.06468	3.24504e-146
SPARC	1.30302	8.3229e-146
CSMD1	-2.66711	1.00217e-145
ZCCHC24	-1.06607	1.35576e-145
NRGN	3.63121	1.4493e-145
SNHG14	-2.05153	2.67057e-145
HMGA2	3.21928	3.04735e-145
KCNQ1OT1	-1.66313	3.83056e-145
KIF19	-3.27501	5.7111e-144
FYN	-1.24578	2.11688e-141
SORBS1	1.19924	3.96716e-141
SYTL5	4.41028	6.98775e-141
SH3BGRL3	1.34335	2.10239e-140
DLX2	4.90409	4.76559e-140
APCDD1	-2.21702	1.98381e-139
DIRAS3	1.97287	1.9862e-139
CLU	1.15972	5.07559e-139
SLC4A4	2.78676	1.61732e-138
DBI	1.37531	7.18326e-138
APLP2	1.73025	1.43482e-137
FJX1	1.99465	2.32923e-137
NEAT1	1.43492	4.0626e-137
NRP1	2.75067	5.22296e-137
SAPCD2	-2.61547	8.02257e-137
RPS7	0.832867	8.5078e-137
ANGPT1	3.4979	7.30977e-136
PTPRN	4.65466	3.43584e-134
PLTP	1.61492	4.15724e-134
RPS15	0.78622	1.04108e-132
TAGLN2	1.73588	1.32442e-132
PDIA4	1.49559	1.62788e-132
PCDH9	-0.927829	4.29952e-131
PDZD2	-1.44788	9.71483e-131
CACNG4	-1.5789	1.59277e-130
PROS1	1.55251	1.61768e-130
EFEMP1	2.45755	3.70386e-130
TUBB6	2.106	4.63447e-129
FABP5	1.61156	5.04714e-129
TYMS	2.85601	5.60163e-129
GAS7	1.61133	1.1955e-128
RPL32	0.761786	1.479e-128
ERBB3	-1.81255	1.96334e-128
RPL3	0.776284	8.60497e-128
C1R	1.58463	8.86761e-128
IGFBP7	2.40792	1.98072e-127
IGF2BP3	2.52881	4.39821e-127
GDF15	3.9514	7.90076e-127
KANK2	1.67157	1.11363e-126
LTBP2	3.74111	2.62318e-126
MDGA1	1.43827	2.67637e-126
ITGA7	1.11899	2.30516e-125
CSPG4	-1.61624	5.3363e-125
ENO1	1.17883	7.24285e-125
RPS14	0.794379	9.06236e-125
RPS4X	0.790936	1.16634e-123
RGCC	-1.21443	2.33038e-123
RPL12	0.88114	6.1915e-123
MPZL1	-1.55526	1.32961e-122
RPLP1	0.808702	2.29373e-122
P2RY1	4.19649	2.57898e-122
LMO2	1.63319	4.56576e-122
RPL8	0.882776	2.07093e-121
MAP4K5	-1.27949	1.69684e-120
RPS3A	0.810296	1.7026e-120
ASTN2	-1.76882	2.00894e-120
RPL9	0.983693	3.35334e-120
LAMC1	1.89319	5.74054e-120
VMP1	1.16467	7.09431e-119
LRRC16A	5.95867	8.1025e-118
FOSL1	1.98844	2.15899e-117
CHRNA9	9.2653	5.46234e-117
HIPK2	-1.04725	1.65128e-116
ARSJ	1.35505	4.69519e-116
PPP1R16B	-3.70521	2.54144e-115
RPL23A	0.844449	1.47176e-114
NSG1	2.78361	1.56249e-114
GFPT2	2.25717	3.47514e-114
TFAP2B	2.58111	1.14019e-113
INAFM1	1.8523	1.2798e-113
ABCC3	1.1075	1.36829e-113
DNER	-1.00643	1.40183e-113
C8orf4	4.89498	2.30853e-113
IGFBP5	2.38095	3.07235e-113
RPL36	0.731934	3.69291e-113
GALNT13	-1.69988	1.05801e-112
RPS8	0.729083	2.02276e-112
PCDH7	-1.41702	5.56984e-112
RPL10A	0.868027	6.98866e-112
RNF144A	-2.12653	9.10824e-112
TENM4	1.15849	5.49495e-111
MYOF	2.56592	9.22781e-111
CTSC	1.48361	9.54659e-111
RPL35	0.809679	1.33829e-110
CALB1	7.018	4.15945e-110
PHACTR3	-1.80849	5.14245e-110
CADM2	-0.974742	7.68787e-110
ADGRL4	6.99553	8.11993e-110
DPP6	-1.31979	1.43884e-109
RPL37	0.687428	1.65973e-109
TCF12	-1.01621	1.88965e-109
RPS17	1.29988	2.07563e-109
RPS24	0.701422	1.78254e-108
USP24	-1.69247	2.84505e-108
PLCD3	1.5549	7.38604e-108
AFAP1L2	-1.45098	1.04091e-107
HLA-DRA	1.52638	1.21043e-107
PPDPF	0.962051	2.35768e-107
AEBP1	1.16481	2.9e-107
SMIM3	1.46035	7.90857e-107
TMED10	0.799802	1.42454e-106
IL1R1	3.61333	1.80531e-106
DKK1	6.68706	1.91577e-106
RPL26	0.748014	2.88415e-106
SERF2	0.793972	3.32521e-106
MTSS2	-1.35736	5.49096e-106
GLCCI1	-2.05353	8.24828e-106
VAMP5	1.44179	9.92751e-106
CLASP2	-1.2479	1.0366e-105
MIR222HG	1.60761	1.09861e-105
RPL27A	1.31481	1.33191e-105
ESR2	2.61432	1.93603e-105
CD151	1.38705	2.12425e-105
SDC4	2.30688	3.67142e-105
RIN1	2.19793	5.90751e-105
RPL34	0.70098	1.62504e-104
TPT1	0.70854	2.51788e-104
CCDC80	2.74725	1.68637e-103
SLAIN1	-1.32635	3.82225e-103
PSAT1	-1.29488	4.46892e-103
NGFR	2.37341	4.67857e-103
RPL19	0.694702	5.83831e-103
LDHA	1.16481	7.27343e-103
CASP7	2.49292	1.40339e-102
CALB2	2.76781	3.54615e-102
GPR37L1	-1.01603	9.63072e-102
DNM3	-1.41469	1.02942e-101
RPS12	0.809625	1.31104e-101
PLP2	1.84719	2.40553e-101
RPLP0	0.852872	2.49294e-101
GRM5	-1.2855	2.76768e-101
2025-09-11	2.61205	4.10018e-101
PLAU	2.05086	4.35326e-101
SLC35G2	1.92699	2.77896e-100
SLC6A1	-1.68439	1.11566e-99
COX6C	0.812689	1.15547e-99
RPL29	0.690023	2.39227e-99
CHAD	-1.79863	4.34473e-99
RPL10	0.707489	7.14015e-99
RPS15A	0.662438	7.83626e-99
COL4A1	1.2447	1.08173e-98
PHPT1	0.939932	1.34641e-98
IGFBP2	3.60692	1.85509e-98
CDKN2A	2.00953	6.86789e-98
TUBB2B	0.876422	7.48953e-98
MARCKS	-0.822546	1.01341e-97
MYL12B	0.913153	2.22916e-97
TRPM8	1.75701	4.14457e-97
MT3	0.893311	4.68132e-97
MFAP2	2.88802	5.15288e-97
STEAP3	2.54822	1.15893e-96
HOXC4	4.4761	1.61864e-96
TAOK3	-1.19166	2.78664e-96
PTTG1IP	0.939613	3.21752e-96
F2R	1.93012	3.86822e-96
FOSL2	1.2345	5.06441e-96
H3F3B	0.562265	5.35298e-96
RTKN	-1.22571	7.33171e-96
NSG2	-1.99434	1.50196e-95
UBA52	0.86231	2.39945e-95
TUBB4A	-2.05064	2.44295e-95
SCN1A	-1.42982	2.66037e-95
RPL27	0.851126	3.32638e-95
NEK6	1.18743	3.47748e-95
HMGA1	1.64119	5.46839e-95
AHNAK	1.76255	8.99005e-95
ZBTB16	-1.57691	1.48792e-94
UGT8	-1.32697	1.51611e-94
TUBA1C	1.9644	1.87037e-94
SERPING1	1.10486	9.97978e-94
KANK1	-1.30809	1.47201e-93
IFITM3	1.28957	2.50222e-93
ABCG1	-2.36012	5.92588e-93
LUZP2	-1.02052	6.33068e-93
PREX2	-0.981369	8.91579e-93
IDS	1.08222	1.12765e-92
CD109	2.75054	2.18901e-92
KLHDC8A	1.61877	3.49058e-92
RP11-375N15.2	3.59834	9.263e-92
GPX3	2.61521	1.17496e-91
PRDX4	1.2644	1.45333e-91
CD59	0.772037	1.90011e-91
LAPTM4A	0.962618	1.95593e-91
FGF12	-1.83049	2.463e-91
CYTOR	1.67518	2.76351e-91
COL4A5	4.00188	1.94452e-90
OST4	0.826786	2.06201e-90
LRP1B	-1.2312	4.5461e-90
TNS3	-1.75573	5.00926e-90
CBLN4	4.86232	5.20884e-90
RP1-317E23.3	3.4935	1.00564e-89
RP11-71N10.1	3.00073	1.15036e-89
RPL35A	0.649223	1.25128e-89
MIR155HG	2.48385	1.97574e-89
RPS25	0.782028	2.62832e-89
STK17A	1.03227	6.10032e-89
WDR54	1.64724	6.23808e-89
PLEKHA4	1.16613	6.62645e-89
RPL28	0.61776	6.98283e-89
HOTAIRM1	2.89194	7.32049e-89
RP11-834C11.4	4.79885	8.38764e-89
SNED1	1.09083	1.03736e-88
GABRE	3.23836	1.16803e-88
IQGAP2	2.17137	2.91865e-88
RPS20	1.29225	4.79724e-88
SSR4	0.969346	5.02258e-88
NTM	-1.11741	7.27584e-88
COL8A1	1.36281	1.16884e-87
SOD3	2.00245	3.53134e-87
ST6GAL2	-3.37621	6.01082e-87
PGM2L1	1.63255	6.19016e-87
ID2	1.47242	6.98247e-87
MAP1B	0.80464	7.42361e-87
CNP	-1.17665	9.91302e-87
RHOC	0.994077	1.24747e-86
ENKUR	1.80556	1.2526e-86
RPL7	0.906153	1.31068e-86
MFGE8	1.04366	1.45104e-86
MKLN1	-1.11761	1.67455e-86
KCNE4	4.8827	2.35799e-86
RP11-556G22.3	4.67112	2.91125e-86
UQCR11	0.783699	4.84824e-86
RPL13A	1.04294	5.91929e-86
FKBP10	0.996686	6.10625e-86
SLC2A3	0.86436	1.04029e-85
CAV1	1.64754	2.00495e-85
TNFRSF1A	1.01173	2.45378e-85
MEG3	-0.627348	2.94055e-85
RPS27	0.774446	5.80542e-85
CST3	0.862832	6.96427e-85
UBC	0.67391	7.73876e-85
CHD7	-1.10226	9.49217e-85
ZNF469	-2.34249	9.8081e-85
XYLT1	-1.87379	1.39724e-84
CSMD3	-1.55966	1.69211e-84
MLC1	2.30416	2.33357e-84
EVA1B	1.83176	2.63621e-84
CTSB	1.0549	3.32121e-84
LY96	2.19056	3.46347e-84
COX6A1	0.774665	3.60679e-84
VIM-AS1	2.84775	4.051e-84
SERINC5	-1.34529	8.97673e-84
ASIC1	-1.19132	1.13516e-83
TMED9	1.08577	1.20935e-83
KIF13A	-1.44807	1.23391e-83
SULF1	1.05079	1.26137e-83
RP3-428L16.2	5.24943	1.30324e-83
SERPINH1	2.18073	1.48627e-83
RPL11	0.612571	1.49908e-83
NFIA	-1.03141	2.76942e-83
ALDOA	0.934098	5.69381e-83
MANF	1.47086	9.7698e-83
RPL39	0.655057	2.47064e-82
RPL23	1.03842	3.66526e-82
MVP	1.28337	4.10882e-82
TRAF4	-1.12477	4.76992e-82
BOC	1.94767	5.58886e-82
OSBPL1A	-1.75572	1.21996e-81
PRSS23	1.44946	1.35631e-81
EIF1	0.626761	1.83743e-81
RPL21	1.03394	2.41108e-81
FKBP2	1.04	2.4637e-81
RPS27A	0.632416	3.25571e-81
SRGAP3	-1.59511	7.07961e-81
BATF3	1.62594	1.03847e-80
PFN1	0.899036	1.07803e-80
YBX3	0.581973	3.49379e-80
ADRA2A	5.86557	4.08174e-80
DGKG	-1.40164	4.42529e-80
RGMA	1.17059	4.65649e-80
ITGA10	1.83412	5.90584e-80
NCALD	-1.7397	8.56066e-80
MMP19	1.73104	1.41998e-79
KLF6	0.783289	1.62939e-79
RP11-793H13.3	3.34464	1.77332e-79
ZNF488	-3.26785	5.96227e-79
CD68	0.93255	7.03922e-79
SVEP1	5.64928	7.58693e-79
TRAM2	1.12129	1.67673e-78
PDIA6	0.970411	3.82891e-78
TUBB	1.28156	5.22831e-78
NEU4	-1.07103	8.00782e-78
ST8SIA5	2.06598	1.85948e-77
TESC	2.54464	1.97602e-77
LRP1	-0.617659	3.58583e-77
MGST1	3.04781	4.84411e-77
LOXL1	1.27681	6.53493e-77
SGK223	4.89086	7.1916e-77
AIM1	3.62625	1.21131e-76
TSPYL2	-1.39333	1.57337e-76
PGM5P2	2.91923	2.86014e-76
RPL14	0.610172	3.19971e-76
WEE1	1.54015	3.37406e-76
GAL3ST1	-1.58818	3.43893e-76
OLFM2	-0.838858	3.75305e-76
MSN	1.04906	4.04405e-76
DOCK7	0.840955	4.46732e-76
ZBTB20	-0.865421	6.01112e-76
SCG2	2.17791	6.47263e-76
LINC00511	-1.52774	9.01054e-76
RBM47	1.54813	1.63311e-75
TRIP6	1.10768	1.8243e-75
FA2H	-1.92116	2.43667e-75
RUNX1	0.911218	2.78034e-75
IKBIP	1.38865	6.60634e-75
PSAP	0.60696	7.33022e-75
RASL12	6.24973	8.71988e-75
MPPED2	-2.23423	9.17508e-75
FLOT1	0.890252	1.17473e-74
PODNL1	1.32409	1.20412e-74
C19orf53	0.927856	1.2655e-74
ELFN2	-2.43164	1.49111e-74
VEGFA	2.14982	1.57626e-74
RPS11	0.85554	1.91857e-74
C1S	1.51204	2.84838e-74
AP1S2	1.55686	5.6426e-74
PPIA	0.637571	7.17626e-74
VSTM2B	-2.67182	8.6633e-74
UBL5	0.729961	9.65653e-74
SLC16A10	-2.72912	1.1392e-73
SOX2-OT	-1.11226	1.27256e-73
RGS4	2.50316	1.38734e-73
AP1S1	1.19025	1.9365e-73
NPR1	3.17241	2.14762e-73
CHCHD2	0.733863	2.25466e-73
TMEM163	-2.04884	3.68252e-73
SHH	3.75563	4.24804e-73
DLL1	-3.20446	5.45667e-73
RARRES2	1.17052	5.51155e-73
PLP1	-2.22761	5.55349e-73
RPL15	0.560697	6.67159e-73
RPL24	0.597539	7.82067e-73
CDKN2B	2.11399	8.04099e-73
LINC01546	-2.59653	8.21022e-73
AC092691.1	-1.364	8.99995e-73
RPS27L	0.75099	1.1475e-72
MARCKSL1	-0.732629	1.69799e-72
ITGB1	1.01384	1.71353e-72
UNC80	-1.59723	2.05865e-72
CANX	0.657714	2.06176e-72
DSEL	-0.999727	3.83889e-72
FHL2	1.51347	4.83485e-72
RPS9	0.632547	4.84934e-72
EIF5A	1.08546	5.23709e-72
ITPRIP	1.24942	5.24173e-72
RPS16	0.728208	5.79203e-72
TUBB2A	1.14899	6.41083e-72
CYSTM1	1.46877	7.10659e-72
ISG20	1.55022	1.42751e-71
FCHSD2	-1.57622	2.39549e-71
FAT1	1.04615	2.41838e-71
COLEC12	1.65158	2.66472e-71
DHRS3	2.23593	3.01214e-71
CTSA	0.960974	5.61846e-71
TPST2	1.24968	6.22688e-71
CDKN1A	1.52066	6.82566e-71
L1CAM	3.10626	7.53539e-71
NDUFC1	0.801986	8.67199e-71
SHC1	0.92417	9.65237e-71
TSC22D1	-0.715331	1.14653e-70
COL20A1	-1.01708	1.51409e-70
TACC2	-1.60977	1.6487e-70
KLHL4	0.978026	2.12552e-70
LUC7L2	-1.23457	2.74985e-70
WSB1	-0.6614	3.55105e-70
PCDH8	4.64765	4.58821e-70
TNFRSF10D	2.45131	5.80961e-70
SPATS2L	0.810693	6.14038e-70
RPL18A	0.667218	6.56374e-70
GPM6A	-0.53351	9.20827e-70
NKD1	-3.00684	9.45336e-70
ETV4	2.02313	1.08754e-69
TPCN2	-2.89559	1.38428e-69
LRP4	-1.5877	1.8234e-69
MDK	1.34327	1.84375e-69
LOX	5.29003	3.51554e-69
RPS5	0.77136	4.1146e-69
AARD	2.08129	4.76031e-69
GEM	1.56376	6.85987e-69
ANAPC11	0.811611	1.0862e-68
CHST9	-1.80914	1.46353e-68
TGFBR2	1.18148	2.16842e-68
ATP5E	1.68775	2.25611e-68
PODXL	0.929298	2.91396e-68
BRINP1	-1.89193	3.19833e-68
LIF	3.83334	3.21136e-68
HRH1	1.49617	4.15125e-68
BSG	0.827034	5.12078e-68
NR2F1	0.875303	5.30647e-68
ITGA5	1.51073	5.6128e-68
SH3PXD2A	2.09599	6.23508e-68
EFEMP2	0.998729	7.49366e-68
KIRREL	4.72427	8.96994e-68
GABRA2	1.66833	1.97793e-67
RPL4	0.70674	2.12471e-67
ABCA2	-1.56852	2.16453e-67
CTTNBP2	-1.12644	3.20174e-67
ST8SIA4	1.18146	6.68062e-67
SLC1A1	-1.57915	1.03146e-66
RPL38	0.679565	1.54578e-66
RBP1	0.850093	1.61078e-66
TPH1	1.94607	1.66416e-66
ANG	1.98439	2.03677e-66
IQGAP1	0.94069	2.08652e-66
IL27RA	1.2067	2.87754e-66
CKB	0.965193	3.43245e-66
EXTL1	-2.13604	5.82884e-66
BCAR1	-1.86223	6.12296e-66
SSR3	0.885213	7.45198e-66
RAB26	-3.64606	8.76164e-66
EMILIN1	1.32923	9.45051e-66
TOMM7	0.776007	1.13896e-65
EEF1A1	0.511061	2.87512e-65
NGEF	1.27595	4.2656e-65
EHBP1	0.871037	4.64222e-65
PPM1B	-1.37825	6.59034e-65
CAPNS1	0.985796	9.04836e-65
MYO1E	1.59661	1.01189e-64
KIF3A	-1.06669	1.21228e-64
RPS23	0.585962	1.62481e-64
GNB2L1	1.38316	1.87665e-64
SFXN5	0.813592	1.95233e-64
SMS	1.23984	2.59805e-64
YWHAZ	0.652471	2.90606e-64
IFITM10	-1.20053	4.02885e-64
HS3ST3A1	1.83203	1.16017e-63
UQCR10	0.68287	2.02861e-63
TGFB2	1.73801	2.11178e-63
SCARA3	1.43719	2.14e-63
AC009501.4	2.08839	3.13519e-63
HSBP1	0.712795	3.6032e-63
MCC	1.01693	8.21777e-63
ADD3	-1.19855	1.08345e-62
NACA	0.547988	1.15609e-62
GNA14	2.26649	1.82427e-62
CTXN1	1.25344	2.54661e-62
CYR61	3.3814	5.63449e-62
ECE1	0.848703	7.09814e-62
ALCAM	-0.649968	8.467e-62
ATP1A2	-0.953813	8.63038e-62
YBX1	0.672415	9.79364e-62
PTMS	0.727809	1.03321e-61
ADARB2	-2.10437	1.25244e-61
EVA1A	2.21723	1.52348e-61
KLF10	1.31806	1.97364e-61
LAMB2	1.00516	2.19803e-61
LRRK2	-1.53772	2.30382e-61
CHST2	1.40264	2.41264e-61
CNN3	0.727897	5.78352e-61
DLL3	-1.84164	6.22043e-61
RND3	1.96207	9.09096e-61
CD9	0.815274	1.08338e-60
RP11-390P2.4	3.94995	1.62186e-60
UQCRH	0.758077	1.64723e-60
GTF2I	-0.590143	2.16542e-60
F2RL1	2.41351	2.18342e-60
FAM110B	-1.32436	3.02533e-60
HLA-A	0.595491	3.52749e-60
CD46	-1.34095	5.29182e-60
MYRF	-2.4122	6.18462e-60
NAPEPLD	-1.49123	1.14921e-59
DSCAML1	-2.04335	1.29235e-59
IL11	2.89043	1.93759e-59
PFDN5	0.650722	2.46678e-59
EFHD2	1.02429	2.51241e-59
COBL	-0.938809	3.13472e-59
HOXB-AS1	4.25862	3.42596e-59
CRYBB2	3.02276	3.62309e-59
SYT1	1.12258	9.42738e-59
NUPR1	2.34172	1.00659e-58
CHST8	-1.42989	1.12999e-58
RPS28	0.538606	1.13771e-58
MOXD1	1.37285	1.14259e-58
SSTR1	-2.96917	1.401e-58
SOX10	-0.730429	1.55553e-58
NTRK3	-1.15225	2.05759e-58
P4HB	0.886823	2.0806e-58
MCHR1	2.46042	2.09846e-58
ITPR2	-1.1246	2.22914e-58
TMA7	0.595718	2.23149e-58
LNX1	-1.73913	2.83572e-58
FAM43A	1.93021	3.70284e-58
PTCHD4	1.25594	3.91464e-58
FBXO7	-1.05817	4.55359e-58
RBPJ	-0.859385	4.68776e-58
PSORS1C1	4.17314	5.00149e-58
APP	0.515056	5.13276e-58
RORB	3.67042	7.52446e-58
ARNT2	-1.14002	8.35249e-58
WASF1	-1.35388	8.57604e-58
DOK5	1.29855	1.01029e-57
P4HA2	1.65511	1.08261e-57
RGS17	0.895036	1.13184e-57
LINC00632	-1.1195	1.16931e-57
C10orf10	5.9852	1.57163e-57
GLIS3	0.912404	1.94657e-57
RPSA	0.674372	1.98308e-57
SLC22A17	-0.720874	2.0696e-57
TGIF1	1.336	2.21626e-57
TUT4	-1.68567	2.75197e-57
FAM60A	3.14823	2.85185e-57
2025-09-09	2.43265	3.52509e-57
LAMA2	2.59582	3.654e-57
MAFF	1.06766	4.32191e-57
TMEM100	-1.48357	8.00498e-57
TCF4	-0.566568	8.49136e-57
RPS29	0.664741	9.7917e-57
MYDGF	0.928386	1.03603e-56
POLR2L	0.81121	1.04036e-56
CLCF1	3.30389	1.08579e-56
NR0B1	-1.47374	1.62438e-56
RAB34	1.00411	1.96521e-56
ABAT	-0.822657	2.29636e-56
TMEM2	3.25432	2.77236e-56
DDX17	-0.763203	4.89132e-56
FAU	0.534636	5.07545e-56
ACTN1	0.936724	5.67597e-56
SGMS1	-1.43995	6.33161e-56
FAM89A	-0.984466	8.70796e-56
B3GNT5	1.01554	1.119e-55
PPP1R15A	0.677251	1.17682e-55
ADAM19	0.775925	1.36727e-55
CCND2	0.974801	2.07064e-55
PFKP	1.13956	2.43891e-55
MTMR11	1.08928	3.4803e-55
GLDC	0.990533	3.50461e-55
ARHGAP29	1.18844	3.51192e-55
GALNT5	0.912729	3.60354e-55
AGT	1.94594	4.43801e-55
ZFYVE16	-1.09428	5.99171e-55
PMP2	0.692868	7.55663e-55
EFHC1	0.504965	1.29671e-54
KCND2	-1.16183	1.52582e-54
LRRC4C	-0.895901	2.16311e-54
IFITM2	1.03745	2.35579e-54
CSPG5	-0.80081	2.42887e-54
ZEB2	-0.883466	2.51795e-54
FIBCD1	4.27355	2.64541e-54
C21orf62	1.67102	3.45498e-54
C2orf27A	-2.72489	4.02447e-54
LMO1	2.64494	4.41984e-54
PKIB	1.13824	4.57776e-54
CMTM3	0.972803	5.17777e-54
CHI3L2	3.65762	6.21837e-54
PGAM1	0.78996	6.44324e-54
AMER2	-1.79717	6.92729e-54
RAB3IP	0.600124	7.94817e-54
TRIO	-0.507724	1.02115e-53
SDF4	0.773807	1.02776e-53
SPRY1	1.25403	1.15195e-53
ANP32E	1.21711	1.17057e-53
MAP2	-0.607818	1.72535e-53
CSTB	0.869494	2.75205e-53
DPCD	1.46953	2.84036e-53
CYFIP2	-0.996881	2.89355e-53
IGSF9B	-1.10273	3.02495e-53
CASK	-1.19694	5.10981e-53
CRISPLD2	-2.38115	5.81603e-53
LINC02821	1.17441	6.28518e-53
ACSF2	-2.03226	6.63982e-53
FAM212B	2.35948	8.64796e-53
MIR9-3HG	-2.11241	9.4889e-53
ZFP36L1	0.670706	1.28407e-52
SPARCL1	1.1024	1.6688e-52
SLC44A1	-1.14027	1.784e-52
SLC25A27	-1.43886	2.02569e-52
CIB1	1.33237	3.17472e-52
COL11A1	-1.20689	3.41297e-52
SOX4	-0.887893	3.43716e-52
LINC01578	-1.02197	3.51339e-52
ARPP21	-1.16519	3.76036e-52
NAMPT	0.866823	4.94658e-52
PGRMC1	-0.807598	5.91303e-52
HLA-DRB1	1.38833	6.81889e-52
CCN1	1.4028	9.08913e-52
CA10	-0.721503	9.44984e-52
AL391807.1	-1.50116	1.08953e-51
CAMK2D	0.68982	1.26022e-51
RRAS	1.65944	1.57952e-51
UBTD1	1.3334	1.59733e-51
GOLGA8B	-1.75105	1.63874e-51
C3orf70	-0.884433	1.80907e-51
TMBIM6	0.548265	1.8616e-51
ARSI	2.34765	1.86543e-51
CXorf57	2.16496	1.94349e-51
TXNDC17	0.984217	2.14055e-51
TMOD3	1.18848	3.02102e-51
MXRA8	1.40447	3.16324e-51
ATP13A4	-2.13063	3.21414e-51
TNFRSF21	-0.749384	4.04691e-51
CREB5	0.51501	4.83219e-51
AC092821.3	-2.66076	5.01633e-51
EMILIN3	-3.05416	5.18448e-51
RPL22	0.600835	5.22265e-51
RPS10	1.67488	5.54694e-51
ZFHX4	1.65092	5.88521e-51
ENG	1.07272	6.02544e-51
ARHGEF4	-1.71491	6.99357e-51
LIMS2	-2.22801	8.31123e-51
LMNA	0.840967	8.93816e-51
LMAN2	0.880324	1.26657e-50
TNFRSF10C	2.3626	1.27055e-50
COX8A	0.599637	1.45891e-50
MYT1L	-3.24691	1.46257e-50
ARHGAP31	-1.46506	1.61136e-50
PIP4K2A	-1.10367	2.11587e-50
HS3ST5	1.5623	2.47015e-50
RARRES1	1.95723	3.2468e-50
PTPRT	-2.85808	3.29067e-50
MMP14	0.945351	3.6051e-50
IL33	2.81042	4.01695e-50
APOBEC3C	1.33028	4.33263e-50
SILC1	-2.66262	4.74467e-50
NDUFA4	0.620699	5.15252e-50
HK1	0.653667	5.16827e-50
CTSZ	0.966558	5.7926e-50
CAVIN1	1.85629	7.62014e-50
COL4A3	-3.45835	8.72887e-50
RP11-563K23.1	2.75558	1.41117e-49
FKBP1A	0.762684	1.44163e-49
AQP4	1.6889	1.6017e-49
PAICS	1.0384	2.1245e-49
NAALAD2	-2.93512	2.42735e-49
PTCH1	-1.6968	2.63856e-49
LUC7L3	-0.720304	2.79215e-49
AATK	-2.43081	3.67042e-49
LRIG1	0.80392	4.29032e-49
STMN4	1.1762	4.32352e-49
HIP1	-0.691669	4.34856e-49
NFE2L1	0.763181	4.35062e-49
DENND5A	-1.05568	4.89354e-49
SMAGP	2.02625	5.22532e-49
PARM1	1.53803	7.14521e-49
MZT2B	0.667746	7.24992e-49
MIF	0.945086	8.27518e-49
CHPF	0.894671	9.52487e-49
FHL3	1.00638	1.23879e-48
SNX1	-0.901156	1.72964e-48
RBPMS	2.10472	1.91476e-48
PLAUR	1.16273	2.16571e-48
C1QL1	0.856456	2.43742e-48
KIF9	0.863477	2.44892e-48
EDIL3	-0.608111	4.20366e-48
ORAI2	0.927832	4.34331e-48
OLFML3	0.914345	5.00888e-48
HOXA3	4.40628	6.46087e-48
DRAP1	0.841201	6.92584e-48
ID3	2.34652	7.59702e-48
NDUFA6	0.803736	8.02398e-48
CLSPN	2.92202	8.66543e-48
FXYD1	1.70402	1.03126e-47
C6orf141	6.18795	1.11863e-47
MAML2	-1.0775	1.79845e-47
LRRTM3	-0.941748	1.84374e-47
DLGAP1-AS1	1.53503	1.89177e-47
CDKN1C	-1.56078	1.92316e-47
GRAMD1C	-1.94404	2.68254e-47
NOTCH3	1.47936	2.8926e-47
AL359091.1	-4.01617	4.97402e-47
HEBP2	1.04539	5.40422e-47
DDAH2	0.884436	6.80465e-47
ATP5EP2	2.61589	7.53095e-47
PAM	0.580635	8.17593e-47
CDK18	-2.55509	9.92358e-47
PSENEN	0.861974	1.01365e-46
ANGPTL2	-1.27736	1.08879e-46
CTNND2	-0.818523	1.3567e-46
FRMD4B	-1.65451	1.39802e-46
COL9A3	-0.647439	1.82964e-46
LPL	-0.986835	1.84761e-46
KCNIP3	-2.02799	3.09248e-46
PCDHGA9	1.10765	3.30483e-46
IQCG	1.06974	3.33835e-46
GOLGA8A	-1.86467	3.37315e-46
SEMA6A	-1.34879	3.65373e-46
AGFG1	-1.13106	3.83371e-46
CCKBR	2.73296	4.05896e-46
CNR1	1.2644	4.58426e-46
DPY19L1	1.05886	4.77701e-46
HIF3A	-2.58391	5.53818e-46
PCLO	-1.98808	5.55656e-46
ATRAID	0.783183	7.614e-46
CLEC2B	1.34862	8.3085e-46
PXK	-1.32969	8.68479e-46
NCKAP5	-1.95108	9.4347e-46
CD276	0.847795	9.71759e-46
CAMK2A	1.45036	1.03944e-45
IRS2	0.844089	1.06838e-45
AMZ1	-1.9204	1.17935e-45
RPS13	0.53828	1.82055e-45
MT1E	0.875035	1.99491e-45
DPP10	-1.56725	2.05172e-45
MAN2A2	-1.7811	2.16832e-45
FKBP11	1.13502	2.7287e-45
C2CD2	0.729046	3.24451e-45
ZBTB8B	-1.88394	3.49031e-45
ARHGDIA	0.730795	3.51056e-45
RFTN2	-1.1825	4.22646e-45
PCDHGC5	1.17566	4.40924e-45
MYO5A	-1.01712	5.05215e-45
SCN3A	-1.06883	5.76272e-45
ARPC1B	1.10477	6.71264e-45
ADAM9	1.11384	6.96891e-45
COX7A2	0.607817	7.01259e-45
MIR219A2	-3.43843	8.50214e-45
KCNMB4	0.896075	9.61042e-45
CD58	1.20959	9.74826e-45
SDF2L1	1.29936	1.10818e-44
SPOCK3	-2.21831	1.14915e-44
HOXD4	5.15471	1.40826e-44
RHBDL3	-2.67311	1.42493e-44
SOX13	-1.63049	1.6059e-44
METRN	0.821871	1.91996e-44
BTBD11	1.5467	2.04911e-44
HOXA-AS2	4.9255	2.09074e-44
PHLDB1	-0.818486	2.10139e-44
RP11-181E10.3	3.0905	2.30572e-44
ZMIZ1	-0.732174	2.3442e-44
REPS2	-2.1264	2.3574e-44
PRR13	0.878508	2.4788e-44
TMEM67	0.715391	2.67278e-44
CLMP	3.48888	2.80098e-44
ATP10B	-1.14665	2.8311e-44
COX7C	0.56353	3.13736e-44
RPL22L1	0.906713	3.14096e-44
GBP2	1.19553	3.45876e-44
RP3-399L15.3	2.54079	3.59396e-44
CNTNAP3	1.5169	3.60069e-44
TREM1	2.8219	4.17551e-44
NMB	1.25265	4.90264e-44
PYGB	0.732368	5.00972e-44
PPM1K	-1.05603	5.0438e-44
PLXNB2	0.709908	5.21553e-44
EFTUD1	2.36959	5.24589e-44
RP11-783K16.5	3.80203	5.2643e-44
IGSF21	-0.73789	6.58951e-44
ZYX	0.795777	7.41595e-44
FOXM1	3.40593	1.07273e-43
ZFPM2	-1.62488	1.23224e-43
TIAM2	0.598871	1.33175e-43
NAGA	0.887258	1.59293e-43
FAS	1.07876	2.32414e-43
TNFRSF19	1.08836	2.35294e-43
HLA-DPA1	1.12137	2.47146e-43
PGK1	1.08286	2.83688e-43
IFT22	1.10343	2.9985e-43
PPP1R14A	-1.43142	3.07115e-43
PTPN3	3.89014	3.66985e-43
COX7B	0.599407	3.77098e-43
SLITRK1	-2.20248	3.95678e-43
SOX5	-1.13612	3.9745e-43
MFSD10	0.832438	4.13777e-43
GNB2	0.719798	4.3565e-43
HTR4	1.62872	5.07462e-43
RPN2	0.694732	5.43563e-43
MCUB	1.1231	5.54713e-43
CCL2	2.77639	5.74361e-43
PKIG	1.05896	5.8172e-43
SNX10	0.886324	6.97013e-43
COX20	0.732	7.06304e-43
RP11-611O2.1	3.38451	8.3678e-43
SLC1A2	-0.723704	8.54851e-43
AMIGO2	1.65834	8.75441e-43
EGR2	0.582236	9.16795e-43
TPM3	0.667164	1.00161e-42
FLNA	0.663781	1.084e-42
FRY	-1.57374	1.13085e-42
ID4	1.12809	1.15484e-42
COX4I1	0.553575	1.20678e-42
FAM46A	2.51695	1.24644e-42
ACSL6	-1.91414	1.35368e-42
HOXA2	6.1228	1.35453e-42
CPEB4	-0.872558	1.42705e-42
DYNLRB1	0.65311	1.43203e-42
EIF3I	0.843689	1.55194e-42
APBB2	-1.23064	1.95612e-42
NOP10	0.788002	1.98926e-42
CA9	4.37416	2.0751e-42
LGI3	-3.60901	2.1324e-42
SEC61G	0.720332	2.3253e-42
C12orf57	0.609444	2.57062e-42
PLD3	0.580137	2.9732e-42
PPP1R9A	-1.35845	3.2008e-42
AC004951.6	1.89201	3.21474e-42
TPM2	1.70416	3.33425e-42
SDC2	1.21774	3.44721e-42
ZNF217	0.713704	4.13799e-42
MAG	-3.33308	4.54373e-42
RP11-230B22.1	4.73635	4.77235e-42
MOG	-1.49774	5.49605e-42
PARK7	0.615355	6.48522e-42
COL4A4	-2.77013	6.54287e-42
C9orf16	0.875157	8.77241e-42
SOX30	4.10834	9.66599e-42
SCUBE2	-2.13534	1.07318e-41
MRC2	1.01365	1.11668e-41
PDAP1	0.801267	1.23732e-41
LRP10	0.806111	1.26965e-41
GMPPA	0.942294	1.33375e-41
H2AFZ	1.08322	1.52512e-41
HIVEP3	0.769815	1.98008e-41
PPP2CB	0.771865	2.13049e-41
LINC01239	2.00945	2.24539e-41
CNTN1	-1.12536	2.40248e-41
APOE	1.3811	2.52347e-41
F3	0.698925	2.9899e-41
DCAKD	0.706013	3.14493e-41
EEA1	0.724211	3.62927e-41
XKR4	-2.32619	3.96183e-41
CCDC88A	-0.662254	4.02793e-41
C5orf64	-3.77916	4.57734e-41
PIFO	1.63262	4.7734e-41
PXN	0.747068	5.38728e-41
DDIT3	1.10118	5.4292e-41
ARGLU1	-0.524707	5.75384e-41
LAP3	0.775607	6.44003e-41
PKP4	-1.81466	6.76824e-41
BLOC1S1	0.619344	6.84784e-41
LZTS1	1.64699	7.23739e-41
LEF1	2.877	7.56691e-41
NTAN1	0.919599	7.74283e-41
NFKB2	1.33256	9.70198e-41
BRK1	0.621154	1.05561e-40
PTK2B	1.46499	1.38184e-40
PPP1R14B	0.842797	1.45681e-40
TFPI2	4.29923	1.48691e-40
RP11-611O2.5	3.44801	1.51988e-40
SUMF2	0.726783	1.55774e-40
RBM20	3.70327	2.07114e-40
FTX	-1.60254	2.44009e-40
ASCL1	-0.724515	2.69596e-40
SPCS1	0.588104	3.64469e-40
HYAL2	0.846764	4.36748e-40
SLC8A1-AS1	1.16133	4.37111e-40
MMP17	-1.12547	5.17717e-40
SHROOM3	1.7823	5.50327e-40
ADGRB1	-1.15577	5.68215e-40
ATF3	0.530486	6.08092e-40
AP2M1	0.573528	6.92644e-40
OAZ1	0.520641	8.34683e-40
HMGN2	0.849808	9.01618e-40
RYR3	1.0763	1.04431e-39
IFI27L2	0.715129	1.13484e-39
BRINP3	-1.03747	1.54887e-39
RAB33A	-1.47824	1.78033e-39
PLIN3	0.884502	2.2058e-39
RP11-37B2.1	1.81522	2.2485e-39
MAP6D1	-1.96806	2.275e-39
PBK	5.57928	2.33466e-39
ERP29	0.785949	2.39246e-39
OSMR	0.678383	2.62386e-39
RP11-242D8.1	1.56472	2.81925e-39
HINT1	0.631299	2.94008e-39
SLC35F3	-1.84259	3.10899e-39
REV3L	-0.848961	3.43811e-39
AC004556.1	3.12556	3.57564e-39
ST6GALNAC5	7.51829	3.6167e-39
FNDC1	6.96373	3.6167e-39
TSPAN14	0.706587	3.92248e-39
BAG3	0.78039	4.0381e-39
ARFGEF3	-0.967969	5.61607e-39
CCDC167	1.12758	6.11619e-39
PTTG1	2.47903	6.1357e-39
SERPINB8	0.869023	7.51024e-39
LYPD1	0.826117	7.56041e-39
APLP1	-1.21106	7.89201e-39
HSPB8	2.64128	9.01908e-39
C4orf3	0.862014	1.00579e-38
CALU	0.720158	1.21644e-38
AL512308.1	-3.53859	1.28624e-38
GJA1	3.08622	1.32543e-38
PDLIM3	0.503586	1.41633e-38
OLFM1	-0.902001	1.49134e-38
TNS2	-1.16103	1.53609e-38
BPTF	-0.688483	1.56535e-38
RPL31	0.579838	1.67094e-38
HIGD2A	0.710476	1.82698e-38
PODXL2	-0.829442	2.12425e-38
RFX1	0.741948	2.4052e-38
NDUFS5	0.522129	2.4651e-38
RPL36A	0.663742	2.98204e-38
ERI1	0.892011	3.48957e-38
NUSAP1	3.80659	4.0253e-38
SRRM2	-0.550921	4.4895e-38
UBE2C	6.52655	5.01234e-38
GPX1	1.71261	6.61497e-38
PNISR	-0.541336	7.98863e-38
SPRY2	0.552365	8.19116e-38
SNRPG	0.758397	8.36015e-38
FIBIN	-1.0001	9.33278e-38
IGSF3	1.21928	1.01024e-37
AP000769.1	2.24753	1.19216e-37
RECQL	0.667368	1.25963e-37
FDXR	1.10992	1.51469e-37
LIMS1	0.640786	1.86649e-37
TXN	0.725176	1.88149e-37
ANXA11	0.558873	2.06997e-37
SIX3	1.40172	2.1623e-37
ADAMTS9	1.02061	2.21509e-37
RASSF8	1.13147	2.34245e-37
AHSA2	1.87828	2.37256e-37
C6orf1	1.98812	2.46891e-37
GTF2H5	0.85184	2.47358e-37
QPCT	1.07221	2.80004e-37
SUB1	0.560854	2.97489e-37
HMG20B	0.832398	3.16915e-37
LINC01198	5.29751	3.19654e-37
TCIM	2.60673	3.28261e-37
LINC02552	1.45957	3.37913e-37
ADGRB3	-1.13417	4.14092e-37
RAN	0.650558	4.42928e-37
LHFPL3	-0.695172	4.46245e-37
CH507-254M2.3	1.69287	5.38306e-37
ARPC3	0.596332	6.11967e-37
SNRNP70	-0.902946	6.23113e-37
LMO7	0.759083	6.674e-37
FREM2	0.595671	6.75134e-37
ASTN1	-1.02439	7.25502e-37
SGMS2	1.95884	9.58935e-37
DKK3	0.629825	1.00775e-36
RP11-556G22.2	4.46512	1.0316e-36
LINC00941	4.26577	1.0378e-36
CTHRC1	0.796924	1.05348e-36
SBNO2	0.725576	1.2815e-36
MCFD2	0.755232	1.32803e-36
PDE4DIP	-0.814397	1.36309e-36
CYP46A1	-1.74109	1.41926e-36
SERTAD1	0.706067	1.67762e-36
UQCC2	0.661924	1.6894e-36
SPRED3	0.726188	2.08751e-36
SLC18A3	3.68318	2.33606e-36
PSMA7	0.611964	2.79358e-36
ARHGAP22	-1.2946	2.97214e-36
HAPLN2	-1.54052	3.10971e-36
ZBTB21	0.924597	3.27547e-36
AK4	1.56119	3.57553e-36
GYG2	1.18529	3.60759e-36
RICTOR	-1.1492	3.62602e-36
LAMB3	2.12033	3.77134e-36
KLF15	-1.15607	4.34727e-36
NAB2	0.718167	4.37671e-36
EZR	0.970793	4.98946e-36
ZDHHC23	1.71079	5.44551e-36
SLITRK5	-1.59194	5.5607e-36
MKL2	1.89959	6.11352e-36
SATB2	0.5723	6.34677e-36
HS2ST1	0.610535	6.88199e-36
CCDC109B	2.00403	6.89593e-36
DUSP5	0.810562	8.28031e-36
NME4	0.73658	8.51617e-36
PPP1R3B	0.898515	9.20771e-36
IL18BP	0.815097	1.15078e-35
PRKG2	-2.41415	1.2715e-35
PRDX6	0.72095	1.60835e-35
SNRPD2	0.687142	1.74384e-35
CETN2	1.04765	1.76291e-35
TEAD4	2.42076	1.85415e-35
GNG3	0.916969	1.94428e-35
TRIM47	1.11516	1.95372e-35
MTRNR2L12	1.06501	2.48757e-35
AFF4	-0.76819	2.58832e-35
TMEM161B-AS1	-1.18442	2.61223e-35
MIA	1.64789	2.80438e-35
RALYL	-1.47324	2.99991e-35
HLA-E	0.644359	3.34311e-35
SYTL2	0.6303	3.80166e-35
GPR155	-1.31165	4.00135e-35
SFPQ	-0.629318	4.08247e-35
PRELID1	0.753725	4.27737e-35
PTK2	-0.999715	4.29887e-35
ATP8A1	-1.65788	4.32569e-35
PTX3	3.59078	4.65256e-35
JPH1	1.33582	5.16833e-35
SLC2A12	0.724921	5.65777e-35
RP11-124N14.3	6.21675	5.70074e-35
BCAT1	0.920982	5.7314e-35
CNGA3	3.28832	1.32743e-34
DCX	-1.36563	1.3346e-34
CAMK2N1	0.768813	1.38567e-34
MTPN	0.623586	1.46499e-34
CEBPB	0.660876	2.0475e-34
EXOSC10	-1.01712	2.07918e-34
SIX6	0.997854	2.22003e-34
COX6B1	0.534248	2.26245e-34
SF3B5	0.718464	2.28046e-34
MINOS1	1.81539	2.78929e-34
NDUFB8	0.573106	3.04213e-34
MAGI1	-1.47454	3.05575e-34
DCC	-1.4137	3.25634e-34
SNRPB	0.770414	3.42701e-34
EIF2S2	0.697797	3.74847e-34
GNG11	3.72111	3.78317e-34
ATP6V1F	0.6356	4.2882e-34
ZNHIT1	0.698607	4.43969e-34
MYL12A	0.718565	4.5925e-34
ERGIC3	0.599934	4.6345e-34
ANKRD28	-1.02509	5.23741e-34
AEN	0.628954	5.28555e-34
PPP1R14B-AS1	2.8926	5.88152e-34
GRIK1	-1.95943	5.97368e-34
UNC5D	0.99618	6.18004e-34
CDH2	0.841475	6.2224e-34
NREP	0.568925	7.21935e-34
NSD3	-1.01698	7.37036e-34
THSD7A	-1.88113	7.73388e-34
RALGDS	-0.874566	7.94384e-34
BIRC5	5.10512	1.0019e-33
SPC24	3.94825	1.2533e-33
RP11-263K19.4	3.70901	1.34686e-33
TXLNB	2.79009	1.38753e-33
PLK3	0.556049	1.44615e-33
DYNLT1	0.69086	1.8596e-33
NUDT4	0.655055	1.95376e-33
PLOD1	0.847139	2.20126e-33
AHNAK2	1.41736	2.24655e-33
GNAO1	-0.963677	2.30411e-33
PADI2	-1.15238	2.35069e-33
GSG1L	-1.09918	2.35272e-33
TSPAN15	-1.47972	2.63738e-33
GSTO1	0.796937	2.70041e-33
ATOX1	0.61384	2.88894e-33
B3GAT2	-1.51467	2.96709e-33
NFASC	-1.19008	2.97081e-33
BAMBI	-0.794218	3.12331e-33
SOGA1	-1.10759	3.86624e-33
CSGALNACT1	-1.18627	4.09165e-33
MAP3K6	1.17561	4.19912e-33
RP11-415J8.3	4.11855	4.42727e-33
DAD1	0.554996	4.55411e-33
P2RX7	-1.27191	4.56651e-33
RP6-99M1.3	4.54172	5.14844e-33
UNC5B	0.782228	5.23621e-33
LSAMP	-0.570452	5.24866e-33
CTNNA1	0.567177	5.93411e-33
TBC1D14	-1.01917	5.99532e-33
PSMB3	0.687454	6.19979e-33
TMEM132A	0.764698	6.65149e-33
S100A13	0.640581	6.86041e-33
GPR158	-1.19817	8.09835e-33
HOXB6	6.30704	8.28937e-33
TPPP3	1.89816	8.6769e-33
ANK3	-0.905759	9.29121e-33
ANXA1	2.11743	1.12545e-32
TRIM56	0.588667	1.15492e-32
ITGA6	1.54423	1.29816e-32
SETD5	-0.803249	1.34311e-32
SH3BP2	0.659735	1.41989e-32
ANKRD36	-1.68105	1.71831e-32
CECR1	1.28606	2.04729e-32
ZKSCAN1	-0.713644	2.07889e-32
ADAM33	-4.32586	2.4332e-32
TRAPPC1	0.709845	2.46632e-32
TM7SF2	-0.962263	2.51297e-32
FBLIM1	0.891776	2.57241e-32
UGDH	-1.07858	3.06753e-32
TMEM70	0.951322	3.26491e-32
PPP2R3B	-1.37758	3.3877e-32
GRIA1	0.856649	3.63816e-32
PJA2	0.662662	3.6528e-32
CTD-2201E9.1	4.02366	4.2712e-32
RBM3	0.528614	4.38094e-32
ZNF638	-0.798445	4.74283e-32
ARHGAP21	-0.583827	5.45918e-32
CCND3	0.763079	5.91164e-32
TAF10	0.679469	5.96582e-32
CPXM1	0.550161	6.00487e-32
TMEM151A	-2.31418	6.08952e-32
CCND1	1.19808	6.6144e-32
TGM2	4.26628	7.1896e-32
ATP10A	1.37729	7.96909e-32
VKORC1	0.752531	8.20944e-32
APC2	-0.727123	8.96773e-32
ENHO	-0.861303	9.71756e-32
DLGAP1	-1.37233	1.04527e-31
SYNJ2	0.998789	1.13641e-31
TP53I3	0.922921	1.32705e-31
FEM1C	0.503486	1.51039e-31
PMP22	0.634192	1.52966e-31
COL4A6	6.5875	1.5512e-31
P4HA3	2.03041	1.69078e-31
SYT6	0.594681	1.72843e-31
2025-09-07	0.77646	1.81485e-31
RP11-489E7.4	2.54052	1.81922e-31
SLC4A8	0.608724	1.8216e-31
WARS	0.523077	1.83333e-31
BUD31	0.746174	1.85735e-31
SLC27A3	0.958648	2.05007e-31
MKL1	1.74353	2.12396e-31
ANKRD44	-1.38273	2.15227e-31
TBCA	0.558191	2.42953e-31
ITGB1BP1	0.677855	2.51208e-31
SEPTIN9	1.04006	2.60422e-31
RNF181	0.754067	2.64994e-31
NDUFA12	0.629886	2.70545e-31
SASH1	-1.0546	2.74138e-31
AMOTL2	-1.42908	2.84716e-31
PLA2G5	3.00993	3.02779e-31
CAST	0.562764	3.29928e-31
RP13-39P12.3	2.2863	3.38206e-31
ARPC2	0.509545	3.65989e-31
RFTN1	1.60695	4.42849e-31
NLGN4X	-0.768343	4.74039e-31
SQSTM1	0.55576	4.96045e-31
CPNE5	0.575359	5.28475e-31
NGFRAP1	0.949584	5.60324e-31
RASSF4	-0.934156	5.96142e-31
GNAI1	-0.933075	5.97998e-31
ADAM22	-1.1867	6.41446e-31
LINC00657	1.16629	6.76429e-31
BCL3	1.28543	6.85862e-31
RAP1GAP	-1.47158	7.44046e-31
ACKR3	1.29546	8.37732e-31
FAM49B	-0.788045	8.42298e-31
MRPL51	0.673355	8.50335e-31
NPM3	1.1737	9.34468e-31
THRA	-0.709414	9.52079e-31
TRIB1	0.743101	9.75088e-31
TMEM132D	-2.48955	9.76789e-31
PBXIP1	0.712229	1.00159e-30
RIN2	-1.10353	1.12722e-30
BZW1	0.584688	1.40777e-30
RALB	0.679627	1.46774e-30
PA2G4	0.542682	1.88491e-30
ACOT12	3.01228	2.01975e-30
CST1	1.53337	2.39327e-30
ZFAND6	0.587117	2.61081e-30
AKR1E2	-2.68929	3.15578e-30
CAMK1	0.762566	3.61945e-30
CDK2AP2	0.825229	3.79147e-30
PIGT	0.694297	4.39365e-30
LINC01322	-2.0252	4.42834e-30
OSTC	0.732804	4.77983e-30
ORMDL2	1.14307	5.22978e-30
RIC3	-1.2098	5.66162e-30
CPNE8	0.626271	5.8328e-30
TRIM2	-0.793313	5.83685e-30
AF127577.10	3.3244	6.0981e-30
MAPT	-0.913332	6.1208e-30
SEMA3D	-2.54716	6.59903e-30
EEF1B2	0.556912	6.73333e-30
WDR63	5.78004	6.87384e-30
SMC4	1.0967	7.01315e-30
LAMTOR5	0.648434	7.87883e-30
CRABP2	2.35185	8.08332e-30
NDUFS6	0.605558	8.89981e-30
NOTCH2NL	1.51986	9.29989e-30
GSTP1	0.527773	9.36989e-30
GALNS	0.636692	1.1232e-29
PCBP1-AS1	-1.82498	1.33037e-29
LRRN4CL	1.90059	1.43553e-29
FZD8	1.7713	1.51329e-29
TSPAN4	0.903286	1.5928e-29
P4HA1	0.939985	1.66955e-29
TAX1BP3	0.71083	1.73467e-29
TGFA	-1.42088	1.77081e-29
ACTA2	1.80245	1.79158e-29
HOMER3	1.15114	1.80093e-29
VPS13C	-0.890254	1.88353e-29
NEDD8	0.555429	1.99431e-29
WIF1	2.67055	2.01596e-29
HOXB7	2.05297	2.01808e-29
ZFHX4-AS1	1.63042	2.03922e-29
NUDT1	1.31155	2.09203e-29
COMT	0.542297	2.24402e-29
CTA-243E7.1	2.71199	2.28146e-29
NME1	0.628727	2.48566e-29
PLCB1	-0.891416	2.6005e-29
RP11-160E2.6	1.79202	3.07089e-29
SPOCK2	0.517638	3.13637e-29
RP5-1187M17.10	2.03503	3.30359e-29
AC090692.1	1.28295	3.3397e-29
KIF2A	-0.613483	3.62211e-29
SERBP1	0.511581	3.8505e-29
CNTN2	-1.75606	3.88498e-29
TSPAN9	1.11245	3.9986e-29
SHISA5	0.57338	4.02247e-29
ADAMTSL1	0.735558	4.13166e-29
SIK3	-1.00903	4.47417e-29
DNALI1	0.553799	4.94324e-29
DOCK3	-1.7604	5.2231e-29
CRELD2	0.757856	5.27918e-29
FLRT3	0.587713	5.50619e-29
SIPA1	0.550384	6.44794e-29
HLA-DMA	0.890246	6.80033e-29
LHX2	1.09766	7.01434e-29
RELB	1.10697	7.34952e-29
TRMT112	0.693433	8.84357e-29
SNX3	0.570193	8.86155e-29
PCNA	0.968528	9.1972e-29
TMEM235	-3.97749	1.04367e-28
MIR210HG	2.80425	1.05492e-28
C20orf166-AS1	5.70365	1.28153e-28
ZNF483	-1.66203	1.2963e-28
SLC3A2	0.647008	1.30473e-28
ATP5H	1.28151	1.31976e-28
ABCB1	2.9417	1.34594e-28
STRIP2	-2.34328	1.38778e-28
KALRN	0.595704	1.54076e-28
B4GALT5	0.547088	1.62405e-28
NAA20	0.744766	1.6502e-28
SLC22A3	-3.58924	1.79614e-28
UCHL1	0.66896	1.95811e-28
TMEM256	0.709651	1.98971e-28
SEMA4B	0.734411	2.00758e-28
2025-09-15	1.41751	2.27592e-28
RP11-326I11.3	2.27937	2.35757e-28
FZD9	-1.59402	2.58039e-28
PPP1R1C	2.62411	2.60916e-28
TCEB2	0.878406	2.64989e-28
ADAMTS1	0.761852	2.80264e-28
EVL	-0.856	2.9245e-28
SALL1	0.861334	3.1263e-28
ENDOD1	0.562027	3.21885e-28
SNU13	0.528607	3.38974e-28
GPR3	1.39254	3.64835e-28
PIMREG	5.11497	4.19521e-28
NDRG3	-1.17016	4.22275e-28
ARHGEF26	0.589705	4.25732e-28
RCBTB1	-1.53903	4.96072e-28
DOCK10	-1.02539	5.66392e-28
ZNF812P	3.73066	5.75353e-28
AGAP1	-0.811378	5.80267e-28
COL5A2	1.70513	5.87757e-28
DCTD	0.987859	6.04549e-28
SRSF7	-0.883848	7.03754e-28
BIN1	-1.07542	7.06947e-28
HMGB2	1.16048	7.55815e-28
ABRACL	1.1829	7.69335e-28
PPP1CB	0.643339	7.83787e-28
UFC1	0.577088	8.12432e-28
PLEKHH1	-1.78332	8.61103e-28
COX7A1	-2.14852	9.19643e-28
PID1	-1.02751	9.22842e-28
GRIK2	-1.04176	9.34606e-28
FAM129B	1.74878	9.47409e-28
LYNX1	0.907358	1.08292e-27
UQCRQ	0.523708	1.08481e-27
RP1-17K7.2	1.76622	1.09435e-27
TPP1	0.539682	1.12852e-27
PCNXL2	1.54755	1.20104e-27
BLVRB	0.872677	1.22518e-27
WBSCR27	3.66996	1.2737e-27
ATP2C2	-3.12732	1.31314e-27
MKI67	4.36147	1.3335e-27
ATP5G2	0.860229	1.36578e-27
PTGR1	0.815336	1.45462e-27
GPRC5A	2.22251	1.49461e-27
SLC39A1	0.734026	1.49656e-27
PLAG1	0.542591	1.55887e-27
KLHL24	-0.940558	1.6074e-27
WFDC1	-1.80378	1.70963e-27
KDELC2	1.77481	1.71295e-27
SSR2	0.538289	1.75534e-27
SLC4A11	2.48304	1.77846e-27
AL133415.1	3.22469	1.83572e-27
CHID1	0.715518	2.20711e-27
TNFRSF10A	2.17229	2.31148e-27
SUSD5	-1.01088	2.37741e-27
EDN3	4.35722	2.39689e-27
GLIPR1	0.633861	2.45191e-27
GLDN	1.27896	2.45255e-27
MAGI2	-1.08247	2.53915e-27
DDOST	0.599267	2.63231e-27
MXRA5	1.24661	2.64315e-27
SLC12A4	0.647311	2.66924e-27
NDUFB3	0.598478	2.74277e-27
ZCCHC6	2.11971	2.91433e-27
TPBG	1.53699	3.22118e-27
BST1	1.39944	3.44479e-27
CHCHD5	0.732172	4.13984e-27
KIAA1456	2.00793	4.45408e-27
GGCT	0.839963	4.6417e-27
AP2S1	0.712544	5.97681e-27
ATP5L	0.864322	6.36056e-27
KIF21B	-1.92832	6.36875e-27
TNIP2	0.743366	6.37048e-27
RP4-555D20.2	-2.16531	7.5541e-27
GATAD1	-1.04372	8.15992e-27
CAPZA2	0.519743	8.73668e-27
ITGB4	0.636016	9.32004e-27
GPSM2	-0.951825	9.34989e-27
MLEC	0.532617	9.39234e-27
TUBB3	1.01599	9.4628e-27
N4BP2L2	-0.551396	1.12012e-26
CHMP3	0.593206	1.13995e-26
CCNB2	3.99821	1.16744e-26
GLUL	0.548573	1.21339e-26
NPC2	0.674004	1.24792e-26
SELM	1.42907	1.33264e-26
NDE1	0.568583	1.66382e-26
ELMO1	-1.05225	1.66936e-26
RGS16	1.03931	1.76283e-26
USMG5	0.802572	1.95296e-26
PHKG1	1.18171	2.07545e-26
TMEM141	0.848645	2.18481e-26
SPTSSA	0.686902	2.21659e-26
2025-03-01	-1.29234	2.30295e-26
CENPF	3.50845	2.39638e-26
CREBZF	-1.08232	2.46508e-26
RCN3	1.3858	2.4954e-26
DTYMK	0.957532	2.55037e-26
TGFB1	0.781406	2.5968e-26
BTG1	0.63969	2.65961e-26
ZNF703	0.690809	2.83627e-26
ATP5J	0.698468	3.13837e-26
SOCS2	1.12102	3.30275e-26
RP11-571I18.5	3.27827	3.36021e-26
NUCB2	0.748216	4.33011e-26
GRID2	-1.06079	4.3807e-26
HSPA2	-0.973827	4.59686e-26
C1orf54	1.50414	4.97461e-26
RNPC3	-1.01648	5.09407e-26
SYNPO	1.69814	5.17201e-26
MORN2	0.799378	5.49618e-26
FAM65C	4.5833	5.50785e-26
RP11-745L13.2	2.07676	5.61359e-26
GADD45G	1.26325	5.6557e-26
RFX2	0.569047	6.38585e-26
AKAP9	-0.609804	6.51901e-26
DYX1C1	1.61721	6.93791e-26
WDR34	0.89952	7.17208e-26
SPON2	2.17658	7.34198e-26
RP11-524D16--A.3	4.19436	7.91846e-26
TMEM179	-2.10103	8.51134e-26
UGP2	0.582704	8.78048e-26
FOXN2	-0.989659	1.01202e-25
MESDC2	1.46145	1.11294e-25
AC114730.3	-0.88464	1.21118e-25
BIRC3	2.52768	1.25264e-25
IER5L	0.683657	1.40964e-25
ARID5A	0.634882	1.50442e-25
PTGES3	0.519295	1.52034e-25
BNC2	1.13796	1.53206e-25
CHRNA4	-2.73931	1.62546e-25
KIZ	-0.939281	1.88836e-25
NAA38	0.574754	2.13472e-25
TTC16	-3.21586	2.14393e-25
FRMD3	1.94139	2.46222e-25
TULP3	0.621201	2.57375e-25
BTG3	0.617818	2.66456e-25
PDLIM7	0.74287	2.68783e-25
PAPSS1	-0.636994	2.71243e-25
NLGN1	-0.668378	2.8705e-25
FAM210B	0.704944	2.94504e-25
2025-09-02	0.907129	3.043e-25
CAP2	0.896091	3.50501e-25
ARID5B	0.701017	3.71231e-25
CLIC4	0.509552	3.87076e-25
TMEM54	0.628439	3.94071e-25
ERRFI1	0.613147	4.41802e-25
SCN2A	-1.14761	5.5981e-25
KIAA1211L	0.728917	5.71616e-25
RRM2	4.13448	6.02659e-25
SHMT2	0.840284	6.10401e-25
MYLK	1.14326	6.65137e-25
HECW1	-1.33947	6.97417e-25
SYPL1	0.711238	7.31268e-25
RP6-65G23.5	5.23881	8.27236e-25
RAB6A	-0.544347	8.30455e-25
GTSE1	3.25241	8.75117e-25
TRIAP1	0.877439	8.81333e-25
PHF19	0.618529	8.82803e-25
S100B	0.620063	1.03851e-24
GDPD2	1.27933	1.11345e-24
ARL1	0.638381	1.13479e-24
NME2	0.958481	1.14431e-24
CNIH2	0.913109	1.22025e-24
SH2D4A	-1.99625	1.30755e-24
LDLRAD4	-1.34028	1.35437e-24
CNTNAP5	-1.6409	1.56597e-24
FAM96B	1.17263	1.75157e-24
CLEC2D	-2.06024	1.78786e-24
INSM1	2.89668	1.90278e-24
ENO2	0.793745	1.91998e-24
IL13RA2	5.74035	2.20313e-24
POMP	0.599352	2.27893e-24
CHMP2A	0.567931	2.30942e-24
ARHGAP33	-1.43659	2.47775e-24
JMJD8	0.606495	2.54325e-24
CHST3	-1.09752	2.63278e-24
MTMR7	-2.17155	2.70967e-24
ERAP2	0.738537	2.78117e-24
ZIC4	0.782252	2.78867e-24
FCGRT	0.537606	3.02197e-24
AC017002.1	1.64037	3.33829e-24
CTGF	4.30601	3.51626e-24
STON2	1.01706	3.65116e-24
PCDH20	-1.9578	3.67708e-24
MYH7	1.29357	3.93244e-24
FAM3C	0.604819	3.96633e-24
AC006058.1	-2.81109	4.32293e-24
MEG8	-1.9495	4.47206e-24
PSMD8	0.503208	4.606e-24
TOP2A	4.51886	4.69502e-24
EVI5L	-1.26885	4.98013e-24
TROAP	3.54137	5.1066e-24
CHADL	-0.735761	5.22474e-24
SELK	1.15479	5.67604e-24
CXCL2	2.47876	5.75448e-24
BANF1	0.57869	6.43655e-24
LINC00943	6.41793	6.69993e-24
AL121578.2	5.90531	6.69993e-24
ARID4B	-0.699116	6.76769e-24
TRIM67	-2.35815	6.76922e-24
NRM	1.22927	6.83238e-24
INTS10	-0.806773	6.92471e-24
ST6GALNAC6	0.636253	7.06869e-24
CHST11	-0.719812	7.14761e-24
PCDHB2	0.570748	7.59425e-24
GNA14-AS1	3.10734	8.68578e-24
PTCHD1	0.849328	1.07834e-23
ZNF493	-1.3809	1.1234e-23
NKTR	-0.801763	1.19829e-23
ATP2B1	-0.722188	1.24548e-23
MDGA2	-1.29148	1.29135e-23
SVIP	1.4119	1.41278e-23
GREM1	1.69901	1.42576e-23
SNRPE	0.667267	1.45394e-23
CDC6	2.38036	1.46067e-23
FSIP1	0.836217	1.50954e-23
RP11-6I2.3	5.50519	1.54009e-23
HOXC5	5.17176	1.54347e-23
INHBA	0.86659	1.58543e-23
FAM63B	1.33705	1.62152e-23
PMEPA1	0.825473	1.76052e-23
COX17	0.540183	1.79226e-23
IQGAP3	5.22484	1.84564e-23
PHB	0.610217	1.86722e-23
CES4A	-2.33031	1.88562e-23
PPP1R16A	0.762972	2.01588e-23
PLXNA4	0.558497	2.0203e-23
CCN3	3.45517	2.03476e-23
RP11-746M1.1	2.30102	2.22289e-23
PTPRH	1.64426	2.28521e-23
ANGPTL3	4.49001	2.64579e-23
TCIRG1	0.935854	2.68768e-23
RBM8A	0.537387	2.82612e-23
SRSF11	-0.595717	2.82988e-23
CHCHD1	0.715257	2.83537e-23
AC110285.1	-2.82835	3.20297e-23
DUSP18	0.831344	3.24357e-23
DIP2B	-1.17112	3.26844e-23
PLPP4	-0.506782	3.32168e-23
RFXANK	0.693564	3.65566e-23
ANKDD1A	0.694786	3.7808e-23
CENPA	5.8948	3.90875e-23
SEMA3A	1.03724	4.22914e-23
C14orf2	0.877197	4.33322e-23
ID1	1.85965	4.39403e-23
AFF2	0.539863	4.49393e-23
ZNF708	-0.788845	4.69488e-23
NDUFA2	0.554791	4.92708e-23
CNTN3	-3.4996	5.30322e-23
UBN2	-1.19818	5.58879e-23
MT-ND6	-0.596761	5.6733e-23
LSAMP-AS1	1.33087	5.93309e-23
CCL3L3	2.43984	6.17259e-23
GDAP1	-1.16349	6.28147e-23
AC004158.1	-1.83936	6.32083e-23
SUMO3	0.603887	6.7116e-23
MTFP1	0.89043	6.89811e-23
HLA-DPB1	0.68469	8.10788e-23
SF1	-0.533231	8.3266e-23
NME9	-2.11065	8.61191e-23
KCTD17	0.636622	8.69375e-23
MAP3K7CL	0.803809	9.09565e-23
PSMB6	0.524937	9.24771e-23
RP11-803D5.4	3.23606	1.04203e-22
SEC14L2	0.675642	1.07111e-22
RALGAPA1	-0.983381	1.08007e-22
XBP1	0.785551	1.09515e-22
MYCBP	0.835888	1.12226e-22
FRAS1	1.12137	1.12606e-22
ANKS1B	-0.956343	1.1394e-22
ST8SIA3	-1.51154	1.1517e-22
HTR1D	6.14633	1.25703e-22
TCEA3	0.581651	1.27672e-22
COX14	0.652268	1.37641e-22
KCNA2	-1.6198	1.52636e-22
ANKRD55	-1.79122	1.58558e-22
DYNLT3	0.710465	1.70546e-22
SLIT1	0.742997	1.78604e-22
MCM3	0.923169	1.78818e-22
CTD-3252C9.4	2.93774	1.79187e-22
STARD4-AS1	0.754692	1.80046e-22
SHC3	-0.900237	1.80486e-22
CYBA	0.755805	1.89072e-22
NPTX1	2.38203	1.89305e-22
NOM1	0.612716	1.9614e-22
ZNF503	0.520763	1.9631e-22
PAPSS2	-2.16233	1.96764e-22
APRT	0.683604	2.05762e-22
SPTSSB	0.807951	2.14666e-22
UACA	0.512393	2.20428e-22
CYB5D1	0.752179	2.2261e-22
PEAK1	-1.12977	2.41782e-22
MRPS6	1.27466	2.4625e-22
FBLN5	0.847762	2.46952e-22
KDELR2	0.584784	2.66264e-22
SEC14L1	0.915451	2.81748e-22
ATP2B2	-1.73398	2.89305e-22
PRDX3	0.531402	2.96992e-22
BRSK2	-1.546	3.06949e-22
GPAA1	0.591217	3.29576e-22
STARD13	0.58328	3.57415e-22
KRT10	0.555204	3.65719e-22
KLK6	-2.38266	3.7551e-22
NUTF2	0.640587	3.95026e-22
AC239809.3	-2.23377	4.46139e-22
NIBAN2	0.769638	4.53726e-22
NHP2	0.643789	4.55238e-22
HOXD3	4.8254	4.8088e-22
PALM3	1.41844	5.5306e-22
ATP1B2	0.579586	5.88024e-22
PLIN2	1.39908	5.96275e-22
BX284613.2	-2.051	6.41613e-22
KLHL32	-1.58852	6.53426e-22
BCAP31	0.550463	6.5759e-22
PWWP3A	-1.30057	6.59269e-22
RAB36	1.49785	6.8561e-22
KLRC3	-1.74811	7.11874e-22
PEX5L	-2.52841	7.39454e-22
DGCR2	-1.08894	7.75108e-22
FKBP9	0.880445	7.8573e-22
NT5DC2	0.617523	8.0041e-22
TROVE2	1.02401	8.10469e-22
TMTC1	1.21476	8.26352e-22
HSDL2	0.630786	8.78441e-22
AURKAIP1	0.575817	9.02547e-22
OAF	0.922492	9.67005e-22
ABCC5	-1.4233	9.68132e-22
FAM43B	1.32641	9.85221e-22
AC007563.5	3.20935	1.00638e-21
UST	-1.02912	1.00884e-21
CLDN7	2.24579	1.02203e-21
GBX2	2.9739	1.07688e-21
CCDC102A	0.77255	1.09982e-21
MYL6B	0.595024	1.11134e-21
KCTD16	-2.36231	1.14878e-21
CAMSAP2	-0.844896	1.39855e-21
ATP5J2	0.978239	1.42576e-21
SHD	-1.10577	1.4427e-21
CHD9	-0.555094	1.46685e-21
FAAH	-1.41333	1.54042e-21
N4BP2L1	-1.43621	1.58697e-21
CHCHD10	0.574364	1.62767e-21
CYBRD1	0.545012	1.69644e-21
CENPU	2.68721	1.69733e-21
CENPW	1.85051	1.69871e-21
BEX2	-0.578965	1.71267e-21
MIR99AHG	-1.21112	1.78711e-21
LOXL2	1.34827	1.83197e-21
NDC80	4.1845	1.84108e-21
LASP1	0.535255	1.99878e-21
PRR11	1.42733	2.04739e-21
PRKCA	-0.592996	2.12596e-21
AP000345.1	5.70683	2.36014e-21
AKT3	-0.899901	2.45177e-21
SGCE	-0.790049	2.52187e-21
SMIM29	0.952228	2.52568e-21
TMEM8A	0.610214	2.57482e-21
RGS7	-1.79068	2.58373e-21
TMEM130	-2.37998	2.59057e-21
BCHE	-0.594896	2.6787e-21
LRRC59	0.594117	2.76784e-21
NEO1	-1.0707	2.95841e-21
STK32A	-1.03977	2.99419e-21
ASIC4	-0.973161	3.38755e-21
SHANK3	-1.8069	3.43072e-21
C1orf27	1.44805	3.50302e-21
MET	0.700748	3.61597e-21
GSTM2	-1.1533	3.75046e-21
SNUPN	0.627062	3.79861e-21
CEP55	3.65046	3.91545e-21
LOXL1-AS1	1.49324	4.21084e-21
HYOU1	0.632601	4.27575e-21
ITGBL1	0.899524	4.46229e-21
WBP5	1.26706	4.93518e-21
UXT	0.681013	5.04918e-21
TLE4	-1.06308	5.18209e-21
BOLA3	0.683787	5.3385e-21
ANK1	1.20029	5.45693e-21
CDC20	4.24638	5.48044e-21
LINC00987	-1.24679	6.05331e-21
BUB1	3.16638	6.05611e-21
CUTA	0.507208	6.22516e-21
TAF13	0.826537	6.56143e-21
BEST1	-1.09355	6.69565e-21
RALGPS2	-1.52889	6.76698e-21
BTG2	-0.739268	6.82257e-21
LINC01125	2.49691	6.92836e-21
PBDC1	0.68915	6.9371e-21
GPR146	-1.54607	6.9952e-21
EIF6	0.61771	7.02859e-21
CASC15	-2.32919	7.15e-21
MCF2L	-1.66832	7.262e-21
RAPGEF4	-1.68948	7.69209e-21
TIMM8B	0.613346	7.7091e-21
MGP	4.33042	7.95646e-21
ANGEL1	-1.64246	8.25721e-21
ARHGAP35	-0.962405	8.38374e-21
CCDC85B	0.579195	8.78955e-21
RP11-176N18.2	3.0303	9.44034e-21
ZWILCH	1.11753	9.47095e-21
NKX2-2	-0.898649	9.77842e-21
CAPG	0.948311	1.05943e-20
RP3-510D11.2	2.33538	1.12709e-20
C16orf45	1.3112	1.15693e-20
LAMTOR4	0.518552	1.18885e-20
HAGLROS	4.27266	1.22585e-20
RNF13	-0.613773	1.2386e-20
TAFA5	-1.46636	1.27086e-20
ARPC5L	0.619061	1.28518e-20
CDK1	2.93085	1.29997e-20
ZNF649	-1.28613	1.32886e-20
RGS20	1.57972	1.34117e-20
BAX	0.601792	1.36451e-20
IDI1	-0.857677	1.43701e-20
BLOC1S2	0.596788	1.44404e-20
SLFN11	0.655061	1.46247e-20
CDK2	0.629229	1.49188e-20
KCNJ10	-0.751847	1.59923e-20
BAIAP2-AS1	1.82313	1.60482e-20
IFIT1	-1.05977	1.64657e-20
TPPP	-1.31408	1.79559e-20
DNAJB11	0.542092	1.84354e-20
AC022613.1	1.86959	1.85239e-20
NLGN2	-0.847043	2.01437e-20
PCDHGA7	0.831183	2.04512e-20
HEPACAM	-0.765939	2.10807e-20
AC093673.5	1.87338	2.14484e-20
GTF3A	0.558369	2.19292e-20
KCNK1	-1.31565	2.23068e-20
RP11-499P20.2	1.72675	2.30897e-20
LUC7L	-1.07788	2.38972e-20
SLC22A15	-2.63176	2.49117e-20
RP11-158I9.8	2.78082	2.53717e-20
MUC12	1.72994	2.65428e-20
ZDHHC21	-0.988233	2.71295e-20
DCLK1	2.76095	2.73e-20
RGS7BP	-1.57042	2.76728e-20
XIST	-1.00984	2.9714e-20
ASB3	-1.14273	3.03062e-20
CPNE4	0.503573	3.15295e-20
MYCBP2	-0.746171	3.191e-20
RPS19BP1	0.624318	3.54573e-20
KIAA0232	-0.601033	3.7022e-20
CHMP4A	0.577304	3.96931e-20
TP53	0.657379	3.99696e-20
C16orf13	1.26199	4.14072e-20
TMED2	0.569522	4.18789e-20
CD22	-4.06602	4.31931e-20
MIEN1	0.622648	4.40998e-20
ST18	-2.66268	4.44213e-20
MOB3B	-1.44791	4.45015e-20
KIAA0907	1.1892	4.57733e-20
G0S2	1.17681	4.68942e-20
POLR2J	0.571683	4.83163e-20
CASTOR3	-1.06242	4.88696e-20
EFNB1	0.709816	5.07569e-20
LRRTM1	-1.73627	5.07833e-20
PABPN1	-0.532958	6.10346e-20
MYL9	2.03713	6.42694e-20
SLITRK2	-0.780919	6.79883e-20
PDGFD	1.66449	6.92407e-20
CAPN7	-1.32698	6.92929e-20
RP4-569M23.2	4.05661	6.95007e-20
IQSEC1	-0.940129	7.0456e-20
ATG101	0.605263	7.26391e-20
RP5-1065J22.8	2.55845	7.2948e-20
DMRTA1	2.41538	7.38454e-20
SPATA6	-0.766351	7.53134e-20
SSFA2	1.31857	7.6305e-20
PSMB4	0.539125	7.89415e-20
NDUFAF3	0.577116	7.96392e-20
TMC2	-2.70242	8.11447e-20
UBALD2	0.525256	8.21025e-20
RP11-60A24.3	5.38014	9.94784e-20
IL13RA1	0.668503	1.00527e-19
MAPK10	-0.958348	1.04966e-19
CKS1B	1.02029	1.18246e-19
MRPL41	0.521968	1.19093e-19
CNTNAP2	-2.09892	1.32246e-19
PLOD3	0.531012	1.36044e-19
FAM66B	-1.9185	1.41639e-19
BRINP2	-1.40735	1.45095e-19
UNC79	-1.75013	1.50589e-19
SEPN1	1.24331	1.52168e-19
ATP5I	0.838272	1.53775e-19
NOS1	-1.1746	1.71833e-19
TMTC4	-1.61073	1.7569e-19
SNRPF	0.57486	1.79654e-19
YPEL3	-0.536636	1.92894e-19
FGF14-AS2	1.14039	1.92935e-19
TMEM154	1.47849	2.00392e-19
CCDC34	1.08454	2.02266e-19
TMEM44	1.80469	2.03751e-19
TWF2	0.659537	2.11004e-19
SOCS3	0.627018	2.11968e-19
ASIC2	-1.85048	2.13332e-19
MACROD2	-1.45736	2.15559e-19
NID1	0.607877	2.21673e-19
SEPP1	2.61557	2.28878e-19
FABP3	1.54849	2.30561e-19
KPNA2	1.04976	2.34853e-19
RXRA	-1.22879	2.39752e-19
TNNT1	-2.85879	2.42342e-19
VIPR2	-4.37734	2.5541e-19
PLK2	0.535382	2.55774e-19
ZNF292	-0.607888	2.63476e-19
SERPINF1	1.08626	2.67039e-19
ITGA9	-2.10018	2.71904e-19
GBP3	1.50529	2.80526e-19
PIN1	0.551701	2.89087e-19
ZNF91	-0.915057	2.97852e-19
CDK6	0.684047	3.10654e-19
MICAL1	-1.64298	3.20931e-19
GALNT15	1.53788	3.55897e-19
PLCL1	-1.6908	3.6358e-19
P2RY14	1.46571	3.66459e-19
COMTD1	1.05107	4.82969e-19
SUGP2	-0.898042	5.09689e-19
BBC3	0.829417	5.65254e-19
AC133644.2	4.00848	6.29483e-19
SPG7	-1.1002	6.63812e-19
PDLIM1	3.81086	6.72428e-19
TDP1	0.51894	8.09898e-19
FAM111B	3.15986	8.15781e-19
HAGLR	2.18819	8.2832e-19
RAP2B	0.671365	8.35211e-19
MEA1	0.514013	9.38103e-19
IGDCC4	0.861628	1.01675e-18
TTC39B	0.89758	1.08295e-18
CERS4	-0.630945	1.10284e-18
KCNMB2	-2.1984	1.1254e-18
MRPL36	0.692961	1.17574e-18
SMAD3	-1.17237	1.1825e-18
CTC-524C5.2	1.58878	1.1836e-18
AFMID	-1.27138	1.22706e-18
C1orf106	-1.55282	1.26367e-18
ZBTB42	0.987605	1.29771e-18
HMP19	-1.43074	1.31254e-18
C19orf43	0.958725	1.3484e-18
OGA	-1.1114	1.37763e-18
TMCC3	-1.19642	1.38924e-18
TMEM196	-2.86889	1.51887e-18
HIC1	1.44039	1.55003e-18
NRXN2	-0.51381	1.587e-18
LAMTOR2	0.560956	1.62632e-18
GPRIN1	0.663353	1.66395e-18
ASS1	2.00386	1.68875e-18
LINC01170	-3.66703	1.85178e-18
AL353138.1	1.29812	1.85247e-18
IFI27L1	0.520285	1.89024e-18
BDH1	-1.62216	2.03134e-18
KCNF1	0.809124	2.09149e-18
CDC45	4.03754	2.36493e-18
RP11-366L20.2	2.62305	2.39355e-18
GPATCH4	0.652299	2.41594e-18
DIPK1C	-1.59826	2.53955e-18
LINC01315	-1.71114	2.79619e-18
PLCG2	0.888956	2.81589e-18
ARL3	0.574579	2.82378e-18
NR1D1	0.702725	2.90526e-18
CTD-2060L22.1	4.42597	2.92724e-18
LEPR	0.562362	2.9732e-18
SPATA2L	0.686012	3.00043e-18
CENPV	-0.702498	3.00054e-18
VPS25	0.54134	3.05488e-18
RP11-342M1.3	4.23059	3.08969e-18
TBC1D10A	0.96949	3.20198e-18
GHDC	0.857328	3.26485e-18
CH17-80A12.1	3.90075	3.49598e-18
ERBB2IP	1.27894	3.50918e-18
NOV	5.64963	3.5132e-18
HERC2	-0.836601	3.75217e-18
HEG1	0.543608	4.07606e-18
RP11-713P17.3	-1.58297	4.097e-18
BBOX1	2.55698	4.197e-18
BRCA1	0.789192	4.38851e-18
PROCR	1.71733	4.58485e-18
LSM3	0.613792	4.83379e-18
COPS6	0.509868	4.90283e-18
CFAP36	0.568335	5.05266e-18
RIMS1	-1.36658	5.3408e-18
ATP5G3	0.819643	5.63333e-18
TIA1	-1.00145	6.09652e-18
PRR36	-1.34857	6.28292e-18
TTC9	0.762158	6.38494e-18
MYEOV2	1.01118	6.8112e-18
B3GAT1	-0.817632	6.84543e-18
FAM213A	1.33727	6.87653e-18
LINC00475	2.38706	6.90709e-18
YAP1	1.47224	7.2685e-18
ZNF436-AS1	0.527289	7.6141e-18
DLG1	-1.11453	7.6859e-18
RP11-615I2.2	-1.92764	7.71347e-18
PLD6	-2.14292	7.72331e-18
CDH20	-1.39755	8.25114e-18
AFDN	-1.16995	8.3419e-18
IRF9	-0.914871	8.5122e-18
TTYH2	-1.75879	8.5571e-18
RNF150	-1.29163	8.71688e-18
PPL	3.67692	8.74768e-18
TMUB1	0.763851	8.7492e-18
CTB-25B13.12	3.3292	9.26665e-18
C5orf49	2.24488	9.45788e-18
C19orf66	1.37199	9.78953e-18
RP11-588G21.2	1.55239	9.83496e-18
HILPDA	2.33246	1.00714e-17
IMPDH2	0.542825	1.01218e-17
EFR3B	0.631512	1.07146e-17
FBXO32	0.781576	1.08624e-17
UROD	0.56285	1.08997e-17
RPL26L1	0.571182	1.10988e-17
RFC2	0.600235	1.18608e-17
RP11-14N7.2	1.84609	1.42798e-17
C9orf116	1.91332	1.44804e-17
MDH2	0.50946	1.50001e-17
DLG2	-1.50355	1.50528e-17
LINC00342	-1.77115	1.52515e-17
SHFM1	0.834441	1.52559e-17
METTL13	1.46063	1.53033e-17
SRD5A1	0.666904	1.56894e-17
PARD3	-1.37072	1.62258e-17
[truncated: 2,034 more rows]

## Sheet: Table S8
Table S8 Results of differential metabolic reactions between RLPI-high and RLPI-low glioma cells
Metabolic reaction	Formula	Associated genes	Subsystem	Cohens'd	Adjusted P value
2-Hydroxybutyrate:NAD+ oxidoreductase	1.00 * 2-Hydroxybutyrate [c] + 1.00 * Nicotinamide adenine dinucleotide [c] --> 1.00 * proton [c] + 1.00 * 2-Oxobutanoate [c] + 1.00 * Nicotinamide adenine dinucleotide - reduced [c] LDHA; LDHAL6B; LDHB; LDHC; UEVLD	LDHA; LDHAL6B; LDHB; LDHC; UEVLD	Propanoate metabolism	0.336266	2.80409e-34
2-Hydroxybutyrate:NAD+ oxidoreductase	1.00 * 2-Hydroxybutyrate [c] + 1.00 * Nicotinamide adenine dinucleotide [c] --> 1.00 * proton [c] + 1.00 * 2-Oxobutanoate [c] + 1.00 * Nicotinamide adenine dinucleotide - reduced [c] LDHA; LDHAL6B; LDHB; LDHC; UEVLD	LDHA; LDHAL6B; LDHB; LDHC; UEVLD	Propanoate metabolism	0.37235	9.12262e-38
3,4-Dihydroxyphenylethyleneglycol:NAD+ oxidoreductase	1.00 * proton [c] + 1.00 * Nicotinamide adenine dinucleotide - reduced [c] + 1.00 * 3,4-Dihydroxymandelaldehyde [c] --> 1.00 * Nicotinamide adenine dinucleotide [c] + 1.00 * 3,4-Dihydroxyphenylethyleneglycol [c] ADH1; ADH4; ADH5; ADH6A; ADH7; ADHFE1	ADH1; ADH4; ADH5; ADH6A; ADH7; ADHFE1	Tyrosine metabolism	0.373536	1.91338e-35
3,4-Dihydroxyphenylacetaldehyde:NADP+ oxidoreductase	1.00 * Water [c] + 1.00 * Nicotinamide adenine dinucleotide phosphate [c] + 1.00 * 3,4-Dihydroxyphenylacetaldehyde [c] --> 2.00 * proton [c] + 1.00 * Nicotinamide adenine dinucleotide phosphate - reduced [c] + 1.00 * (3,4-dihydroxyphenyl)acetate [c] ALDH3A1; ALDH3B1; ALDH3B3	ALDH3A1; ALDH3B1; ALDH3B3	Tyrosine metabolism	0.173668	4.74105e-08
3,4-Dihydroxyphenylacetaldehyde:NAD+ oxidoreductase	1.00 * Water [c] + 1.00 * Nicotinamide adenine dinucleotide [c] + 1.00 * 3,4-Dihydroxyphenylacetaldehyde [c] --> 2.00 * proton [c] + 1.00 * Nicotinamide adenine dinucleotide - reduced [c] + 1.00 * (3,4-dihydroxyphenyl)acetate [c] ALDH1A3; ALDH3A1; ALDH3B1; ALDH3B3	ALDH1A3; ALDH3A1; ALDH3B1; ALDH3B3	Tyrosine metabolism	0.173668	4.74105e-08
3,4-Dihydroxymandelaldehyde:NADP+ oxidoreductase	1.00 * Water [c] + 1.00 * Nicotinamide adenine dinucleotide phosphate [c] + 1.00 * 3,4-Dihydroxymandelaldehyde [c] --> 2.00 * proton [c] + 1.00 * Nicotinamide adenine dinucleotide phosphate - reduced [c] + 1.00 * 3,4-Dihydroxymandelate [c] ALDH3B1; ALDH3B3	ALDH3B1; ALDH3B3	Tyrosine metabolism	0.173668	4.74105e-08
3,4-Dihydroxymandelaldehyde:NAD+ oxidoreductase	1.00 * Water [c] + 1.00 * Nicotinamide adenine dinucleotide [c] + 1.00 * 3,4-Dihydroxymandelaldehyde [c] --> 2.00 * proton [c] + 1.00 * Nicotinamide adenine dinucleotide - reduced [c] + 1.00 * 3,4-Dihydroxymandelate [c] ALDH1A3; ALDH3A1; ALDH3B1	ALDH1A3; ALDH3A1; ALDH3B1	Tyrosine metabolism	0.173668	4.74105e-08
4-Hydroxyphenylpyruvate:oxygen oxidoreductase	1.00 * O2 [c] + 1.00 * 3-(4-hydroxyphenyl)pyruvate [c] --> 1.00 * carbon dioxide [c] + 1.00 * homogentisate [c] HPD	HPD	Tyrosine metabolism	0.309593	6.25391e-29
3-Dehydrosphinganine reductase	1.00 * proton [c] + 1.00 * Nicotinamide adenine dinucleotide phosphate - reduced [c] + 1.00 * (2S)-1-hydroxy-3-oxooctadecan-2-aminium [c] --> 1.00 * Nicotinamide adenine dinucleotide phosphate [c] + 1.00 * sphinganine(1+) [c] KDSR	KDSR	Sphingolipid metabolism	0.359605	2.0066e-34
3-hydroxyanthranilate 3,4-dioxygenase	1.00 * O2 [c] + 1.00 * 3-hydroxyanthranilate [c] --> 1.00 * proton [c] + 1.00 * cis,cis-2-amino-3-(3-oxoprop-1-enyl)but-2-enedioate [c] HAAO	HAAO	Tryptophan metabolism	0.213268	8.99771e-11
3-Hydroxy-L-tyrosine carboxy-lyase	1.00 * proton [c] + 1.00 * L-dopa [c] --> 1.00 * carbon dioxide [c] + 1.00 * dopaminium(1+) [c] DDC	DDC	Tyrosine metabolism	0.301192	9.18442e-21
3-Sulfino-L-alanine carboxy-lyase	2.00 * proton [c] + 1.00 * 3-Sulfino-L-alanine [c] --> 1.00 * carbon dioxide [c] + 1.00 * Hypotaurine [c] CSAD; GAD1; GAD2	CSAD; GAD1; GAD2	Taurine and hypotaurine metabolism	0.269643	8.07115e-09
4-[(1R)-1-Hydroxy-2-(methylamino)ethyl]-1,2-benzenediol:oxygen oxidoreductase(deaminating)(flavin-containing)	1.00 * Water [c] + 1.00 * O2 [c] + 1.00 * Adrenaline [c] --> 1.00 * Hydrogen peroxide [c] + 1.00 * 3,4-Dihydroxymandelaldehyde [c] + 1.00 * methylammonium [c] MAOA; MAOB	MAOA; MAOB	Tyrosine metabolism	0.373536	1.91338e-35
4-[(1R)-2-Amino-1-hydroxyethyl]-1,2-benzenediol:oxygen oxidoreductase(deaminating)(flavin-containing)	1.00 * Water [c] + 1.00 * O2 [c] + 1.00 * Norepinephrine [c] --> 1.00 * Hydrogen peroxide [c] + 1.00 * Ammonium [c] + 1.00 * 3,4-Dihydroxymandelaldehyde [c] MAOA; MAOB	MAOA; MAOB	Tyrosine metabolism	0.373536	1.91338e-35
4-Nitrophenol Sulfotransferase	1.00 * (2R,3S,4R,5R)-5-(6-amino-9H-purin-9-yl)-4-hydroxy-2-({[(sulfonatooxy)phosphinato]oxy}methyl)oxolan-3-yl phosphate [c] + 1.00 * 4-nitrophenolate [c] --> 1.00 * proton [c] + 1.00 * adenosine 3',5'-bismonophosphate(4-) [c] + 1.00 * 4-Nitrophenyl sulfate [c] SULT1A1	SULT1A1	Cytochrome metabolism	0.283772	2.35925e-20
5alpha-Dihydrotestosterone sulfotransferase	1.00 * (2R,3S,4R,5R)-5-(6-amino-9H-purin-9-yl)-4-hydroxy-2-({[(sulfonatooxy)phosphinato]oxy}methyl)oxolan-3-yl phosphate [c] + 1.00 * 17beta-hydroxy-5alpha-androstan-3-one [c] --> 1.00 * proton [c] + 1.00 * adenosine 3',5'-bismonophosphate(4-) [c] + 1.00 * 5alpha-Dihydrotestosterone sulfate [c] SULT1A1; SULT2A1	SULT1A1; SULT2A1	Steroid metabolism	0.287491	8.39313e-31
5-Hydroxy-L-tryptophan decarboxy-lyase	1.00 * proton [c] + 1.00 * 5-hydroxy-L-tryptophan [c] --> 1.00 * carbon dioxide [c] + 1.00 * serotonin(1+) [c] DDC	DDC	Tryptophan metabolism	0.154883	0.000300767
Lactosylceramide 4-alpha-galactosyltransferase	1.00 * galactosyl glucosyl ceramide [g] + 1.00 * UDP-D-galactose(2-) [g] --> 1.00 * proton [g] + 1.00 * trihexosyl ceramide [g] + 1.00 * UDP [g] A4GALT	A4GALT	Sphingolipid metabolism	0.361917	5.31225e-40
Acetoacetyl-CoA:acetate CoA-transferase	1.00 * ATP [c] + 1.00 * Coenzyme A [c] + 1.00 * acetoacetate [c] --> 1.00 * Acetoacetyl-CoA [c] + 1.00 * AMP [c] + 1.00 * Diphosphate [c] AACS	AACS	Propanoate metabolism	0.33104	5.28972e-37
Aminoacetone:oxygen oxidoreductase(deaminating)(flavin-containing)	1.00 * Water [c] + 1.00 * O2 [c] + 1.00 * ammonioacetone [c] --> 1.00 * Hydrogen peroxide [c] + 1.00 * Ammonium [c] + 1.00 * methylglyoxal [c] AOC3	AOC3	Glycine, serine, alanine and threonine metabolism	0.18511	1.32834e-10
2-aminoadipate transaminase, irreversible	1.00 * L-2-aminoadipate(1-) [c] + 1.00 * 2-Oxoglutarate [c] --> 1.00 * 2-oxoadipate(2-) [c] + 1.00 * L-glutamate(1-) [c] AADAT	AADAT	Lysine metabolism	0.243844	5.4863e-27
2-aminoadipate transaminase, irreversible	1.00 * L-2-aminoadipate(1-) [c] + 1.00 * 2-Oxoglutarate [c] --> 1.00 * 2-oxoadipate(2-) [c] + 1.00 * L-glutamate(1-) [c] AADAT	AADAT	Lysine metabolism	0.140488	0.0185675
4-aminobutyrate transaminase, reversible (mitochondrial)	1.00 * 2-Oxoglutarate [m] + 1.00 * 4-Aminobutanoate [m] --> 1.00 * L-glutamate(1-) [m] + 1.00 * Succinic semialdehyde [m] ABAT	ABAT	Glutamate metabolism	0.162013	1.76268e-06
4-aminobutyrate transaminase, reversible (mitochondrial)	1.00 * 2-Oxoglutarate [m] + 1.00 * 4-Aminobutanoate [m] --> 1.00 * L-glutamate(1-) [m] + 1.00 * Succinic semialdehyde [m] ABAT	ABAT	Glutamate metabolism	0.225195	2.33615e-16
Aminobutyraldehyde dehydrogenase	1.00 * Water [c] + 1.00 * Nicotinamide adenine dinucleotide [c] + 1.00 * 4-Aminobutanal [c] --> 2.00 * proton [c] + 1.00 * Nicotinamide adenine dinucleotide - reduced [c] + 1.00 * 4-Aminobutanoate [c] ALDH9A1	ALDH9A1	beta-Alanine metabolism	0.233929	8.7621e-18
acetyl-CoA C-acetyltransferase, mitochondrial	1.00 * Coenzyme A [m] + 1.00 * 2-methylacetoacetyl-CoA(4-) [m] --> 1.00 * Acetyl-CoA [m] + 1.00 * Propanoyl-CoA [m] ACAA2; ACAT1; HADHB	ACAA2; ACAT1; HADHB	Valine, leucine, and isoleucine metabolism	0.314587	3.70844e-31
acetyl-CoA C-acetyltransferase, mitochondrial	1.00 * Coenzyme A [m] + 1.00 * 2-methylacetoacetyl-CoA(4-) [m] --> 1.00 * Acetyl-CoA [m] + 1.00 * Propanoyl-CoA [m] ACAA2; ACAT1; HADHB	ACAA2; ACAT1; HADHB	Valine, leucine, and isoleucine metabolism	0.251908	1.76291e-19
acetyl-CoA C-acetyltransferase	2.00 * Acetyl-CoA [c] --> 1.00 * Coenzyme A [c] + 1.00 * Acetoacetyl-CoA [c] ACAT3	ACAT3	Tryptophan metabolism	0.312647	1.54964e-32
acetyl-CoA C-acetyltransferase	2.00 * Acetyl-CoA [c] --> 1.00 * Coenzyme A [c] + 1.00 * Acetoacetyl-CoA [c] ACAT3	ACAT3	Tryptophan metabolism	0.29595	6.84696e-32
acetyl-CoA C-acetyltransferase, mitochondrial	2.00 * Acetyl-CoA [m] --> 1.00 * Coenzyme A [m] + 1.00 * Acetoacetyl-CoA [m] ACAT1; HADHA; HADHB	ACAT1; HADHA; HADHB	Tryptophan metabolism	0.281146	4.64384e-27
acetyl-CoA C-acetyltransferase, mitochondrial	2.00 * Acetyl-CoA [x] --> 1.00 * Acetoacetyl-CoA [x] + 1.00 * Coenzyme A [x] ACAT3	ACAT3	Cholesterol metabolism	0.220526	1.07398e-17
acetyl-CoA C-acetyltransferase (octanoyl-CoA), peroxisomal	1.00 * Coenzyme A [x] + 1.00 * 3-Oxodecanoyl-CoA [x] --> 1.00 * Acetyl-CoA [x] + 1.00 * Octanoyl-CoA (n-C8:0CoA) [x] ACAA1B	ACAA1B	Fatty acid oxidation	0.263001	4.05552e-21
acetyl-CoA C-acyltransferase (decanoyl-CoA), peroxisomal	1.00 * Coenzyme A [x] + 1.00 * 3-Oxododecanoyl-CoA [x] --> 1.00 * Acetyl-CoA [x] + 1.00 * Decanoyl-CoA (n-C10:0CoA) [x] ACAA1B	ACAA1B	Fatty acid oxidation	0.263001	4.05552e-21
acetyl-CoA C-acetyltransferase (dodecanoyl), peroxisomal	1.00 * Coenzyme A [x] + 1.00 * 3-Oxotetradecanoyl-CoA [x] --> 1.00 * Acetyl-CoA [x] + 1.00 * Dodecanoyl-CoA (n-C12:0CoA) [x] ACAA1B	ACAA1B	Fatty acid oxidation	0.263001	4.05552e-21
acetyl-CoA acyltransferase (tetradecanoyl-CoA), peroxisomal	1.00 * Coenzyme A [x] + 1.00 * 3-oxopalmitoyl-CoA(4-) [x] --> 1.00 * Acetyl-CoA [x] + 1.00 * Tetradecanoyl-CoA (n-C14:0CoA) [x] ACAA1B	ACAA1B	Fatty acid oxidation	0.263001	4.05552e-21
Acetyl-Coa carboxylase, beta isoform	1.00 * Acetyl-CoA [m] + 1.00 * ATP [m] + 1.00 * Bicarbonate [m] --> 1.00 * proton [m] + 1.00 * ADP [m] + 1.00 * Malonyl-CoA [m] + 1.00 * hydrogenphosphate [m] ACACB	ACACB	Fatty acid oxidation	0.457366	2.94221e-58
acetate-CoA ligase (ADP-forming)	1.00 * ATP [c] + 1.00 * Coenzyme A [c] + 1.00 * propionate [c] --> 1.00 * ADP [c] + 1.00 * hydrogenphosphate [c] + 1.00 * Propanoyl-CoA [c] ACSS2	ACSS2	Propanoate metabolism	0.426599	4.19639e-55
N-acetylglucosamine 2-epimerase	1.00 * N-acetyl-D-glucosamine [c] --> 1.00 * N-acetyl-D-mannosamine [c] RENBP	RENBP	Aminosugar metabolism	0.312796	7.57607e-33
N-acetylglucosamine 2-epimerase	1.00 * N-acetyl-D-glucosamine [c] --> 1.00 * N-acetyl-D-mannosamine [c] RENBP	RENBP	Aminosugar metabolism	0.375509	2.74829e-42
N-acetylglucosamine kinase	1.00 * ATP [c] + 1.00 * N-acetyl-D-glucosamine [c] --> 1.00 * ADP [c] + 1.00 * proton [c] + 1.00 * N-acetyl-D-glucosamine 6-phosphate(2-) [c] NAGK	NAGK	Aminosugar metabolism	0.312796	7.57607e-33
phosphoacetylglucosamine mutase	1.00 * N-acetyl-D-glucosamine 6-phosphate(2-) [c] --> 1.00 * N-Acetyl-D-glucosamine 1-phosphate [c] PGM3	PGM3	Aminosugar metabolism	0.312796	7.57607e-33
N-acetylglucosaminylphosphatidylinositol deacetylase	1.00 * Water [c] + 1.00 * 6-(N-acetyl-alpha-D-glucosaminyl)-1-phosphatidyl-1D-myo-inositol(1-) [c] --> 1.00 * acetate [c] + 1.00 * 6-(alpha-D-glucosaminyl)-1-phosphatidyl-1D-myo-inositol [c] PIGL	PIGL	Phosphatidylinositol phosphate metabolism	0.351655	1.94378e-18
Acetylcholinesterase	1.00 * Water [e] + 1.00 * acetylcholine [e] --> 1.00 * proton [e] + 1.00 * acetate [e] + 1.00 * Choline [e] ACHE	ACHE	Glycerophospholipid metabolism	0.335156	1.18817e-36
ATP-Citrate lyase	1.00 * ATP [c] + 1.00 * Coenzyme A [c] + 1.00 * Citrate [c] --> 1.00 * ADP [c] + 1.00 * hydrogenphosphate [c] + 1.00 * Acetyl-CoA [c] + 1.00 * Oxaloacetate [c] ACLY	ACLY	Other	0.450216	1.14835e-59
N-Acetylneuraminate 9-phosphate pyruvate-lyase (pyruvate-phosphorylating)	1.00 * Water [c] + 1.00 * Phosphoenolpyruvate [c] + 1.00 * D-Mannose 6-phosphate [c] --> 1.00 * hydrogenphosphate [c] + 1.00 * 2-keto-3-deoxy-D-glycero-D-galactononic acid 9-phosphate [c] NANS	NANS	Aminosugar metabolism	0.442703	9.04266e-58
N-Acetylneuraminate 9-phosphate pyruvate-lyase (pyruvate-phosphorylating)	1.00 * Water [c] + 1.00 * N-acetyl-D-mannosamine 6-phosphate(2-) [c] + 1.00 * Phosphoenolpyruvate [c] --> 1.00 * hydrogenphosphate [c] + 1.00 * N-Acetylneuraminate 9-phosphate [c] NANS	NANS	Aminosugar metabolism	0.397269	7.82943e-49
acyl-CoA dehydrogenase (2-methylbutanoyl-CoA), mitochondrial	1.00 * 2-methylbutanoyl-CoA(4-) [m] + 1.00 * Flavin adenine dinucleotide oxidized [m] --> 1.00 * 2-methylcrotonoyl-CoA(4-) [m] + 1.00 * Flavin adenine dinucleotide reduced [m] ACADM; ACADSB	ACADM; ACADSB	Valine, leucine, and isoleucine metabolism	0.153438	1.67044e-07
acyl-CoA dehydrogenase (butanoyl-CoA), mitochondrial	1.00 * Flavin adenine dinucleotide oxidized [m] + 1.00 * Butanoyl-CoA [m] --> 1.00 * crotonoyl-CoA(4-) [m] + 1.00 * Flavin adenine dinucleotide reduced [m] ACAD11; ACAD12; ACAD8; ACAD9; ACADM; ACADS; ACADSB	ACAD11; ACAD12; ACAD8; ACAD9; ACADM; ACADS; ACADSB	Butanoate metabolism	0.293761	2.51885e-27
acyl-CoA dehydrogenase (isovaleryl-CoA), mitochondrial	1.00 * Flavin adenine dinucleotide oxidized [m] + 1.00 * Isovaleryl-CoA [m] --> 1.00 * Flavin adenine dinucleotide reduced [m] + 1.00 * 3-methylbut-2-enoyl-CoA(4-) [m] IVD	IVD	Valine, leucine, and isoleucine metabolism	0.0354954	0.219445
acyl-CoA dehydrogenase (isobutyryl-CoA), mitochondrial	1.00 * Flavin adenine dinucleotide oxidized [m] + 1.00 * isobutyryl-CoA(4-) [m] --> 1.00 * Flavin adenine dinucleotide reduced [m] + 1.00 * 2-Methylprop-2-enoyl-CoA [m] ACAD8; ACADM	ACAD8; ACADM	Valine, leucine, and isoleucine metabolism	0.191135	8.31572e-12
acetyl-CoA hydrolase	1.00 * Water [c] + 1.00 * Acetyl-CoA [c] --> 1.00 * proton [c] + 1.00 * Coenzyme A [c] + 1.00 * acetate [c] ACOT12	ACOT12	Pyruvate metabolism	0.345026	7.97299e-39
acyl-CoA oxidase (hexadecanoyl-CoA), peroxisomal	1.00 * Palmitoyl-CoA (n-C16:0CoA) [x] + 1.00 * O2 [x] --> 1.00 * Hydrogen peroxide [x] + 1.00 * trans-Hexadec-2-enoyl-CoA [x] ACOX1	ACOX1	Fatty acid oxidation	0.261719	1.71619e-20
aconitase	1.00 * Citrate [c] --> 1.00 * Isocitrate [c] ACO1; IREB2	ACO1; IREB2	Other	0.181847	9.80766e-10
aconitase	1.00 * Citrate [c] --> 1.00 * Isocitrate [c] ACO1; IREB2	ACO1; IREB2	Other	0.181847	9.80766e-10
Aconitate hydratase	1.00 * Citrate [m] --> 1.00 * Isocitrate [m] ACO1; ACO2	ACO1; ACO2	Citric acid cycle	0.197438	4.63477e-11
Aconitate hydratase	1.00 * Citrate [m] --> 1.00 * Isocitrate [m] ACO1; ACO2	ACO1; ACO2	Citric acid cycle	0.197438	4.63477e-11
acyl-Coenzyme A oxidase 2, branched chain	1.00 * O2 [x] + 1.00 * Flavin adenine dinucleotide reduced [x] + 1.00 * 3alpha,7alpha,12alpha-Trihydroxy-5beta-cholestanoyl-CoA(S) [x] --> 1.00 * Flavin adenine dinucleotide oxidized [x] + 2.00 * Water [x] + 1.00 * 3alpha,7alpha,12alpha-Trihydroxy-5beta-cholest-24-enoyl-CoA [x] ACOX2	ACOX2	Bile acid synthesis	0.302554	1.33938e-26
acetyl-CoA synthase (propionate)	1.00 * ATP [c] + 1.00 * Coenzyme A [c] + 1.00 * propionate [c] --> 1.00 * AMP [c] + 1.00 * Diphosphate [c] + 1.00 * Propanoyl-CoA [c] AACS; ACSS2	AACS; ACSS2	Propanoate metabolism	0.345026	7.97299e-39
acetyl-CoA synthetase	1.00 * ATP [c] + 1.00 * Coenzyme A [c] + 1.00 * acetate [c] --> 1.00 * AMP [c] + 1.00 * Diphosphate [c] + 1.00 * Acetyl-CoA [c] AACS; ACSS2	AACS; ACSS2	Glycolysis/gluconeogenesis	0.345026	7.97299e-39
Adenosine deaminase	1.00 * Water [c] + 1.00 * proton [c] + 1.00 * Adenosine [c] --> 1.00 * Ammonium [c] + 1.00 * Inosine [c] ADA	ADA	Purine catabolism	0.370263	5.67581e-43
Adenosine deaminase, extracellular	1.00 * proton [e] + 1.00 * Water [e] + 1.00 * Adenosine [e] --> 1.00 * Inosine [e] + 1.00 * Ammonium [e] ADA	ADA	Purine catabolism	0.370263	5.67581e-43
adenylate kinase, mitochondrial	1.00 * ATP [m] + 1.00 * AMP [m] --> 2.00 * ADP [m] AK2; AK4	AK2; AK4	Nucleotide interconversion	0.369779	4.78228e-33
adenylate kinase, mitochondrial	1.00 * ATP [m] + 1.00 * AMP [m] --> 2.00 * ADP [m] AK2; AK4	AK2; AK4	Nucleotide interconversion	0.369779	4.78228e-33
adenylate kinase (d form)	1.00 * dAMP(2-) [c] + 1.00 * dATP [c] --> 2.00 * dADP [c] AK5	AK5	Nucleotide interconversion	0.172036	1.55518e-15
adenylate kinase (d form)	1.00 * dAMP(2-) [c] + 1.00 * dATP [c] --> 2.00 * dADP [c] AK5	AK5	Nucleotide interconversion	0.172036	1.55518e-15
adenosylmethionine decarboxylase	1.00 * proton [c] + 1.00 * S-Adenosyl-L-methionine [c] --> 1.00 * carbon dioxide [c] + 1.00 * S-Adenosylmethioninamine [c] AMD1	AMD1	Arginine and Proline Metabolism	0.328892	2.55328e-35
adenylate cyclase	1.00 * ATP [c] --> 1.00 * Diphosphate [c] + 1.00 * 3',5'-cyclic AMP(1-) [c] ADCY1; ADCY10; ADCY2; ADCY3; ADCY4; ADCY5; ADCY6; ADCY7; ADCY8; ADCY9	ADCY1; ADCY10; ADCY2; ADCY3; ADCY4; ADCY5; ADCY6; ADCY7; ADCY8; ADCY9	Nucleotide interconversion	0.215493	9.42321e-15
ADPribose diphosphatase	1.00 * Water [c] + 1.00 * ADPribose [c] --> 2.00 * proton [c] + 1.00 * AMP [c] + 1.00 * alpha-D-Ribose 5-phosphate [c] NUDT5	NUDT5	Nucleotide interconversion	0.381376	1.45043e-48
adenine phosphoribosyltransferase	1.00 * Adenine [c] + 1.00 * 5-Phospho-alpha-D-ribose 1-diphosphate [c] --> 1.00 * AMP [c] + 1.00 * Diphosphate [c] APRT	APRT	Nucleotide salvage pathway	0.353981	3.60091e-40
carnitine O-palmitoyltransferase	1.00 * adrenyl coenzyme A [c] + 1.00 * L-Carnitine [c] --> 1.00 * Coenzyme A [c] + 1.00 * Adrenyl carnitine [c] CPT1A; CPT1B; CPT1C	CPT1A; CPT1B; CPT1C	Fatty acid oxidation	0.249819	4.79132e-21
adenylyl-sulfate kinase	1.00 * ATP [c] + 1.00 * 5'-adenylyl sulfate(2-) [c] --> 1.00 * ADP [c] + 1.00 * proton [c] + 1.00 * (2R,3S,4R,5R)-5-(6-amino-9H-purin-9-yl)-4-hydroxy-2-({[(sulfonatooxy)phosphinato]oxy}methyl)oxolan-3-yl phosphate [c] PAPSS1; PAPSS2	PAPSS1; PAPSS2	Nucleotide interconversion	0.281664	9.39427e-27
adenylosuccinate lyase	1.00 * N6-(1,2-Dicarboxyethyl)-AMP [c] --> 1.00 * AMP [c] + 1.00 * Fumarate [c] ADSL	ADSL	Nucleotide interconversion	0.401136	2.75905e-42
adenylosuccinate lyase	1.00 * (S)-2-[5-Amino-1-(5-phospho-D-ribosyl)imidazole-4-carboxamido]succinate [c] --> 1.00 * Fumarate [c] + 1.00 * 5-Amino-1-(5-Phospho-D-ribosyl)imidazole-4-carboxamide [c] ADSL	ADSL	Purine synthesis	0.416047	6.59557e-51
N-acetyllactosaminide beta-1,3-N-acetylglucosaminyltransferase, Golgi apparatus	1.00 * UDP-N-acetyl-alpha-D-glucosamine(2-) [g] + 1.00 * keratan sulfate I biosynthesis, precursor 18 [g] --> 1.00 * proton [g] + 1.00 * UDP [g] + 1.00 * keratan sulfate I biosynthesis, precursor 19 [g] B3GNT2; B3GNT3; B3GNT4; B3GNT7; B3GNT8; B3GNTL1; B4GAT1	B3GNT2; B3GNT3; B3GNT4; B3GNT7; B3GNT8; B3GNTL1; B4GAT1	Keratan sulfate synthesis	0.368306	4.62459e-44
N-acetyllactosaminide beta-1,3-N-acetylglucosaminyltransferase, Golgi apparatus	1.00 * UDP-N-acetyl-alpha-D-glucosamine(2-) [g] + 1.00 * keratan sulfate I biosynthesis, precursor 21 [g] --> 1.00 * proton [g] + 1.00 * UDP [g] + 1.00 * keratan sulfate I biosynthesis, precursor 22 [g] B3GNT2; B3GNT3; B3GNT4; B3GNT7; B3GNT8; B3GNTL1; B4GAT1	B3GNT2; B3GNT3; B3GNT4; B3GNT7; B3GNT8; B3GNTL1; B4GAT1	Keratan sulfate synthesis	0.368306	4.62459e-44
N-acetyllactosaminide beta-1,3-N-acetylglucosaminyltransferase, Golgi apparatus	1.00 * UDP-N-acetyl-alpha-D-glucosamine(2-) [g] + 1.00 * keratan sulfate I biosynthesis, precursor 24 [g] --> 1.00 * proton [g] + 1.00 * UDP [g] + 1.00 * keratan sulfate I biosynthesis, precursor 25 [g] B3GNT2; B3GNT3; B3GNT4; B3GNT7; B3GNT8; B3GNTL1; B4GAT1	B3GNT2; B3GNT3; B3GNT4; B3GNT7; B3GNT8; B3GNTL1; B4GAT1	Keratan sulfate synthesis	0.368306	4.62459e-44
N-acetyllactosaminide beta-1,3-N-acetylglucosaminyltransferase, Golgi apparatus	1.00 * UDP-N-acetyl-alpha-D-glucosamine(2-) [g] + 1.00 * keratan sulfate I biosynthesis, precursor 27 [g] --> 1.00 * proton [g] + 1.00 * UDP [g] + 1.00 * keratan sulfate I biosynthesis, precursor 28 [g] B3GNT2; B3GNT3; B3GNT4; B3GNT7; B3GNT8; B3GNTL1; B4GAT1	B3GNT2; B3GNT3; B3GNT4; B3GNT7; B3GNT8; B3GNTL1; B4GAT1	Keratan sulfate synthesis	0.368306	4.62459e-44
N-acetyllactosaminide beta-1,3-N-acetylglucosaminyltransferase, Golgi apparatus	1.00 * UDP-N-acetyl-alpha-D-glucosamine(2-) [g] + 1.00 * keratan sulfate I biosynthesis, precursor 30 [g] --> 1.00 * proton [g] + 1.00 * UDP [g] + 1.00 * keratan sulfate I biosynthesis, precursor 31 [g] B3GNT2; B3GNT3; B3GNT4; B3GNT7; B3GNT8; B3GNTL1; B4GAT1	B3GNT2; B3GNT3; B3GNT4; B3GNT7; B3GNT8; B3GNTL1; B4GAT1	Keratan sulfate synthesis	0.368306	4.62459e-44
N-acetyllactosaminide beta-1,3-N-acetylglucosaminyltransferase, Golgi apparatus	1.00 * UDP-N-acetyl-alpha-D-glucosamine(2-) [g] + 1.00 * keratan sulfate I biosynthesis, precursor 33 [g] --> 1.00 * proton [g] + 1.00 * UDP [g] + 1.00 * keratan sulfate I biosynthesis, precursor 34 [g] B3GNT2; B3GNT3; B3GNT4; B3GNT7; B3GNT8; B3GNTL1; B4GAT1	B3GNT2; B3GNT3; B3GNT4; B3GNT7; B3GNT8; B3GNTL1; B4GAT1	Keratan sulfate synthesis	0.368306	4.62459e-44
N-acetyllactosaminide beta-1,3-N-acetylglucosaminyltransferase, Golgi apparatus	1.00 * UDP-N-acetyl-alpha-D-glucosamine(2-) [g] + 1.00 * keratan sulfate II boisynthesis, precursor 2 [g] --> 1.00 * proton [g] + 1.00 * UDP [g] + 1.00 * keratan sulfate II biosynthesis, precursor 3 [g] B3GNT2; B3GNT3; B3GNT4; B3GNT7; B3GNT8; B3GNTL1; B4GAT1	B3GNT2; B3GNT3; B3GNT4; B3GNT7; B3GNT8; B3GNTL1; B4GAT1	Keratan sulfate synthesis	0.368306	4.62459e-44
N-acetyllactosaminide beta-1,3-N-acetylglucosaminyltransferase, Golgi apparatus	1.00 * UDP-N-acetyl-alpha-D-glucosamine(2-) [g] + 1.00 * keratan sulfate II biosynthesis, precursor 4 [g] --> 1.00 * proton [g] + 1.00 * UDP [g] + 1.00 * keratan sulfate II biosynthesis, precursor 5 [g] B3GNT2; B3GNT3; B3GNT4; B3GNT7; B3GNT8; B3GNTL1; B4GAT1	B3GNT2; B3GNT3; B3GNT4; B3GNT7; B3GNT8; B3GNTL1; B4GAT1	Keratan sulfate synthesis	0.368306	4.62459e-44
N-acetyllactosaminide beta-1,3-N-acetylglucosaminyltransferase, Golgi apparatus	1.00 * UDP-N-acetyl-alpha-D-glucosamine(2-) [g] + 1.00 * keratan sulfate II biosynthesis, precursor 7 [g] --> 1.00 * proton [g] + 1.00 * UDP [g] + 1.00 * keratan sulfate II biosynthesis, precursor 8 [g] B3GNT2; B3GNT3; B3GNT4; B3GNT7; B3GNT8; B3GNTL1; B4GAT1	B3GNT2; B3GNT3; B3GNT4; B3GNT7; B3GNT8; B3GNTL1; B4GAT1	Keratan sulfate synthesis	0.368306	4.62459e-44
N-acetyllactosaminide beta-1,3-N-acetylglucosaminyltransferase, Golgi apparatus	1.00 * UDP-N-acetyl-alpha-D-glucosamine(2-) [g] + 1.00 * keratan sulfate II biosynthesis, precursor 2 [g] --> 1.00 * proton [g] + 1.00 * UDP [g] + 1.00 * keratan sulfate II biosynthesis, precursor 3 [g] B3GNT2; B3GNT3; B3GNT4; B3GNT7; B3GNT8; B3GNTL1; B4GAT1	B3GNT2; B3GNT3; B3GNT4; B3GNT7; B3GNT8; B3GNTL1; B4GAT1	Keratan sulfate synthesis	0.368306	4.62459e-44
N-acetyllactosaminide beta-1,3-N-acetylglucosaminyltransferase, Golgi apparatus	1.00 * UDP-N-acetyl-alpha-D-glucosamine(2-) [g] + 1.00 * keratan sulfate II biosynthesis, precursor 4 [g] --> 1.00 * proton [g] + 1.00 * UDP [g] + 1.00 * keratan sulfate II biosynthesis, precursor 5 [g] B3GNT2; B3GNT3; B3GNT4; B3GNT7; B3GNT8; B3GNTL1; B4GAT1	B3GNT2; B3GNT3; B3GNT4; B3GNT7; B3GNT8; B3GNTL1; B4GAT1	Keratan sulfate synthesis	0.368306	4.62459e-44
N-acetyllactosaminide beta-1,3-N-acetylglucosaminyltransferase, Golgi apparatus	1.00 * UDP-N-acetyl-alpha-D-glucosamine(2-) [g] + 1.00 * keratan sulfate II biosynthesis, precursor 7 [g] --> 1.00 * proton [g] + 1.00 * UDP [g] + 1.00 * keratan sulfate II biosynthesis, precursor 8 [g] B3GNT2; B3GNT3; B3GNT4; B3GNT7; B3GNT8; B3GNTL1; B4GAT1	B3GNT2; B3GNT3; B3GNT4; B3GNT7; B3GNT8; B3GNTL1; B4GAT1	Keratan sulfate synthesis	0.368306	4.62459e-44
N-acetyllactosaminide beta-1,3-N-acetylglucosaminyltransferase, Golgi apparatus	1.00 * UDP-N-acetyl-alpha-D-glucosamine(2-) [g] + 1.00 * keratan sulfate I biosynthesis, precursor 1 [g] --> 1.00 * proton [g] + 1.00 * UDP [g] + 1.00 * keratan sulfate I biosynthesis, precursor 2 [g] B3GNT2; B3GNT3; B3GNT4; B3GNT7; B3GNT8; B3GNTL1; B4GAT1	B3GNT2; B3GNT3; B3GNT4; B3GNT7; B3GNT8; B3GNTL1; B4GAT1	Keratan sulfate synthesis	0.368306	4.62459e-44
N-acetyllactosaminide beta-1,3-N-acetylglucosaminyltransferase, Golgi apparatus	1.00 * UDP-N-acetyl-alpha-D-glucosamine(2-) [g] + 1.00 * keratan sulfate I biosynthesis, precursor 3 [g] --> 1.00 * proton [g] + 1.00 * UDP [g] + 1.00 * keratan sulfate I biosynthesis, precursor 4 [g] B3GNT2; B3GNT3; B3GNT4; B3GNT7; B3GNT8; B3GNTL1; B4GAT1	B3GNT2; B3GNT3; B3GNT4; B3GNT7; B3GNT8; B3GNTL1; B4GAT1	Keratan sulfate synthesis	0.368306	4.62459e-44
N-acetyllactosaminide beta-1,3-N-acetylglucosaminyltransferase, Golgi apparatus	1.00 * UDP-N-acetyl-alpha-D-glucosamine(2-) [g] + 1.00 * keratan sulfate I biosynthesis, precursor 6 [g] --> 1.00 * proton [g] + 1.00 * UDP [g] + 1.00 * keratan sulfate I biosynthesis, precursor 7 [g] B3GNT2; B3GNT3; B3GNT4; B3GNT7; B3GNT8; B3GNTL1; B4GAT1	B3GNT2; B3GNT3; B3GNT4; B3GNT7; B3GNT8; B3GNTL1; B4GAT1	Keratan sulfate synthesis	0.368306	4.62459e-44
N-acetyllactosaminide beta-1,3-N-acetylglucosaminyltransferase, Golgi apparatus	1.00 * UDP-N-acetyl-alpha-D-glucosamine(2-) [g] + 1.00 * keratan sulfate I biosynthesis, precursor 9 [g] --> 1.00 * proton [g] + 1.00 * UDP [g] + 1.00 * keratan sulfate I biosynthesis, precursor 10 [g] B3GNT2; B3GNT3; B3GNT4; B3GNT7; B3GNT8; B3GNTL1; B4GAT1	B3GNT2; B3GNT3; B3GNT4; B3GNT7; B3GNT8; B3GNTL1; B4GAT1	Keratan sulfate synthesis	0.368306	4.62459e-44
N-acetyllactosaminide beta-1,3-N-acetylglucosaminyltransferase, Golgi apparatus	1.00 * UDP-N-acetyl-alpha-D-glucosamine(2-) [g] + 1.00 * keratan sulfate I biosynthesis, precursor 12 [g] --> 1.00 * proton [g] + 1.00 * UDP [g] + 1.00 * keratan sulfate I biosynthesis, precursor 13 [g] B3GNT2; B3GNT3; B3GNT4; B3GNT7; B3GNT8; B3GNTL1; B4GAT1	B3GNT2; B3GNT3; B3GNT4; B3GNT7; B3GNT8; B3GNTL1; B4GAT1	Keratan sulfate synthesis	0.368306	4.62459e-44
N-acetyllactosaminide beta-1,3-N-acetylglucosaminyltransferase, Golgi apparatus	1.00 * UDP-N-acetyl-alpha-D-glucosamine(2-) [g] + 1.00 * keratan sulfate I biosynthesis, precursor 15 [g] --> 1.00 * proton [g] + 1.00 * UDP [g] + 1.00 * keratan sulfate I biosynthesis, precursor 16 [g] B3GNT2; B3GNT3; B3GNT4; B3GNT7; B3GNT8; B3GNTL1; B4GAT1	B3GNT2; B3GNT3; B3GNT4; B3GNT7; B3GNT8; B3GNTL1; B4GAT1	Keratan sulfate synthesis	0.368306	4.62459e-44
agmatinase (m)	1.00 * Water [m] + 1.00 * agmatinium(2+) [m] --> 1.00 * Putrescine [m] + 1.00 * Urea [m] AGMAT	AGMAT	Arginine and Proline Metabolism	0.335036	7.07143e-35
1-acylglycerol-3-phosphate O-acyltransferase 1	1.00 * R total 2 coenzyme A [c] + 1.00 * lysophosphatidic acid [c] --> 1.00 * Coenzyme A [c] + 1.00 * phosphatidate(2-) [c] AGPAT1; AGPAT2; AGPAT3; AGPAT4; AGPAT5; GPAT4; MBOAT2	AGPAT1; AGPAT2; AGPAT3; AGPAT4; AGPAT5; GPAT4; MBOAT2	Triacylglycerol synthesis	0.186019	2.89324e-13
alanine-glyoxylate transaminase (irreversible), mitochondrial	1.00 * L-alanine [m] + 1.00 * glyoxylate [m] --> 1.00 * pyruvate [m] + 1.00 * Glycine [m] AGXT2; ETNPPL	AGXT2; ETNPPL	Alanine and aspartate metabolism	0.163576	2.53101e-08
alanine-glyoxylate transaminase (irreversible), (peroxisomal)	1.00 * L-alanine [x] + 1.00 * glyoxylate [x] --> 1.00 * Glycine [x] + 1.00 * pyruvate [x] AGXT	AGXT	Alanine and aspartate metabolism	0.125498	1.58013e-07
adenosylhomocysteinase	1.00 * Water [c] + 1.00 * S-Adenosyl-L-homocysteine [c] --> 1.00 * Adenosine [c] + 1.00 * L-homocysteine [c] AHCYL1; GM4737	AHCYL1; GM4737	Methionine and cysteine metabolism	0.34198	5.92813e-35
beta-N-acetylhexosaminidase, lysosomal	3.00 * Water [l] + 1.00 * reducing GlcNAc removed form of n2m2nmasn (w/o peptide) [l] --> 1.00 * (alpha-D-mannosyl)2-beta-D-mannosyl-N-acetylglucosamine [l] + 3.00 * N-acetyl-D-glucosamine [l] HEXA; HEXB	HEXA; HEXB	N-glycan degradation	0.454695	8.80364e-60
beta-N-acetylhexosaminidase, lysosomal	2.00 * Water [l] + 1.00 * de-Fuc, reducing GlcNAc removed, de-Sia, de-Gal form of PA6 (w/o peptide linkage) [l] --> 1.00 * (alpha-D-mannosyl)2-beta-D-mannosyl-N-acetylglucosamine [l] + 2.00 * N-acetyl-D-glucosamine [l] HEXA; HEXB	HEXA; HEXB	N-glycan degradation	0.454695	8.80364e-60
phosphoribosylaminoimidazolecarboxamide formyltransferase	1.00 * 10-Formyltetrahydrofolate [c] + 1.00 * 5-Amino-1-(5-Phospho-D-ribosyl)imidazole-4-carboxamide [c] --> 1.00 * 5-Formamido-1-(5-phospho-D-ribosyl)imidazole-4-carboxamide [c] + 1.00 * 5,6,7,8-Tetrahydrofolate [c] ATIC	ATIC	Purine synthesis	0.417769	6.02041e-47
phosphoribosylaminoimidazolecarboxamide formyltransferase	1.00 * 10-Formyltetrahydrofolate [c] + 1.00 * 5-Amino-1-(5-Phospho-D-ribosyl)imidazole-4-carboxamide [c] --> 1.00 * 5-Formamido-1-(5-phospho-D-ribosyl)imidazole-4-carboxamide [c] + 1.00 * 5,6,7,8-Tetrahydrofolate [c] ATIC	ATIC	Purine synthesis	0.252293	6.86124e-23
2-oxoglutarate dehydrogenase	1.00 * 2-Oxoglutarate [m] + 1.00 * Coenzyme A [m] + 1.00 * Nicotinamide adenine dinucleotide [m] --> 1.00 * carbon dioxide [m] + 1.00 * Nicotinamide adenine dinucleotide - reduced [m] + 1.00 * Succinyl-CoA [m] DLD; DLST; OGDH; PDHX	DLD; DLST; OGDH; PDHX	Citric acid cycle	0.227404	1.91253e-16
aldo-keto reductase family 1, member C1 (chlordecone reductase; 3-alpha hydroxysteroid dehydrogenase, type I; dihydrodiol dehydrogenase 4)	1.00 * proton [c] + 1.00 * Nicotinamide adenine dinucleotide phosphate - reduced [c] + 1.00 * progesterone [c] --> 1.00 * Nicotinamide adenine dinucleotide phosphate [c] + 1.00 * (20S)-20-hydroxypregn-4-en-3-one [c] AKR1C6	AKR1C6	Steroid metabolism	0.302554	1.33938e-26
aldo-keto reductase family 1, member C4 (chlordecone reductase; 3-alpha hydroxysteroid dehydrogenase, type I; dihydrodiol dehydrogenase 4)	1.00 * proton [c] + 1.00 * Nicotinamide adenine dinucleotide - reduced [c] + 1.00 * 7alpha-hydroxy-5beta-cholestan-3-one [c] --> 1.00 * Nicotinamide adenine dinucleotide [c] + 1.00 * 5beta-cholestane-3alpha,7alpha-diol [c] AKR1C6	AKR1C6	Bile acid synthesis	0.166082	3.41127e-12
aldo-keto reductase family 1, member C4 (chlordecone reductase; 3-alpha hydroxysteroid dehydrogenase, type I; dihydrodiol dehydrogenase 4)	1.00 * proton [c] + 1.00 * Nicotinamide adenine dinucleotide - reduced [c] + 1.00 * 7alpha,12alpha-dihydroxy-5beta-cholestan-3-one [c] --> 1.00 * Nicotinamide adenine dinucleotide [c] + 1.00 * 5beta-cholestane-3alpha,7alpha,12alpha-triol [c] AKR1C6	AKR1C6	Bile acid synthesis	0.166082	3.41127e-12
aldo-keto reductase family 1, member D1 (delta 4-3-ketosteroid-5-beta-reductase)	1.00 * proton [c] + 1.00 * Nicotinamide adenine dinucleotide phosphate - reduced [c] + 1.00 * 7alpha,12alpha-Dihydroxycholest-4-en-3-one [c] --> 1.00 * Nicotinamide adenine dinucleotide phosphate [c] + 1.00 * 7alpha,12alpha-dihydroxy-5beta-cholestan-3-one [c] AKR1D1	AKR1D1	Bile acid synthesis	0.302554	1.33938e-26
aldo-keto reductase family 1, member D1 (delta 4-3-ketosteroid-5-beta-reductase)	1.00 * proton [c] + 1.00 * Nicotinamide adenine dinucleotide phosphate - reduced [c] + 1.00 * 7alpha-hydroxycholest-4-en-3-one [c] --> 1.00 * Nicotinamide adenine dinucleotide phosphate [c] + 1.00 * 7alpha-hydroxy-5beta-cholestan-3-one [c] AKR1D1	AKR1D1	Bile acid synthesis	0.15641	6.12158e-12
L-alanine transaminase	1.00 * 2-Oxoglutarate [c] + 1.00 * L-alanine [c] --> 1.00 * pyruvate [c] + 1.00 * L-glutamate(1-) [c] GPT; GPT2	GPT; GPT2	Glutamate metabolism	0.177233	1.77403e-08
L-alanine transaminase	1.00 * 2-Oxoglutarate [c] + 1.00 * L-alanine [c] --> 1.00 * pyruvate [c] + 1.00 * L-glutamate(1-) [c] GPT; GPT2	GPT; GPT2	Glutamate metabolism	0.123217	1.05155e-10
alcohol dehydrogenase (methanol)	1.00 * Nicotinamide adenine dinucleotide [c] + 1.00 * methanol [c] --> 1.00 * proton [c] + 1.00 * Nicotinamide adenine dinucleotide - reduced [c] + 1.00 * formaldehyde [c] ADH1; ADH4; ADH5; ADH6A; ADH7; ADHFE1; ZADH2	ADH1; ADH4; ADH5; ADH6A; ADH7; ADHFE1; ZADH2	Miscellaneous	0.190671	9.74683e-05
alcohol dehydrogenase (methanol)	1.00 * Nicotinamide adenine dinucleotide [c] + 1.00 * methanol [c] --> 1.00 * proton [c] + 1.00 * Nicotinamide adenine dinucleotide - reduced [c] + 1.00 * formaldehyde [c] ADH1; ADH4; ADH5; ADH6A; ADH7; ADHFE1; ZADH2	ADH1; ADH4; ADH5; ADH6A; ADH7; ADHFE1; ZADH2	Miscellaneous	0.142509	1.32972e-07
alcohol dehydrogenase, forward rxn (ethanol -> acetaldehyde)	1.00 * Nicotinamide adenine dinucleotide [c] + 1.00 * ethanol [c] --> 1.00 * proton [c] + 1.00 * Nicotinamide adenine dinucleotide - reduced [c] + 1.00 * acetaldehyde [c] ADH1; ADH4; ADH5; ADH6A; ADH7; ADHFE1; ZADH2	ADH1; ADH4; ADH5; ADH6A; ADH7; ADHFE1; ZADH2	Glycolysis/gluconeogenesis	0.169048	5.40065e-10
alcohol dehydrogenase (ethanol, NADP), forward reaction	1.00 * Nicotinamide adenine dinucleotide phosphate [c] + 1.00 * ethanol [c] --> 1.00 * proton [c] + 1.00 * Nicotinamide adenine dinucleotide phosphate - reduced [c] + 1.00 * acetaldehyde [c] AKR1A1	AKR1A1	Glycolysis/gluconeogenesis	0.101268	9.98088e-07
aldehyde dehydrogenase (acetaldehyde, NAD)	1.00 * Water [c] + 1.00 * Nicotinamide adenine dinucleotide [c] + 1.00 * acetaldehyde [c] --> 2.00 * proton [c] + 1.00 * Nicotinamide adenine dinucleotide - reduced [c] + 1.00 * acetate [c] ALDH1A1; ALDH1A2; ALDH1A3; ALDH1B1; ALDH3A1; ALDH3A2; ALDH3B1; ALDH3B3; ALDH7A1; ALDH9A1	ALDH1A1; ALDH1A2; ALDH1A3; ALDH1B1; ALDH3A1; ALDH3A2; ALDH3B1; ALDH3B3; ALDH7A1; ALDH9A1	Glycolysis/gluconeogenesis	0.246164	5.03507e-13
aldehyde dehydrogenase (acetylaldehyde, NAD), mitochondrial	1.00 * Water [m] + 1.00 * Nicotinamide adenine dinucleotide [m] + 1.00 * acetaldehyde [m] --> 2.00 * proton [m] + 1.00 * Nicotinamide adenine dinucleotide - reduced [m] + 1.00 * acetate [m] ALDH1B1; ALDH2	ALDH1B1; ALDH2	Glycolysis/gluconeogenesis	0.134567	9.94712e-06
aldehyde dehydrogenase (acetaldehyde, NADP)	1.00 * Water [c] + 1.00 * Nicotinamide adenine dinucleotide phosphate [c] + 1.00 * acetaldehyde [c] --> 2.00 * proton [c] + 1.00 * Nicotinamide adenine dinucleotide phosphate - reduced [c] + 1.00 * acetate [c] ALDH1A2; ALDH1B1; ALDH3A1; ALDH3A2; ALDH3B1; ALDH3B3; ALDH9A1	ALDH1A2; ALDH1B1; ALDH3A1; ALDH3A2; ALDH3B1; ALDH3B3; ALDH9A1	Glycolysis/gluconeogenesis	0.257769	2.06436e-17
Arachidonate 5-lipoxygenase	1.00 * 5(S)-HPETE(1-) [c] --> 1.00 * Water [c] + 1.00 * leukotriene A4(1-) [c] ALOX5	ALOX5	Eicosanoid metabolism	0.0863234	0.00450924
Arachidonate 5-lipoxygenase	1.00 * O2 [c] + 1.00 * arachidonate [c] --> 1.00 * 5(S)-HPETE(1-) [c] ALOX5	ALOX5	Eicosanoid metabolism	0.245492	3.15536e-14
aldose reductase (methylglyoxal)	1.00 * proton [c] + 1.00 * Nicotinamide adenine dinucleotide phosphate - reduced [c] + 1.00 * methylglyoxal [c] --> 1.00 * Nicotinamide adenine dinucleotide phosphate [c] + 1.00 * hydroxyacetone [c] AKR1A1; AKR1B3; AKR7A5	AKR1A1; AKR1B3; AKR7A5	Pyruvate metabolism	0.132643	6.63422e-06
aldose reductase (acetol)	1.00 * proton [c] + 1.00 * Nicotinamide adenine dinucleotide phosphate - reduced [c] + 1.00 * hydroxyacetone [c] --> 1.00 * Nicotinamide adenine dinucleotide phosphate [c] + 1.00 * (S)-propane-1,2-diol [c] AKR1A1; AKR1B3; AKR7A5	AKR1A1; AKR1B3; AKR7A5	Pyruvate metabolism	0.132643	6.63422e-06
alpha-methylacyl-CoA racemase	1.00 * (25R)-3alpha,7alpha,12alpha-trihydroxy-5beta-cholestan-26-oyl-CoA(4-) [x] --> 1.00 * 3alpha,7alpha,12alpha-Trihydroxy-5beta-cholestanoyl-CoA(S) [x] AMACR	AMACR	Bile acid synthesis	0.302554	1.33938e-26
N-acetyl-D-mannosamine kinase	1.00 * ATP [c] + 1.00 * N-acetyl-D-mannosamine [c] --> 1.00 * ADP [c] + 1.00 * proton [c] + 1.00 * N-acetyl-D-mannosamine 6-phosphate(2-) [c] GNE; NAGK	GNE; NAGK	Aminosugar metabolism	0.397269	7.82943e-49
Adenosine monophosphate deaminase	1.00 * Water [c] + 1.00 * proton [c] + 1.00 * AMP [c] --> 1.00 * Ammonium [c] + 1.00 * IMP [c] AMPD1; AMPD2; AMPD3	AMPD1; AMPD2; AMPD3	Nucleotide interconversion	0.400407	7.75636e-48
alanyl aminopeptidase (cys-gly) (e)	1.00 * Water [e] + 1.00 * L-cysteinylglycine [e] --> 1.00 * L-cysteine [e] + 1.00 * Glycine [e] ANPEP	ANPEP	Glutathione metabolism	0.421083	1.33291e-53
alpha-amylase, extracellular (strch1 -> strch2)	8.00 * Water [e] + 1.00 * starch, structure 1 (1,6-{7[1,4-Glc], 4[1,4-Glc]}) [e] --> 8.00 * D-glucose [e] + 1.00 * starch, structure 2 (1,6-{2[1,4-Glc], [1,4-Glc]}) [e] AMY2A5; SLC3A1; SLC3A2; SLC7A9	AMY2A5; SLC3A1; SLC3A2; SLC7A9	Starch and sucrose metabolism	0.0895786	3.6435e-36
alpha-amylase, extracellular (glygn2 -> glygn4)	8.00 * Water [e] + 1.00 * glycogen, structure 2 (glycogenin-1,6-{7[1,4-Glc], 4[1,4-Glc]}) [e] --> 8.00 * D-glucose [e] + 1.00 * glycogen, structure 4 (glycogenin-1,6-{2[1,4-Glc], [1,4-Glc]}) [e] AMY2A5; SLC3A1; SLC3A2; SLC7A9	AMY2A5; SLC3A1; SLC3A2; SLC7A9	Starch and sucrose metabolism	0.0895786	3.6435e-36
arabinose reductase	1.00 * proton [c] + 1.00 * Nicotinamide adenine dinucleotide phosphate - reduced [c] + 1.00 * L-arabinose [c] --> 1.00 * Nicotinamide adenine dinucleotide phosphate [c] + 1.00 * L-arabinitol [c] AKR1A1; AKR1B3; AKR7A5	AKR1A1; AKR1B3; AKR7A5	Pentose phosphate pathway	0.17711	7.86745e-10
carnitine transferase	1.00 * L-Carnitine [c] + 1.00 * arachidyl coenzyme A [c] --> 1.00 * Coenzyme A [c] + 1.00 * arachidyl carnitine [c] CPT1A; CPT1B; CPT1C	CPT1A; CPT1B; CPT1C	Fatty acid oxidation	0.163452	3.97158e-06
arginine decarboxylase (m)	1.00 * proton [m] + 1.00 * L-argininium(1+) [m] --> 1.00 * carbon dioxide [m] + 1.00 * agmatinium(2+) [m] AZIN2	AZIN2	Arginine and Proline Metabolism	0.335036	7.07143e-35
arginase	1.00 * Water [c] + 1.00 * L-argininium(1+) [c] --> 1.00 * Ornithine [c] + 1.00 * Urea [c] ARG1; ARG2	ARG1; ARG2	Urea cycle	0.382231	2.8644e-44
arginase (m)	1.00 * Water [m] + 1.00 * L-argininium(1+) [m] --> 1.00 * Urea [m] + 1.00 * Ornithine [m] ARG2	ARG2	Urea cycle	0.382231	2.8644e-44
argininosuccinate lyase	1.00 * N(omega)-(L-Arginino)succinate [c] --> 1.00 * Fumarate [c] + 1.00 * L-argininium(1+) [c] No genes		Alanine and aspartate metabolism	0.382231	2.8644e-44
Arylsulfatase A	1.00 * Water [l] + 1.00 * sulfatide galactocerebroside [l] --> 1.00 * proton [l] + 1.00 * D-galactosyl-N-acylsphingosine [l] + 1.00 * sulfate [l] ARSA	ARSA	Sphingolipid metabolism	0.279546	8.40319e-27
N-acylsphingosine amidohydrolase	1.00 * Water [l] + 1.00 * N-acylsphingosine [l] --> 1.00 * R total [l] + 1.00 * sphingosine(1+) [l] ASAH1	ASAH1	Sphingolipid metabolism	0.358497	1.07761e-40
asparagine synthase (glutamine-hydrolysing)	1.00 * Water [c] + 1.00 * ATP [c] + 1.00 * L-aspartate(1-) [c] + 1.00 * L-glutamine [c] --> 1.00 * proton [c] + 1.00 * L-glutamate(1-) [c] + 1.00 * AMP [c] + 1.00 * Diphosphate [c] + 1.00 * L-asparagine [c] ASNS	ASNS	Alanine and aspartate metabolism	0.432559	1.67687e-59
aspartate carbamoyltransferase (reversible)	1.00 * L-aspartate(1-) [c] + 1.00 * Carbamoyl phosphate [c] --> 1.00 * proton [c] + 1.00 * hydrogenphosphate [c] + 1.00 * N-Carbamoyl-L-aspartate [c] CAD	CAD	Pyrimidine synthesis	0.416047	6.59557e-51
aspartate N-acetyltransferase, mitochondrial	1.00 * L-aspartate(1-) [m] + 1.00 * Acetyl-CoA [m] --> 1.00 * proton [m] + 1.00 * Coenzyme A [m] + 1.00 * N-acetyl-L-aspartate(2-) [m] No genes		Alanine and aspartate metabolism	0.318336	3.61918e-35
aspartate transaminase	1.00 * 2-Oxoglutarate [c] + 1.00 * L-aspartate(1-) [c] --> 1.00 * L-glutamate(1-) [c] + 1.00 * Oxaloacetate [c] GOT1	GOT1	Alanine and aspartate metabolism	0.316317	1.20017e-30
aspartate transaminase	1.00 * 2-Oxoglutarate [c] + 1.00 * L-aspartate(1-) [c] --> 1.00 * L-glutamate(1-) [c] + 1.00 * Oxaloacetate [c] GOT1	GOT1	Alanine and aspartate metabolism	0.226138	5.24518e-16
aspartate transaminase	1.00 * 2-Oxoglutarate [m] + 1.00 * L-aspartate(1-) [m] --> 1.00 * L-glutamate(1-) [m] + 1.00 * Oxaloacetate [m] GOT2	GOT2	Alanine and aspartate metabolism	0.226138	5.24518e-16
aspartate transaminase	1.00 * 2-Oxoglutarate [m] + 1.00 * L-aspartate(1-) [m] --> 1.00 * L-glutamate(1-) [m] + 1.00 * Oxaloacetate [m] GOT2	GOT2	Alanine and aspartate metabolism	0.361537	2.19916e-41
ATP diphosphohydrolase	2.00 * Water [e] + 1.00 * ATP [e] --> 2.00 * proton [e] + 1.00 * AMP [e] + 2.00 * hydrogenphosphate [e] ENTPD1; ENTPD2; ENTPD3; ENTPD5; ENTPD6	ENTPD1; ENTPD2; ENTPD3; ENTPD5; ENTPD6	Nucleotide interconversion	0.429296	3.20166e-50
ATP diphosphohydrolase	1.00 * Water [e] + 1.00 * ADP [e] --> 1.00 * proton [e] + 1.00 * AMP [e] + 1.00 * hydrogenphosphate [e] ENTPD1; ENTPD2; ENTPD3; ENTPD5; ENTPD6; ENTPD8	ENTPD1; ENTPD2; ENTPD3; ENTPD5; ENTPD6; ENTPD8	Nucleotide interconversion	0.132879	5.98456e-07
ATP synthase (four protons for one ATP)	4.00 * proton [c] + 1.00 * ADP [m] + 1.00 * hydrogenphosphate [m] --> 3.00 * proton [m] + 1.00 * Water [m] + 1.00 * ATP [m] ATP5A1; ATP5B; ATP5C1; ATP5D; ATP5E; ATP5F1; ATP5G1; ATP5G2; ATP5G3; ATP5H; ATP5J; ATP5J2; ATP5K; ATP5O; ATP5S; GM5426; NSF	ATP5A1; ATP5B; ATP5C1; ATP5D; ATP5E; ATP5F1; ATP5G1; ATP5G2; ATP5G3; ATP5H; ATP5J; ATP5J2; ATP5K; ATP5O; ATP5S; GM5426; NSF	Oxidative phosphorylation	0.422203	5.99961e-54
V-type ATPase, H+ transporting, lysosomal	1.00 * Water [c] + 1.00 * ATP [c] --> 1.00 * ADP [c] + 1.00 * hydrogenphosphate [c] + 1.00 * proton [l] ATP6V0A1; ATP6V0A2; ATP6V0A4; ATP6V0B; ATP6V0C; ATP6V0D1; ATP6V0D2; ATP6V0E; ATP6V1A; ATP6V1B1; ATP6V1B2; ATP6V1C1; ATP6V1C2; ATP6V1D; ATP6V1E1; ATP6V1E2; ATP6V1F; ATP6V1G1; ATP6V1G2; ATP6V1G3; ATP6V1H; TCIRG1	ATP6V0A1; ATP6V0A2; ATP6V0A4; ATP6V0B; ATP6V0C; ATP6V0D1; ATP6V0D2; ATP6V0E; ATP6V1A; ATP6V1B1; ATP6V1B2; ATP6V1C1; ATP6V1C2; ATP6V1D; ATP6V1E1; ATP6V1E2; ATP6V1F; ATP6V1G1; ATP6V1G2; ATP6V1G3; ATP6V1H; TCIRG1	Transport, lysosomal	0.279546	8.40319e-27
alpha-mannosidase, lysosomal	2.00 * Water [l] + 1.00 * (alpha-D-mannosyl)2-beta-D-mannosyl-N-acetylglucosamine [l] --> 2.00 * D-Mannose [l] + 1.00 * beta-1,4-mannose-N-acetylglucosamine [l] MAN2B1	MAN2B1	N-glycan degradation	0.454695	8.80364e-60
Beta-1,3-galactosyltransferase 3	1.00 * trihexosyl ceramide [g] + 1.00 * UDP-N-acetyl-D-galactosamine(2-) [g] --> 1.00 * proton [g] + 1.00 * UDP [g] + 1.00 * globoside [g] B3GALNT1	B3GALNT1	Sphingolipid metabolism	0.361917	5.31225e-40
Beta-1,3-galactosyltransferase 4	1.00 * UDP-D-galactose(2-) [g] + 1.00 * GA2 [g] --> 1.00 * proton [g] + 1.00 * UDP [g] + 1.00 * gibberellin A1(1-) [g] B3GALT4	B3GALT4	Sphingolipid metabolism	0.375509	2.74829e-42
Beta-1,3-galactosyltransferase 4	1.00 * UDP-D-galactose(2-) [g] + 1.00 * N-acetyl-beta-D-galactosaminyl-(1->4)-[alpha-N-acetylneuraminosyl-(2->3)]-beta-D-galactosyl-beta-D-glucosyl-(1<->1)-ceramide anion [g] --> 1.00 * proton [g] + 1.00 * UDP [g] + 1.00 * ganglioside GM1 [g] B3GALT4	B3GALT4	Sphingolipid metabolism	0.375509	2.74829e-42
Beta-1,3-galactosyltransferase 4	1.00 * UDP-D-galactose(2-) [g] + 1.00 * GD2 [g] --> 1.00 * proton [g] + 1.00 * UDP [g] + 1.00 * GD1b [g] B3GALT4	B3GALT4	Sphingolipid metabolism	0.375509	2.74829e-42
Beta-1,3-galactosyltransferase 4	1.00 * UDP-D-galactose(2-) [g] + 1.00 * GT2 [g] --> 1.00 * proton [g] + 1.00 * UDP [g] + 1.00 * GT1c [g] B3GALT4	B3GALT4	Sphingolipid metabolism	0.375509	2.74829e-42
bile acid Coenzyme A: amino acid N-acyltransferase	1.00 * Glycine [x] + 1.00 * choloyl-CoA(4-) [x] --> 1.00 * Coenzyme A [x] + 1.00 * glycocholate [x] BAAT	BAAT	Bile acid synthesis	-0.0258115	0.368182
bile acid Coenzyme A: amino acid N-acyltransferase	1.00 * choloyl-CoA(4-) [x] + 1.00 * Taurine [x] --> 1.00 * Coenzyme A [x] + 1.00 * taurocholate [x] BAAT	BAAT	Bile acid synthesis	0.214697	3.706e-20
biotin-[acetyl-CoA-carboxylase] ligase	1.00 * ATP [c] + 1.00 * proton [c] + 1.00 * Biotin [c] --> 1.00 * Diphosphate [c] + 1.00 * Biotinyl-5'-AMP [c] HLCS	HLCS	Biotin metabolism	0.255961	8.86732e-26
beta-Carotene dioxygenase	1.00 * O2 [c] + 1.00 * beta-carotene [c] --> 2.00 * retinal [c] BCO1	BCO1	Vitamin A metabolism	0.266312	6.18109e-20
(R)-3-Hydroxybutanoate:NAD+ oxidoreductase	1.00 * Nicotinamide adenine dinucleotide [m] + 1.00 * (R)-3-hydroxybutyrate [m] --> 1.00 * proton [m] + 1.00 * Nicotinamide adenine dinucleotide - reduced [m] + 1.00 * acetoacetate [m] BDH1	BDH1	Butanoate metabolism	0.24633	6.22984e-15
(R)-3-Hydroxybutanoate:NAD+ oxidoreductase	1.00 * Nicotinamide adenine dinucleotide [m] + 1.00 * (R)-3-hydroxybutyrate [m] --> 1.00 * proton [m] + 1.00 * Nicotinamide adenine dinucleotide - reduced [m] + 1.00 * acetoacetate [m] BDH1	BDH1	Butanoate metabolism	0.109391	1.2807e-05
GDPmannose:chitobiosyldiphosphodolichol beta-D-mannosyltransferase (liver)	0.10 * N,N'-Diacetylchitobiosyldiphosphodolichol, human liver homolog [c] + 1.00 * GDP-alpha-D-mannose(2-) [c] --> 1.00 * proton [c] + 1.00 * GDP [c] + 0.10 * beta-D-Mannosyldiacetylchitobiosyldiphosphodolichol, human liver homolog [c] ALG1	ALG1	N-glycan synthesis	0.454695	8.80364e-60
GDPmannose:chitobiosyldiphosphodolichol beta-D-mannosyltransferase (uterus)	1.00 * GDP-alpha-D-mannose(2-) [c] + 0.10 * N,N'-Diacetylchitobiosyldiphosphodolichol, human uterine homolog [c] --> 1.00 * proton [c] + 1.00 * GDP [c] + 0.10 * beta-D-Mannosyldiacetylchitobiosyldiphosphodolichol, human uterine homolog [c] ALG1	ALG1	N-glycan synthesis	0.454695	8.80364e-60
betaine-homocysteine S-methyltransferase	1.00 * L-homocysteine [c] + 1.00 * glycine betaine [c] --> 1.00 * N,N-dimethylglycine [c] + 1.00 * L-methionine [c] BHMT; BHMT2	BHMT; BHMT2	Glycine, serine, alanine and threonine metabolism	0.276223	5.10121e-26
Nad(p)h biliverdin reductase	1.00 * proton [c] + 1.00 * Nicotinamide adenine dinucleotide phosphate - reduced [c] + 1.00 * biliverdin(2-) [c] --> 1.00 * Nicotinamide adenine dinucleotide phosphate [c] + 1.00 * bilirubin(2-) [c] BLVRA; BLVRB	BLVRA; BLVRB	Heme degradation	0.302554	1.33938e-26
3',5'-bisphosphate nucleotidase (paps)	1.00 * Water [c] + 1.00 * (2R,3S,4R,5R)-5-(6-amino-9H-purin-9-yl)-4-hydroxy-2-({[(sulfonatooxy)phosphinato]oxy}methyl)oxolan-3-yl phosphate [c] --> 1.00 * hydrogenphosphate [c] + 1.00 * 5'-adenylyl sulfate(2-) [c] BPNT1	BPNT1	Nucleotide interconversion	0.281664	9.39427e-27
3',5'-bisphosphate nucleotidase	1.00 * Water [c] + 1.00 * adenosine 3',5'-bismonophosphate(4-) [c] --> 1.00 * hydrogenphosphate [c] + 1.00 * AMP [c] BPNT1	BPNT1	Nucleotide interconversion	0.287491	8.39313e-31
biotinidase (biotin)	1.00 * Water [c] + 1.00 * Biocytin [c] --> 1.00 * L-lysinium(1+) [c] + 1.00 * Biotin [c] BTD	BTD	Biotin metabolism	0.255961	8.86732e-26
biotinidase (biotin), nuclear	1.00 * Biocytin [n] + 1.00 * Water [n] --> 1.00 * Biotin [n] + 1.00 * L-lysinium(1+) [n] BTD	BTD	Biotin metabolism	0.255961	8.86732e-26
biotinidase (biotin), extracellular	1.00 * Water [e] + 1.00 * Biocytin [e] --> 1.00 * L-lysinium(1+) [e] + 1.00 * Biotin [e] BTD	BTD	Biotin metabolism	-0.208288	2.88536e-15
biotinidase (biotin), mitochondrial	1.00 * Water [m] + 1.00 * Biocytin [m] --> 1.00 * L-lysinium(1+) [m] + 1.00 * Biotin [m] BTD	BTD	Biotin metabolism	0.289512	1.147e-30
beta-ureidopropionase (D-3-amino-isobutanoate forming)	1.00 * Water [c] + 2.00 * proton [c] + 1.00 * 3-Ureidoisobutyrate [c] --> 1.00 * Ammonium [c] + 1.00 * carbon dioxide [c] + 1.00 * D-3-Amino-isobutanoate [c] UPB1	UPB1	Pyrimidine catabolism	0.410133	3.77082e-42
beta-mannosidase, lysosomal	1.00 * Water [l] + 1.00 * beta-1,4-mannose-N-acetylglucosamine [l] --> 1.00 * D-Mannose [l] + 1.00 * N-acetyl-D-glucosamine [l] MANBA	MANBA	N-glycan degradation	0.454695	8.80364e-60
C-14 sterol reductase	1.00 * proton [r] + 1.00 * 4,4-dimethyl-5alpha-cholesta-8,14,24-trien-3beta-ol [r] + 1.00 * Nicotinamide adenine dinucleotide phosphate - reduced [r] --> 1.00 * 14-demethyllanosterol [r] + 1.00 * Nicotinamide adenine dinucleotide phosphate [r] TM7SF2	TM7SF2	Cholesterol metabolism	-0.231037	9.61684e-19
production of Palmitoylcarnitine	1.00 * L-Carnitine [c] + 1.00 * Palmitoyl-CoA (n-C16:0CoA) [c] --> 1.00 * Coenzyme A [c] + 1.00 * L-palmitoylcarnitine [c] CPT1A; CPT1B; CPT1C	CPT1A; CPT1B; CPT1C	Fatty acid oxidation	0.0608606	0.0655031
C160 transport into the mitochondria	1.00 * Coenzyme A [m] + 1.00 * L-palmitoylcarnitine [m] --> 1.00 * L-Carnitine [m] + 1.00 * Palmitoyl-CoA (n-C16:0CoA) [m] CPT1A; CPT2	CPT1A; CPT2	Fatty acid oxidation	0.261719	1.71619e-20
carnitine O-palmitoyltransferase	1.00 * L-Carnitine [c] + 1.00 * trans-Hexadec-2-enoyl-CoA [c] --> 1.00 * Coenzyme A [c] + 1.00 * trans-Hexadec-2-enoyl carnitine [c] CPT1A; CPT1B; CPT1C	CPT1A; CPT1B; CPT1C	Fatty acid oxidation	0.297707	3.59097e-28
production of palmitoleoylcarnitine	1.00 * L-Carnitine [c] + 1.00 * Hexadecenoyl-CoA (n-C16:1CoA) [c] --> 1.00 * Coenzyme A [c] + 1.00 * Hexadecenoyl carnitine [c] CPT1A; CPT1B; CPT1C	CPT1A; CPT1B; CPT1C	Fatty acid oxidation	0.306514	3.14695e-30
C161 transport into the mitochondria	1.00 * Coenzyme A [m] + 1.00 * trans-Hexadec-2-enoyl carnitine [m] --> 1.00 * L-Carnitine [m] + 1.00 * trans-Hexadec-2-enoyl-CoA [m] CPT2	CPT2	Fatty acid oxidation	0.297707	3.59097e-28
production of stearoylcarnitine	1.00 * L-Carnitine [c] + 1.00 * Stearoyl-CoA (n-C18:0CoA) [c] --> 1.00 * Coenzyme A [c] + 1.00 * stearoylcarnitine [c] CPT1A; CPT1B; CPT1C	CPT1A; CPT1B; CPT1C	Fatty acid oxidation	0.172979	5.36957e-07
carnitine O-stearoyl transferase	1.00 * Coenzyme A [m] + 1.00 * stearoylcarnitine [m] --> 1.00 * L-Carnitine [m] + 1.00 * Stearoyl-CoA (n-C18:0CoA) [m] CPT2	CPT2	Fatty acid oxidation	0.172979	5.36957e-07
transport of Octadecenoyl-CoA into mitochondrial matrix	1.00 * L-Carnitine [c] + 1.00 * Octadecenoyl-CoA (n-C18:1CoA) [c] --> 1.00 * Coenzyme A [c] + 1.00 * octadecenoyl carnitine [c] CPT1A; CPT1B; CPT1C	CPT1A; CPT1B; CPT1C	Fatty acid oxidation	0.108299	0.0552017
carnitine C20:4 transferase	1.00 * L-Carnitine [c] + 1.00 * arachidonoyl-CoA(4-) [c] --> 1.00 * Coenzyme A [c] + 1.00 * C20:4 carnitine [c] CPT1A; CPT1B; CPT1C	CPT1A; CPT1B; CPT1C	Fatty acid oxidation	0.249819	4.79132e-21
carnitine C22:6 transferase	1.00 * L-Carnitine [c] + 1.00 * cervonyl coenzyme A [c] --> 1.00 * Coenzyme A [c] + 1.00 * cervonyl carnitine [c] CPT1A; CPT1B; CPT1C	CPT1A; CPT1B; CPT1C	Fatty acid oxidation	0.254254	2.00528e-20
Ca ATPase	1.00 * Water [c] + 1.00 * ATP [c] + 1.00 * calcium(2+) [c] --> 1.00 * ADP [c] + 1.00 * hydrogenphosphate [c] + 1.00 * proton [e] + 1.00 * calcium(2+) [e] ATP2B1; ATP2B2; ATP2B3; ATP2B4	ATP2B1; ATP2B2; ATP2B3; ATP2B4	Transport, extracellular	0.264674	5.57627e-20
catalase	2.00 * Hydrogen peroxide [m] --> 1.00 * O2 [m] + 2.00 * Water [m] CAT	CAT	ROS detoxification	0.203425	1.32972e-07
catalase A, peroxisomal	2.00 * Hydrogen peroxide [x] --> 1.00 * O2 [x] + 2.00 * Water [x] CAT	CAT	Miscellaneous	0.141413	3.82079e-05
carbamoyl-phosphate synthase (ammonia) (mitochondria	2.00 * ATP [m] + 1.00 * Bicarbonate [m] + 1.00 * Ammonium [m] --> 2.00 * proton [m] + 2.00 * ADP [m] + 1.00 * hydrogenphosphate [m] + 1.00 * Carbamoyl phosphate [m] CPS1	CPS1	Glutamate metabolism	0.325989	1.13661e-33
Carbonyl reductase [NADPH] 1	1.00 * proton [c] + 1.00 * Nicotinamide adenine dinucleotide phosphate - reduced [c] + 1.00 * prostaglandin E2(1-) [c] --> 1.00 * Nicotinamide adenine dinucleotide phosphate [c] + 1.00 * prostaglandin F2alpha(1-) [c] CBR1	CBR1	Eicosanoid metabolism	0.193328	3.40118e-12
phosphatidylinositol synthase (Homo sapiens)	1.00 * CDP-diacylglycerol(2-) [c] + 1.00 * myo-inositol [c] --> 1.00 * proton [c] + 1.00 * CMP [c] + 1.00 * 1-phosphatidyl-1D-myo-inositol(1-) [c] CDIPT	CDIPT	Glycerophospholipid metabolism	0.340538	9.14658e-30
phosphatidylinositol synthase (Homo sapiens)	1.00 * CDP-diacylglycerol(2-) [c] + 1.00 * myo-inositol [c] --> 1.00 * proton [c] + 1.00 * CMP [c] + 1.00 * 1-phosphatidyl-1D-myo-inositol(1-) [c] CDIPT	CDIPT	Glycerophospholipid metabolism	0.35729	2.5061e-39
phosphatidate cytidylyltransferase	1.00 * proton [c] + 1.00 * phosphatidate(2-) [c] + 1.00 * CTP [c] --> 1.00 * Diphosphate [c] + 1.00 * CDP-diacylglycerol(2-) [c] CDS1; CDS2	CDS1; CDS2	Glycerophospholipid metabolism	0.35729	2.5061e-39
phosphatidate cytidylyltransferase	1.00 * proton [m] + 1.00 * CTP [m] + 1.00 * phosphatidate(2-) [m] --> 1.00 * Diphosphate [m] + 1.00 * CDP-diacylglycerol(2-) [m] CDS1; CDS2	CDS1; CDS2	Glycerophospholipid metabolism	0.392165	9.98695e-49
Ceramide kinase	1.00 * ATP [c] + 1.00 * N-acylsphingosine [c] --> 1.00 * ADP [c] + 1.00 * proton [c] + 1.00 * ceramide 1-phosphate(2-) [c] CERK	CERK	Sphingolipid metabolism	0.328782	7.82778e-35
choline phosphate cytididyltransferase	1.00 * proton [c] + 1.00 * CTP [c] + 1.00 * choline phosphate(1-) [c] --> 1.00 * Diphosphate [c] + 1.00 * CDPcholine [c] PCYT1A; PCYT1B	PCYT1A; PCYT1B	Glycerophospholipid metabolism	0.206415	3.04794e-12
choline phosphate phosphatase	1.00 * Water [c] + 1.00 * choline phosphate(1-) [c] --> 1.00 * hydrogenphosphate [c] + 1.00 * Choline [c] PHOSPHO1	PHOSPHO1	Glycerophospholipid metabolism	0.357812	6.67364e-38
choline dehydrogenase (FAD acceptor), mitochondrial	1.00 * Flavin adenine dinucleotide oxidized [m] + 1.00 * Choline [m] --> 1.00 * Flavin adenine dinucleotide reduced [m] + 1.00 * betaine aldehyde [m] CHDH	CHDH	Glycine, serine, alanine and threonine metabolism	0.156903	1.94806e-08
steroid sulfotransferase	1.00 * (2R,3S,4R,5R)-5-(6-amino-9H-purin-9-yl)-4-hydroxy-2-({[(sulfonatooxy)phosphinato]oxy}methyl)oxolan-3-yl phosphate [c] + 1.00 * cholesterol [c] --> 1.00 * proton [c] + 1.00 * adenosine 3',5'-bismonophosphate(4-) [c] + 1.00 * cholesterol sulfate [c] SULT1A1; SULT2B1	SULT1A1; SULT2B1	Steroid metabolism	0.287491	8.39313e-31
Citrate lyase	1.00 * Citrate [c] --> 1.00 * acetate [c] + 1.00 * Oxaloacetate [c] CLYBL	CLYBL	Other	0.252212	1.47728e-21
ATP Creatine kinase	1.00 * ATP [m] + 1.00 * creatine [m] --> 1.00 * ADP [m] + 1.00 * N-phosphocreatinate(2-) [m] CKMT1; CKMT2	CKMT1; CKMT2	Urea cycle	0.397243	6.74547e-55
ATP Creatine kinase (c)	1.00 * ATP [c] + 1.00 * creatine [c] --> 1.00 * ADP [c] + 1.00 * N-phosphocreatinate(2-) [c] CKB; CKM	CKB; CKM	Urea cycle	0.397243	6.74547e-55
Core 2 acetylglucosaminyltransferase, Golgi apparatus	1.00 * T antigen (core 1) [g] + 1.00 * UDP-N-acetyl-alpha-D-glucosamine(2-) [g] --> 1.00 * proton [g] + 1.00 * UDP [g] + 1.00 * Core 2 [g] GCNT1; GCNT3; GCNT4	GCNT1; GCNT3; GCNT4	O-glycan synthesis	0.368306	4.62459e-44
Core 3 beta-GlcNAc-transferase, Golgi apparatus	1.00 * UDP-N-acetyl-alpha-D-glucosamine(2-) [g] + 1.00 * Tn antigen [g] --> 1.00 * proton [g] + 1.00 * UDP [g] + 1.00 * Core 3 [g] B3GNT6	B3GNT6	O-glycan synthesis	0.368306	4.62459e-44
Core 4 beta6-GalNAc-transferase, Golgi apparatus	1.00 * UDP-N-acetyl-alpha-D-glucosamine(2-) [g] + 1.00 * Core 3 [g] --> 1.00 * proton [g] + 1.00 * UDP [g] + 1.00 * Core 4 [g] GCNT3	GCNT3	O-glycan synthesis	0.368306	4.62459e-44
Core 6 beta-GlcNAc-transferase A, Golgi apparatus	1.00 * UDP-N-acetyl-alpha-D-glucosamine(2-) [g] + 1.00 * Tn antigen [g] --> 1.00 * proton [g] + 1.00 * UDP [g] + 1.00 * Core 6 [g] GCNT1	GCNT1	O-glycan synthesis	0.368306	4.62459e-44
carnitine O-aceyltransferase, mitochondrial	1.00 * Coenzyme A [m] + 1.00 * propionyl-carnitine [m] --> 1.00 * Propanoyl-CoA [m] + 1.00 * L-Carnitine [m] CRAT	CRAT	Fatty acid oxidation	0.142487	0.000263112
carnitine dimethyl nonanoyl transferase, revsible, peroxisomal	1.00 * L-Carnitine [x] + 1.00 * 4,8 dimethylnonanoyl-CoA [x] --> 1.00 * Coenzyme A [x] + 1.00 * 4,8-dimethylnonanoyl carnitine [x] CRAT; CROT	CRAT; CROT	Fatty acid oxidation	0.273405	3.6624e-19
carnitine dimethyl nonanoyl transferase, revsible, peroxisomal	1.00 * L-Carnitine [x] + 1.00 * 4,8 dimethylnonanoyl-CoA [x] --> 1.00 * Coenzyme A [x] + 1.00 * 4,8-dimethylnonanoyl carnitine [x] CRAT; CROT	CRAT; CROT	Fatty acid oxidation	0.273405	3.6624e-19
carnitine O-aceyltransferase, peroxisomal	1.00 * L-Carnitine [x] + 1.00 * Propanoyl-CoA [x] --> 1.00 * Coenzyme A [x] + 1.00 * propionyl-carnitine [x] CRAT	CRAT	Fatty acid oxidation	0.165688	1.6603e-07
carnitine O-aceyltransferase, mitochondrial	1.00 * Coenzyme A [m] + 1.00 * O-acetylcarnitine [m] --> 1.00 * Acetyl-CoA [m] + 1.00 * L-Carnitine [m] CRAT	CRAT	Fatty acid oxidation	0.28177	4.70471e-30
carnitine O-acetyltransferase	1.00 * Acetyl-CoA [c] + 1.00 * L-Carnitine [c] --> 1.00 * Coenzyme A [c] + 1.00 * O-acetylcarnitine [c] CRAT	CRAT	Fatty acid oxidation	0.225003	2.61148e-14
carnitine O-acetyltransferase	1.00 * Acetyl-CoA [c] + 1.00 * L-Carnitine [c] --> 1.00 * Coenzyme A [c] + 1.00 * O-acetylcarnitine [c] CRAT	CRAT	Fatty acid oxidation	0.225003	2.61148e-14
citrate synthase	1.00 * Water [m] + 1.00 * Acetyl-CoA [m] + 1.00 * Oxaloacetate [m] --> 1.00 * proton [m] + 1.00 * Coenzyme A [m] + 1.00 * Citrate [m] CSL	CSL	Citric acid cycle	0.401495	1.51167e-51
Glutathione:cystine oxidoreductase	1.00 * L-cystine [c] + 2.00 * Reduced glutathione [c] --> 2.00 * L-cysteine [c] + 1.00 * Oxidized glutathione [c] No genes		Methionine and cysteine metabolism	0.269692	7.87605e-14
Glutathione:cystine oxidoreductase	1.00 * L-cystine [c] + 2.00 * Reduced glutathione [c] --> 2.00 * L-cysteine [c] + 1.00 * Oxidized glutathione [c] No genes		Methionine and cysteine metabolism	0.265192	3.66012e-12
cysteine oxidase	1.00 * O2 [c] + 1.00 * L-cysteine [c] --> 2.00 * proton [c] + 1.00 * 3-Sulfino-L-alanine [c] CDO1	CDO1	Taurine and hypotaurine metabolism	0.269643	8.07115e-09
cystathionine g-lyase	1.00 * Water [c] + 1.00 * L-cystathionine [c] --> 1.00 * Ammonium [c] + 1.00 * 2-Oxobutanoate [c] + 1.00 * L-cysteine [c] CTH	CTH	Methionine and cysteine metabolism	0.260636	1.83555e-23
cystathionine beta-synthase	1.00 * L-homocysteine [c] + 1.00 * L-serine [c] --> 1.00 * Water [c] + 1.00 * L-cystathionine [c] CBS	CBS	Methionine and cysteine metabolism	0.260636	1.83555e-23
cytidylate kinase (CMP,dGTP)	1.00 * CMP [c] + 1.00 * dGTP [c] --> 1.00 * CDP [c] + 1.00 * dGDP [c] CMPK1	CMPK1	Nucleotide interconversion	0.246608	5.53176e-21
cytidylate kinase (CMP,dGTP)	1.00 * CMP [c] + 1.00 * dGTP [c] --> 1.00 * CDP [c] + 1.00 * dGDP [c] CMPK1	CMPK1	Nucleotide interconversion	0.246608	5.53176e-21
cytidylate kinase (CMP,dGTP),nuclear	1.00 * CMP [n] + 1.00 * dGTP [n] --> 1.00 * CDP [n] + 1.00 * dGDP [n] CMPK1	CMPK1	Nucleotide interconversion	0.265763	3.45929e-26
cytidylate kinase (CMP,dGTP),nuclear	1.00 * CMP [n] + 1.00 * dGTP [n] --> 1.00 * CDP [n] + 1.00 * dGDP [n] CMPK1	CMPK1	Nucleotide interconversion	0.265763	3.45929e-26
cytidylate kinase (dCMP,dGTP)	1.00 * dGTP [c] + 1.00 * dCMP [c] --> 1.00 * dGDP [c] + 1.00 * dCDP [c] CMPK1	CMPK1	Nucleotide interconversion	0.246608	5.53176e-21
cytidylate kinase (dCMP,dGTP)	1.00 * dGTP [c] + 1.00 * dCMP [c] --> 1.00 * dGDP [c] + 1.00 * dCDP [c] CMPK1	CMPK1	Nucleotide interconversion	0.246608	5.53176e-21
cytidylate kinase (dCMP,dGTP),nuclear	1.00 * dGTP [n] + 1.00 * dCMP [n] --> 1.00 * dGDP [n] + 1.00 * dCDP [n] CMPK1	CMPK1	Nucleotide interconversion	0.265763	3.45929e-26
cytidylate kinase (dCMP,dGTP),nuclear	1.00 * dGTP [n] + 1.00 * dCMP [n] --> 1.00 * dGDP [n] + 1.00 * dCDP [n] CMPK1	CMPK1	Nucleotide interconversion	0.265763	3.45929e-26
cytidylate kinase (dCMP,dCTP)	1.00 * dCMP [c] + 1.00 * dCTP [c] --> 2.00 * dCDP [c] CMPK1	CMPK1	Nucleotide interconversion	0.246608	5.53176e-21
cytidylate kinase (dCMP,dCTP)	1.00 * dCMP [c] + 1.00 * dCTP [c] --> 2.00 * dCDP [c] CMPK1	CMPK1	Nucleotide interconversion	0.246608	5.53176e-21
cytidylate kinase (dCMP,dCTP),nuclear	1.00 * dCMP [n] + 1.00 * dCTP [n] --> 2.00 * dCDP [n] CMPK1	CMPK1	Nucleotide interconversion	0.265763	3.45929e-26
cytidylate kinase (dCMP,dCTP),nuclear	1.00 * dCMP [n] + 1.00 * dCTP [n] --> 2.00 * dCDP [n] CMPK1	CMPK1	Nucleotide interconversion	0.265763	3.45929e-26
cytidylate kinase (dCMP,dATP)	1.00 * dATP [c] + 1.00 * dCMP [c] --> 1.00 * dADP [c] + 1.00 * dCDP [c] CMPK1	CMPK1	Nucleotide interconversion	0.246608	5.53176e-21
cytidylate kinase (dCMP,dATP)	1.00 * dATP [c] + 1.00 * dCMP [c] --> 1.00 * dADP [c] + 1.00 * dCDP [c] CMPK1	CMPK1	Nucleotide interconversion	0.246608	5.53176e-21
cytidylate kinase (dCMP,dATP),nuclear	1.00 * dCMP [n] + 1.00 * dATP [n] --> 1.00 * dCDP [n] + 1.00 * dADP [n] CMPK1	CMPK1	Nucleotide interconversion	0.265763	3.45929e-26
cytidylate kinase (dCMP,dATP),nuclear	1.00 * dCMP [n] + 1.00 * dATP [n] --> 1.00 * dCDP [n] + 1.00 * dADP [n] CMPK1	CMPK1	Nucleotide interconversion	0.265763	3.45929e-26
cytidylate kinase (dCMP,UTP)	1.00 * UTP [c] + 1.00 * dCMP [c] --> 1.00 * UDP [c] + 1.00 * dCDP [c] CMPK1	CMPK1	Nucleotide interconversion	0.246608	5.53176e-21
cytidylate kinase (dCMP,UTP)	1.00 * UTP [c] + 1.00 * dCMP [c] --> 1.00 * UDP [c] + 1.00 * dCDP [c] CMPK1	CMPK1	Nucleotide interconversion	0.246608	5.53176e-21
cytidylate kinase (dCMP,CTP),nuclear	1.00 * dCMP [n] + 1.00 * UTP [n] --> 1.00 * dCDP [n] + 1.00 * UDP [n] CMPK1	CMPK1	Nucleotide interconversion	0.265763	3.45929e-26
cytidylate kinase (dCMP,CTP),nuclear	1.00 * dCMP [n] + 1.00 * UTP [n] --> 1.00 * dCDP [n] + 1.00 * UDP [n] CMPK1	CMPK1	Nucleotide interconversion	0.265763	3.45929e-26
cytidylate kinase (CMP),nuclear	1.00 * ATP [n] + 1.00 * CMP [n] --> 1.00 * CDP [n] + 1.00 * ADP [n] CMPK1	CMPK1	Nucleotide interconversion	0.265763	3.45929e-26
cytidylate kinase (CMP),nuclear	1.00 * ATP [n] + 1.00 * CMP [n] --> 1.00 * CDP [n] + 1.00 * ADP [n] CMPK1	CMPK1	Nucleotide interconversion	0.265763	3.45929e-26
cytidylate kinase (dCMP),nuclear	1.00 * ATP [n] + 1.00 * dCMP [n] --> 1.00 * dCDP [n] + 1.00 * ADP [n] CMPK1	CMPK1	Nucleotide interconversion	0.265763	3.45929e-26
cytidylate kinase (dCMP),nuclear	1.00 * ATP [n] + 1.00 * dCMP [n] --> 1.00 * dCDP [n] + 1.00 * ADP [n] CMPK1	CMPK1	Nucleotide interconversion	0.265763	3.45929e-26
cytidylate kinase (dCMP,CTP),nuclear	1.00 * CTP [n] + 1.00 * dCMP [n] --> 1.00 * CDP [n] + 1.00 * dCDP [n] CMPK1	CMPK1	Nucleotide interconversion	0.265763	3.45929e-26
cytidylate kinase (dCMP,CTP),nuclear	1.00 * CTP [n] + 1.00 * dCMP [n] --> 1.00 * CDP [n] + 1.00 * dCDP [n] CMPK1	CMPK1	Nucleotide interconversion	0.265763	3.45929e-26
cytidylate kinase (dCMP,GTP),nuclear	1.00 * dCMP [n] + 1.00 * GTP [n] --> 1.00 * dCDP [n] + 1.00 * GDP [n] CMPK1	CMPK1	Nucleotide interconversion	0.265763	3.45929e-26
cytidylate kinase (dCMP,GTP),nuclear	1.00 * dCMP [n] + 1.00 * GTP [n] --> 1.00 * dCDP [n] + 1.00 * GDP [n] CMPK1	CMPK1	Nucleotide interconversion	0.265763	3.45929e-26
cytidylate kinase (dCMP)	1.00 * CTP [c] + 1.00 * dCMP [c] --> 1.00 * CDP [c] + 1.00 * dCDP [c] CMPK1	CMPK1	Nucleotide interconversion	0.246608	5.53176e-21
cytidylate kinase (dCMP)	1.00 * CTP [c] + 1.00 * dCMP [c] --> 1.00 * CDP [c] + 1.00 * dCDP [c] CMPK1	CMPK1	Nucleotide interconversion	0.246608	5.53176e-21
cytidylate kinase (CMP),nuclear	1.00 * CMP [n] + 1.00 * GTP [n] --> 1.00 * CDP [n] + 1.00 * GDP [n] CMPK1	CMPK1	Nucleotide interconversion	0.265763	3.45929e-26
cytidylate kinase (CMP),nuclear	1.00 * CMP [n] + 1.00 * GTP [n] --> 1.00 * CDP [n] + 1.00 * GDP [n] CMPK1	CMPK1	Nucleotide interconversion	0.265763	3.45929e-26
cytidylate kinase (CMP,CTP)	1.00 * CMP [c] + 1.00 * CTP [c] --> 2.00 * CDP [c] CMPK1	CMPK1	Nucleotide interconversion	0.246608	5.53176e-21
cytidylate kinase (CMP,CTP)	1.00 * CMP [c] + 1.00 * CTP [c] --> 2.00 * CDP [c] CMPK1	CMPK1	Nucleotide interconversion	0.246608	5.53176e-21
cytidylate kinase (CMP,CTP),nuclear	1.00 * CTP [n] + 1.00 * CMP [n] --> 2.00 * CDP [n] CMPK1	CMPK1	Nucleotide interconversion	0.265763	3.45929e-26
cytidylate kinase (CMP,CTP),nuclear	1.00 * CTP [n] + 1.00 * CMP [n] --> 2.00 * CDP [n] CMPK1	CMPK1	Nucleotide interconversion	0.265763	3.45929e-26
cytidylate kinase (CMP,UTP)	1.00 * CMP [c] + 1.00 * UTP [c] --> 1.00 * UDP [c] + 1.00 * CDP [c] CMPK1	CMPK1	Nucleotide interconversion	0.246608	5.53176e-21
cytidylate kinase (CMP,UTP)	1.00 * CMP [c] + 1.00 * UTP [c] --> 1.00 * UDP [c] + 1.00 * CDP [c] CMPK1	CMPK1	Nucleotide interconversion	0.246608	5.53176e-21
cytidylate kinase (CMP,UTP),nuclear	1.00 * CMP [n] + 1.00 * UTP [n] --> 1.00 * CDP [n] + 1.00 * UDP [n] CMPK1	CMPK1	Nucleotide interconversion	0.265763	3.45929e-26
cytidylate kinase (CMP,UTP),nuclear	1.00 * CMP [n] + 1.00 * UTP [n] --> 1.00 * CDP [n] + 1.00 * UDP [n] CMPK1	CMPK1	Nucleotide interconversion	0.265763	3.45929e-26
cytidylate kinase (CMP,dATP)	1.00 * dATP [c] + 1.00 * CMP [c] --> 1.00 * dADP [c] + 1.00 * CDP [c] CMPK1	CMPK1	Nucleotide interconversion	0.246608	5.53176e-21
cytidylate kinase (CMP,dATP)	1.00 * dATP [c] + 1.00 * CMP [c] --> 1.00 * dADP [c] + 1.00 * CDP [c] CMPK1	CMPK1	Nucleotide interconversion	0.246608	5.53176e-21
cytidylate kinase (CMP,dATP),nuclear	1.00 * CMP [n] + 1.00 * dATP [n] --> 1.00 * CDP [n] + 1.00 * dADP [n] CMPK1	CMPK1	Nucleotide interconversion	0.265763	3.45929e-26
cytidylate kinase (CMP,dATP),nuclear	1.00 * CMP [n] + 1.00 * dATP [n] --> 1.00 * CDP [n] + 1.00 * dADP [n] CMPK1	CMPK1	Nucleotide interconversion	0.265763	3.45929e-26
cytidylate kinase (CMP,dCTP)	1.00 * CMP [c] + 1.00 * dCTP [c] --> 1.00 * CDP [c] + 1.00 * dCDP [c] CMPK1	CMPK1	Nucleotide interconversion	0.246608	5.53176e-21
cytidylate kinase (CMP,dCTP)	1.00 * CMP [c] + 1.00 * dCTP [c] --> 1.00 * CDP [c] + 1.00 * dCDP [c] CMPK1	CMPK1	Nucleotide interconversion	0.246608	5.53176e-21
cytidylate kinase (CMP,dCTP),nuclear	1.00 * CMP [n] + 1.00 * dCTP [n] --> 1.00 * CDP [n] + 1.00 * dCDP [n] CMPK1	CMPK1	Nucleotide interconversion	0.265763	3.45929e-26
cytidylate kinase (CMP,dCTP),nuclear	1.00 * CMP [n] + 1.00 * dCTP [n] --> 1.00 * CDP [n] + 1.00 * dCDP [n] CMPK1	CMPK1	Nucleotide interconversion	0.265763	3.45929e-26
D-3-Amino-isobutanoate:pyruvate aminotransferase, mitochondrial	1.00 * pyruvate [m] + 1.00 * D-3-Amino-isobutanoate [m] --> 1.00 * 2-methyl-3-oxopropanoate [m] + 1.00 * L-alanine [m] AGXT2	AGXT2	Pyrimidine catabolism	-0.198584	5.40981e-18
D-3-Amino-isobutanoate:pyruvate aminotransferase, mitochondrial	1.00 * pyruvate [m] + 1.00 * D-3-Amino-isobutanoate [m] --> 1.00 * 2-methyl-3-oxopropanoate [m] + 1.00 * L-alanine [m] AGXT2	AGXT2	Pyrimidine catabolism	-0.198584	5.40981e-18
Deoxyadenosine deaminase	1.00 * Water [c] + 1.00 * proton [c] + 1.00 * 2-deoxyadenosine [c] --> 1.00 * Ammonium [c] + 1.00 * Deoxyinosine [c] ADA	ADA	Nucleotide interconversion	0.255159	1.7175e-20
Deoxyadenosine deaminase, extracellular	1.00 * proton [e] + 1.00 * Water [e] + 1.00 * 2-deoxyadenosine [e] --> 1.00 * Ammonium [e] + 1.00 * Deoxyinosine [e] ADA	ADA	Nucleotide interconversion	0.228795	3.84209e-20
deoxyadenosine kinase	1.00 * ATP [c] + 1.00 * 2-deoxyadenosine [c] --> 1.00 * ADP [c] + 1.00 * proton [c] + 1.00 * dAMP(2-) [c] No genes		Nucleotide interconversion	0.358688	1.05935e-39
Diacylglycerol phosphate kinase (homo sapiens)	1.00 * ATP [c] + 1.00 * diglyceride [c] --> 1.00 * ADP [c] + 1.00 * proton [c] + 1.00 * phosphatidate(2-) [c] DGKA; DGKB; DGKD; DGKE; DGKG; DGKH; DGKI; DGKQ; DGKZ	DGKA; DGKB; DGKD; DGKE; DGKG; DGKH; DGKI; DGKQ; DGKZ	Glycerophospholipid metabolism	0.206415	3.04794e-12
Diacylglycerol phosphate kinase (homo sapiens)	1.00 * ATP [c] + 1.00 * diglyceride [c] --> 1.00 * ADP [c] + 1.00 * proton [c] + 1.00 * phosphatidate(2-) [c] DGKA; DGKB; DGKD; DGKE; DGKG; DGKH; DGKI; DGKQ; DGKZ	DGKA; DGKB; DGKD; DGKE; DGKG; DGKH; DGKI; DGKQ; DGKZ	Glycerophospholipid metabolism	0.292713	1.7706e-22
Diacylglycerol phosphate kinase (homo sapiens)	1.00 * ATP [n] + 1.00 * diglyceride [n] --> 1.00 * proton [n] + 1.00 * ADP [n] + 1.00 * phosphatidate(2-) [n] DGKI; DGKZ	DGKI; DGKZ	Glycerophospholipid metabolism	0.322382	4.30346e-30
D-Alanine Oxidase (x)	1.00 * O2 [x] + 1.00 * Water [x] + 1.00 * D-alanine [x] --> 1.00 * Hydrogen peroxide [x] + 1.00 * pyruvate [x] + 1.00 * Ammonium [x] DAO	DAO	D-alanine metabolism	0.24526	1.91932e-14
dehydroascorbate reductase	1.00 * Nicotinamide adenine dinucleotide phosphate - reduced [c] + 1.00 * dehydroascorbide(1-) [c] --> 1.00 * Nicotinamide adenine dinucleotide phosphate [c] + 1.00 * L-ascorbate [c] GLRX; GLRX2	GLRX; GLRX2	Vitamin C metabolism	0.432507	1.12201e-24
D-aspartate oxidase, peroxisomal	1.00 * O2 [x] + 1.00 * Water [x] + 1.00 * D-aspartate(1-) [x] --> 1.00 * Hydrogen peroxide [x] + 1.00 * Ammonium [x] + 1.00 * Oxaloacetate [x] DDO	DDO	Alanine and aspartate metabolism	0.281288	1.54136e-20
Deoxycytidine kinase, nuclear (ATP)	1.00 * ATP [n] + 1.00 * Deoxycytidine [n] --> 1.00 * proton [n] + 1.00 * dCMP [n] + 1.00 * ADP [n] DCK	DCK	Nucleotide interconversion	0.249601	2.26412e-32
Deoxycytidine kinase, nuclear (ATP)	1.00 * ATP [n] + 1.00 * Deoxycytidine [n] --> 1.00 * proton [n] + 1.00 * dCMP [n] + 1.00 * ADP [n] DCK	DCK	Nucleotide interconversion	0.249601	2.26412e-32
Deoxycytidine kinase, nuclear (UTP)	1.00 * UTP [n] + 1.00 * Deoxycytidine [n] --> 1.00 * proton [n] + 1.00 * dCMP [n] + 1.00 * UDP [n] DCK	DCK	Nucleotide interconversion	0.249601	2.26412e-32
Deoxycytidine kinase, nuclear (UTP)	1.00 * UTP [n] + 1.00 * Deoxycytidine [n] --> 1.00 * proton [n] + 1.00 * dCMP [n] + 1.00 * UDP [n] DCK	DCK	Nucleotide interconversion	0.249601	2.26412e-32
carnitine O-palmitoyltransferase	1.00 * L-Carnitine [c] + 1.00 * docosa-4,7,10,13,16-pentaenoyl coenzyme A [c] --> 1.00 * Coenzyme A [c] + 1.00 * docosa-4,7,10,13,16-pentaenoyl carnitine [c] CPT1A; CPT1B; CPT1C	CPT1A; CPT1B; CPT1C	Fatty acid oxidation	0.254254	2.00528e-20
Dopachrome tautomerase	1.00 * L-dopachromate [c] --> 1.00 * 5,6-dihydroxyindole-2-carboxylate [c] DCT	DCT	Tyrosine metabolism	0.321532	1.41333e-32
palmitoyl-CoA desaturase (n-C16:0CoA -> n-C16:1CoA)	1.00 * O2 [c] + 1.00 * proton [c] + 1.00 * Nicotinamide adenine dinucleotide - reduced [c] + 1.00 * Palmitoyl-CoA (n-C16:0CoA) [c] --> 2.00 * Water [c] + 1.00 * Nicotinamide adenine dinucleotide [c] + 1.00 * Hexadecenoyl-CoA (n-C16:1CoA) [c] SCD4	SCD4	Fatty acid synthesis	0.276571	8.70517e-23
fatty acyl-CoA desaturase (n-C18:2CoA -> n-C18:3CoA)	1.00 * O2 [c] + 1.00 * proton [c] + 1.00 * Nicotinamide adenine dinucleotide - reduced [c] + 1.00 * alpha-Linolenoyl-CoA [c] --> 2.00 * Water [c] + 1.00 * Nicotinamide adenine dinucleotide [c] + 1.00 * stearidonyl coenzyme A [c] FADS2	FADS2	Fatty acid synthesis	0.0678072	0.0140717
stearoyl-CoA desaturase (n-C18:0CoA -> n-C18:1CoA)	1.00 * O2 [c] + 1.00 * proton [c] + 1.00 * Nicotinamide adenine dinucleotide - reduced [c] + 1.00 * Stearoyl-CoA (n-C18:0CoA) [c] --> 2.00 * Water [c] + 1.00 * Nicotinamide adenine dinucleotide [c] + 1.00 * Octadecenoyl-CoA (n-C18:1CoA) [c] SCD4	SCD4	Fatty acid synthesis	0.208117	1.68748e-14
stearoyl-CoA desaturase (n-C18:0CoA -> n-C18:1CoA)	1.00 * O2 [c] + 1.00 * proton [c] + 1.00 * Nicotinamide adenine dinucleotide - reduced [c] + 1.00 * Stearoyl-CoA (n-C18:0CoA) [c] --> 2.00 * Water [c] + 1.00 * Nicotinamide adenine dinucleotide [c] + 1.00 * vaccenyl coenzyme A [c] SCD4	SCD4	Fatty acid synthesis	0.262128	1.95201e-18
stearoyl-CoA desaturase (n-C18:0CoA -> n-C18:1CoA)	1.00 * O2 [c] + 1.00 * proton [c] + 1.00 * Nicotinamide adenine dinucleotide - reduced [c] + 1.00 * Stearoyl-CoA (n-C18:0CoA) [c] --> 2.00 * Water [c] + 1.00 * Nicotinamide adenine dinucleotide [c] + 1.00 * trans-Octadec-2-enoyl-CoA [c] SCD4	SCD4	Fatty acid synthesis	0.333823	4.63743e-23
fatty acyl-CoA desaturase (n-C18:1CoA -> n-C18:2CoA)	1.00 * O2 [c] + 1.00 * proton [c] + 1.00 * Nicotinamide adenine dinucleotide - reduced [c] + 1.00 * Octadecenoyl-CoA (n-C18:1CoA) [c] --> 2.00 * Water [c] + 1.00 * Nicotinamide adenine dinucleotide [c] + 1.00 * linoelaidyl coenzyme A [c] FADS2	FADS2	Fatty acid synthesis	0.244371	5.51661e-18
fatty acyl-CoA desaturase (n-C18:1CoA -> n-C18:2CoA)	1.00 * O2 [c] + 1.00 * proton [c] + 1.00 * Nicotinamide adenine dinucleotide - reduced [c] + 1.00 * vaccenyl coenzyme A [c] --> 2.00 * Water [c] + 1.00 * Nicotinamide adenine dinucleotide [c] + 1.00 * linoelaidyl coenzyme A [c] FADS2	FADS2	Fatty acid synthesis	0.309593	6.25391e-29
fatty acyl-CoA desaturase (n-C18:1CoA -> n-C18:2CoA)	1.00 * O2 [c] + 1.00 * proton [c] + 1.00 * Nicotinamide adenine dinucleotide - reduced [c] + 1.00 * trans-Octadec-2-enoyl-CoA [c] --> 2.00 * Water [c] + 1.00 * Nicotinamide adenine dinucleotide [c] + 1.00 * linoelaidyl coenzyme A [c] FADS2	FADS2	Fatty acid synthesis	0.130383	8.63264e-06
fatty acyl-CoA desaturase (n-C18:2CoA -> n-C18:3CoA)	1.00 * O2 [c] + 1.00 * proton [c] + 1.00 * Nicotinamide adenine dinucleotide - reduced [c] + 1.00 * linoleic coenzyme A [c] --> 2.00 * Water [c] + 1.00 * Nicotinamide adenine dinucleotide [c] + 1.00 * gamma-linolenoyl-CoA(4-) [c] FADS1; FADS2	FADS1; FADS2	Fatty acid synthesis	0.0660473	0.0585465
fatty acyl-CoA desaturase (n-C20:3CoA -> n-C20:4CoA)	1.00 * O2 [c] + 1.00 * proton [c] + 1.00 * Nicotinamide adenine dinucleotide - reduced [c] + 1.00 * dihomo-gamma-linolenyl coenzyme A [c] --> 2.00 * Water [c] + 1.00 * Nicotinamide adenine dinucleotide [c] + 1.00 * arachidonoyl-CoA(4-) [c] FADS1	FADS1	Fatty acid synthesis	0.274944	2.58854e-18
fatty acyl-CoA desaturase (n-C20:4CoA -> n-C20:5CoA)	1.00 * O2 [c] + 1.00 * proton [c] + 1.00 * Nicotinamide adenine dinucleotide - reduced [c] + 1.00 * eicosatetranoyl coenzyme A [c] --> 2.00 * Water [c] + 1.00 * Nicotinamide adenine dinucleotide [c] + 1.00 * timnodonyl coenzyme A [c] FADS1	FADS1	Fatty acid synthesis	0.319295	5.62235e-24
fatty acyl-CoA desaturase (n-C22:4CoA -> n-C22:5CoA)	1.00 * proton [x] + 1.00 * Nicotinamide adenine dinucleotide - reduced [x] + 1.00 * O2 [x] + 1.00 * adrenyl coenzyme A [x] --> 1.00 * Nicotinamide adenine dinucleotide [x] + 2.00 * Water [x] + 1.00 * docosa-4,7,10,13,16-pentaenoyl coenzyme A [x] No genes		Fatty acid synthesis	0.297551	9.03457e-21
fatty acyl-CoA desaturase (n-C22:5CoA -> n-C22:6CoA)	1.00 * proton [x] + 1.00 * Nicotinamide adenine dinucleotide - reduced [x] + 1.00 * O2 [x] + 1.00 * clupanodonyl CoA [x] --> 1.00 * Nicotinamide adenine dinucleotide [x] + 2.00 * Water [x] + 1.00 * cervonyl coenzyme A [x] No genes		Fatty acid synthesis	0.302554	1.33938e-26
fatty acyl-CoA desaturase (n-C24:5CoA -> n-C24:6CoA)	1.00 * O2 [c] + 1.00 * proton [c] + 1.00 * Nicotinamide adenine dinucleotide - reduced [c] + 1.00 * tetracosapentaenoyl coenzyme A, n-3 [c] --> 2.00 * Water [c] + 1.00 * Nicotinamide adenine dinucleotide [c] + 1.00 * tetracosahexaenoyl coenzyme A [c] FADS2	FADS2	Fatty acid synthesis	0.0618171	0.0165417
deoxyguanosine kinase	1.00 * ATP [m] + 1.00 * Deoxyguanosine [m] --> 1.00 * proton [m] + 1.00 * ADP [m] + 1.00 * dGMP [m] DGUOK	DGUOK	Nucleotide interconversion	0.413021	1.46933e-52
7-dehydrocholesterol reductase	1.00 * proton [r] + 1.00 * Nicotinamide adenine dinucleotide phosphate - reduced [r] + 1.00 * 7-dehydrodesmosterol [r] --> 1.00 * Nicotinamide adenine dinucleotide phosphate [r] + 1.00 * desmosterol [r] DHCR7	DHCR7	Cholesterol metabolism	0.270724	7.94559e-24
7-dehydrocholesterol reductase	1.00 * cholesta-5,7-dien-3beta-ol [r] + 1.00 * proton [r] + 1.00 * Nicotinamide adenine dinucleotide phosphate - reduced [r] --> 1.00 * Nicotinamide adenine dinucleotide phosphate [r] + 1.00 * cholesterol [r] DHCR7	DHCR7	Cholesterol metabolism	0.131717	0.000165933
dihydroxydecaprenylbenzoate methyltransferase	1.00 * 3-Decaprenyl-4,5-dihdydroxybenzoate [m] + 1.00 * S-Adenosyl-L-methionine [m] --> 1.00 * proton [m] + 1.00 * S-Adenosyl-L-homocysteine [m] + 1.00 * 3-Decaprenyl-4-hydroxy-5-methoxybenzoate [m] COQ3	COQ3	Ubiquinone synthesis	0.270724	7.94559e-24
Dehydroepiandrosterone sulfotransferase	1.00 * (2R,3S,4R,5R)-5-(6-amino-9H-purin-9-yl)-4-hydroxy-2-({[(sulfonatooxy)phosphinato]oxy}methyl)oxolan-3-yl phosphate [c] + 1.00 * 3beta-hydroxyandrost-5-en-17-one [c] --> 1.00 * proton [c] + 1.00 * adenosine 3',5'-bismonophosphate(4-) [c] + 1.00 * 3beta-hydroxyandrost-5-en-17-one 3-sulfate(1-) [c] SULT1A1; SULT1E1; SULT2A1	SULT1A1; SULT1E1; SULT2A1	Steroid metabolism	0.287491	8.39313e-31
dihydoorotic acid dehydrogenase (quinone10)	1.00 * ubiquinone-10 [m] + 1.00 * (S)-dihydroorotate [c] --> 1.00 * Ubiquinol-10 [m] + 1.00 * Orotate [c] DHODH	DHODH	Pyrimidine synthesis	0.273009	4.1565e-29
dihydroorotase	1.00 * Water [c] + 1.00 * (S)-dihydroorotate [c] --> 1.00 * proton [c] + 1.00 * N-Carbamoyl-L-aspartate [c] CAD	CAD	Pyrimidine synthesis	0.273009	4.1565e-29
dihydropyrimidinase (5,6-dihydrouracil)	1.00 * Water [c] + 1.00 * 5,6-dihydrouracil [c] --> 1.00 * proton [c] + 1.00 * N-carbamoyl-beta-alaninate [c] DPYS; DPYSL2; DPYSL3	DPYS; DPYSL2; DPYSL3	Pyrimidine catabolism	0.403985	3.21526e-44
6,7-dihydropteridine reductase	1.00 * proton [c] + 1.00 * Nicotinamide adenine dinucleotide - reduced [c] + 1.00 * 6,7-dihydrobiopterin [c] --> 1.00 * Nicotinamide adenine dinucleotide [c] + 1.00 * 5,6,7,8-tetrahydrobiopterin [c] QDPR	QDPR	Tetrahydrobiopterin metabolism	0.0693642	0.00455511
carnitine O-palmitoyltransferase	1.00 * L-Carnitine [c] + 1.00 * dihomo-gamma-linolenyl coenzyme A [c] --> 1.00 * Coenzyme A [c] + 1.00 * dihomo-gamma-linolenyl carnitine [c] CPT1A; CPT1B; CPT1C	CPT1A; CPT1B; CPT1C	Fatty acid oxidation	0.254254	2.00528e-20
dimethylallyltranstransferase	1.00 * Dimethylallyl diphosphate [x] + 1.00 * Isopentenyl diphosphate [x] --> 1.00 * Geranyl diphosphate [x] + 1.00 * Diphosphate [x] FDPS	FDPS	Cholesterol metabolism	0.270724	7.94559e-24
dimethylglycine dehydrogenase, mitochondrial	1.00 * Water [m] + 1.00 * Flavin adenine dinucleotide oxidized [m] + 1.00 * N,N-dimethylglycine [m] --> 1.00 * Flavin adenine dinucleotide reduced [m] + 1.00 * formaldehyde [m] + 1.00 * Sarcosine [m] DMGDH	DMGDH	Glycine, serine, alanine and threonine metabolism	0.276223	5.10121e-26
Dolichyl-diphosphooligosaccharide:protein-L-asparagine oligopolysaccharidotransferase (liver)	1.00 * protein-linked asparagine residue (N-glycosylation site) [r] + 0.10 * (alpha-D-Glucosyl)3-(alpha-D-mannosyl)8-beta-D-mannosyl-diacetylchitobiosyldiphosphodolichol, human liver homolog [r] --> 1.00 * proton [r] + 0.10 * Dolichol diphosphate, human liver homolog [r] + 1.00 * (alpha-D-Glucosyl)3-(alpha-D-mannosyl)8-beta-D-mannosyl-diacetylchitobiosyl-L-asparagine (protein) [r] DAD1; DDOST; RP…	DAD1; DDOST; RPN1; RPN2	N-glycan synthesis	0.454695	8.80364e-60
Dolichyl-diphosphooligosaccharide:protein-L-asparagine oligopolysaccharidotransferase (uterus)	1.00 * protein-linked asparagine residue (N-glycosylation site) [r] + 0.10 * (alpha-D-Glucosyl)3-(alpha-D-mannosyl)8-beta-D-mannosyl-diacetylchitobiosyldiphosphodolichol, human uterine homolog [r] --> 1.00 * proton [r] + 1.00 * (alpha-D-Glucosyl)3-(alpha-D-mannosyl)8-beta-D-mannosyl-diacetylchitobiosyl-L-asparagine (protein) [r] + 0.10 * Dolichol diphosphate, human uterine homolog [r] DAD1; DDOST…	DAD1; DDOST; RPN1; RPN2	N-glycan synthesis	0.454695	8.80364e-60
Dolichyl-diphosphate phosphohydrolase, human (liver)	1.00 * Water [r] + 0.10 * Dolichol diphosphate, human liver homolog [r] --> 0.10 * dolichyl phosphate(2-) [r] + 1.00 * proton [r] + 1.00 * hydrogenphosphate [r] DOLPP1	DOLPP1	N-glycan synthesis	0.454695	8.80364e-60
Dolichyl-diphosphate phosphohydrolase, human (uterus)	1.00 * Water [r] + 0.10 * Dolichol diphosphate, human uterine homolog [r] --> 1.00 * proton [r] + 0.10 * dolichyl phosphate(2-) [r] + 1.00 * hydrogenphosphate [r] DOLPP1	DOLPP1	N-glycan synthesis	0.454695	8.80364e-60
Dolichyl-beta-D-glucosyl-phosphate dolichylphosphohydrolase (liver)	1.00 * Water [r] + 0.10 * Dolichyl beta-D-glucosyl phosphate, human liver homolog [r] --> 0.10 * dolichyl phosphate(2-) [r] + 1.00 * proton [r] + 1.00 * D-glucose [r] No genes		N-glycan synthesis	0.43693	3.67497e-54
Dolichyl-beta-D-glucosyl-phosphate dolichylphosphohydrolase (uterus)	1.00 * Water [r] + 0.10 * Dolichyl beta-D-glucosyl phosphate, human uterine homolog [r] --> 1.00 * proton [r] + 0.10 * dolichyl phosphate(2-) [r] + 1.00 * D-glucose [r] No genes		N-glycan synthesis	0.43693	3.67497e-54
Dolichol kinase, human (liver)	1.00 * CTP [c] + 0.10 * Dolichol, human liver homolog [c] --> 1.00 * proton [c] + 1.00 * CDP [c] + 0.10 * dolichyl phosphate(2-) [c] No genes		N-glycan synthesis	0.43693	3.67497e-54
Dolichol kinase, human (uterus)	1.00 * CTP [c] + 0.10 * Dolichol, human uterine homolog [c] --> 1.00 * proton [c] + 1.00 * CDP [c] + 0.10 * dolichyl phosphate(2-) [c] No genes		N-glycan synthesis	0.43693	3.67497e-54
Dolichol-phosphate phosphohydrolase, human (liver)	0.10 * Dolichyl phosphate D-mannose, human liver homolog [r] + 0.10 * (alpha-D-Mannosyl)4-beta-D-mannosyl-diacetylchitobiosyldiphosphodolichol, human liver homolog [r] --> 0.10 * dolichyl phosphate(2-) [r] + 1.00 * proton [r] + 0.10 * (alpha-D-Mannosyl)5-beta-D-mannosyl-diacetylchitobiosyldiphosphodolichol, human liver homolog [r] No genes		N-glycan synthesis	0.454695	8.80364e-60
Dolichol-phosphate phosphohydrolase, human (uterus)	0.10 * Dolichyl phosphate D-mannose, human uterine homolog [r] + 0.10 * (alpha-D-Mannosyl)4-beta-D-mannosyl-diacetylchitobiosyldiphosphodolichol, human uterine homolog [r] --> 1.00 * proton [r] + 0.10 * dolichyl phosphate(2-) [r] + 0.10 * (alpha-D-Mannosyl)5-beta-D-mannosyl-diacetylchitobiosyldiphosphodolichol, human uterine homolog [r] No genes		N-glycan synthesis	0.454695	8.80364e-60
dolichyl-phosphate-mannose-glycolipid alpha-mannosyltransferase (liver)	0.10 * Dolichyl phosphate D-mannose, human liver homolog [r] + 0.10 * (alpha-D-Mannosyl)6-beta-D-mannosyl-diacetylchitobiosyldiphosphodolichol, human liver homolog [r] --> 0.10 * dolichyl phosphate(2-) [r] + 1.00 * proton [r] + 0.10 * (alpha-D-Mannosyl)7-beta-D-mannosyl-diacetylchitobiosyldiphosphodolichol, human liver homolog [r] ALG3	ALG3	N-glycan synthesis	0.454695	8.80364e-60
dolichyl-phosphate-mannose-glycolipid alpha-mannosyltransferase (uterus)	0.10 * Dolichyl phosphate D-mannose, human uterine homolog [r] + 0.10 * (alpha-D-Mannosyl)6-beta-D-mannosyl-diacetylchitobiosyldiphosphodolichol, human uterine homolog [r] --> 1.00 * proton [r] + 0.10 * dolichyl phosphate(2-) [r] + 0.10 * (alpha-D-Mannosyl)7-beta-D-mannosyl-diacetylchitobiosyldiphosphodolichol, human uterine homolog [r] ALG3	ALG3	N-glycan synthesis	0.454695	8.80364e-60
dolichyl-phosphate-mannose-glycolipid alpha-mannosyltransferase (liver)	0.10 * Dolichyl phosphate D-mannose, human liver homolog [r] + 0.10 * (alpha-D-Mannosyl)7-beta-D-mannosyl-diacetylchitobiosyldiphosphodolichol, human liver homolog [r] --> 0.10 * dolichyl phosphate(2-) [r] + 1.00 * proton [r] + 0.10 * (alpha-D-Mannosyl)8-beta-D-mannosyl-diacetylchitobiosyldiphosphodolichol, human liver homolog [r] No genes		N-glycan synthesis	0.454695	8.80364e-60
dolichyl-phosphate-mannose-glycolipid alpha-mannosyltransferase (uterus)	0.10 * Dolichyl phosphate D-mannose, human uterine homolog [r] + 0.10 * (alpha-D-Mannosyl)7-beta-D-mannosyl-diacetylchitobiosyldiphosphodolichol, human uterine homolog [r] --> 1.00 * proton [r] + 0.10 * dolichyl phosphate(2-) [r] + 0.10 * (alpha-D-Mannosyl)8-beta-D-mannosyl-diacetylchitobiosyldiphosphodolichol, human uterine homolog [r] No genes		N-glycan synthesis	0.454695	8.80364e-60
dolichyl-phosphate-mannose-glycolipid alpha-mannosyltransferase (liver)	1.00 * GDP-alpha-D-mannose(2-) [c] + 0.10 * dolichyl phosphate(2-) [c] --> 1.00 * GDP [c] + 0.10 * Dolichyl phosphate D-mannose, human liver homolog [c] ALG12	ALG12	N-glycan synthesis	0.454695	8.80364e-60
dolichyl-phosphate-mannose-glycolipid alpha-mannosyltransferase (uterus)	1.00 * GDP-alpha-D-mannose(2-) [c] + 0.10 * dolichyl phosphate(2-) [c] --> 1.00 * GDP [c] + 0.10 * Dolichyl phosphate D-mannose, human uterine homolog [c] ALG12	ALG12	N-glycan synthesis	0.454695	8.80364e-60
dolichyl-phosphate-mannose-glycolipid alpha-mannosyltransferase (liver)	0.10 * dolichyl phosphate(2-) [r] --> 0.10 * dolichyl phosphate(2-) [c] No genes		N-glycan synthesis	0.43693	3.67497e-54
dolichyl-phosphate-mannose-glycolipid alpha-mannosyltransferase (uterus)	0.10 * dolichyl phosphate(2-) [r] --> 0.10 * dolichyl phosphate(2-) [c] No genes		N-glycan synthesis	0.43693	3.67497e-54
Dolichyl-phosphate D-mannosyltransferase (liver)	0.10 * Dolichyl phosphate D-mannose, human liver homolog [r] + 0.10 * (alpha-D-Mannosyl)5-beta-D-mannosyl-diacetylchitobiosyldiphosphodolichol, human liver homolog [r] --> 0.10 * dolichyl phosphate(2-) [r] + 1.00 * proton [r] + 0.10 * (alpha-D-Mannosyl)6-beta-D-mannosyl-diacetylchitobiosyldiphosphodolichol, human liver homolog [r] DPM2; DPM3; GM20716	DPM2; DPM3; GM20716	N-glycan synthesis	0.454695	8.80364e-60
Dolichyl-phosphate D-mannosyltransferase (uterus)	0.10 * Dolichyl phosphate D-mannose, human uterine homolog [r] + 0.10 * (alpha-D-Mannosyl)5-beta-D-mannosyl-diacetylchitobiosyldiphosphodolichol, human uterine homolog [r] --> 1.00 * proton [r] + 0.10 * dolichyl phosphate(2-) [r] + 0.10 * (alpha-D-Mannosyl)6-beta-D-mannosyl-diacetylchitobiosyldiphosphodolichol, human uterine homolog [r] DPM2; DPM3; GM20716	DPM2; DPM3; GM20716	N-glycan synthesis	0.454695	8.80364e-60
dopamine beta-monooxygenase	1.00 * O2 [c] + 1.00 * proton [c] + 1.00 * dopaminium(1+) [c] + 1.00 * L-ascorbate [c] --> 1.00 * Water [c] + 1.00 * Norepinephrine [c] + 1.00 * dehydroascorbide(1-) [c] DBH; MOXD1	DBH; MOXD1	Tyrosine metabolism	0.419616	5.52617e-36
L-dopachrome isomerase 1	1.00 * O2 [c] + 2.00 * 2-Carboxy-2,3-dihydro-5,6-dihydroxyindole [c] --> 2.00 * Water [c] + 2.00 * L-dopachromate [c] TYR	TYR	Tyrosine metabolism	0.309593	6.25391e-29
Dopamine Sulfotransferase	1.00 * (2R,3S,4R,5R)-5-(6-amino-9H-purin-9-yl)-4-hydroxy-2-({[(sulfonatooxy)phosphinato]oxy}methyl)oxolan-3-yl phosphate [c] + 1.00 * dopaminium(1+) [c] --> 1.00 * proton [c] + 1.00 * adenosine 3',5'-bismonophosphate(4-) [c] + 1.00 * dopamine 3-O-sulfate [c] SULT1A1	SULT1A1	Tyrosine metabolism	0.305752	5.92594e-30
Diphosphoglyceromutase	1.00 * 3-Phospho-D-glyceroyl phosphate [c] --> 1.00 * proton [c] + 1.00 * 2,3-bisphosphonato-D-glycerate(5-) [c] BPGM; PGAM1; PGAM2	BPGM; PGAM1; PGAM2	Glycolysis/gluconeogenesis	0.463511	1.67259e-66
Diphosphoglycerate phosphatase	1.00 * Water [c] + 1.00 * 2,3-bisphosphonato-D-glycerate(5-) [c] --> 1.00 * hydrogenphosphate [c] + 1.00 * 3-Phospho-D-glycerate [c] BPGM; PGAM1; PGAM2	BPGM; PGAM1; PGAM2	Glycolysis/gluconeogenesis	0.463511	1.67259e-66
diphosphomevalonate decarboxylase	1.00 * ATP [x] + 1.00 * (R)-5-Diphosphomevalonate [x] --> 1.00 * ADP [x] + 1.00 * carbon dioxide [x] + 1.00 * Isopentenyl diphosphate [x] + 1.00 * hydrogenphosphate [x] MVD	MVD	Cholesterol metabolism	0.305047	2.2844e-32
dihydrothymin dehydrogenase (NADP)	1.00 * Nicotinamide adenine dinucleotide phosphate [c] + 1.00 * 5,6-dihydrothymine [c] --> 1.00 * proton [c] + 1.00 * Nicotinamide adenine dinucleotide phosphate - reduced [c] + 1.00 * Thymine [c] DPYD	DPYD	Pyrimidine catabolism	0.410133	3.77082e-42
dihydrothymin dehydrogenase (NADP)	1.00 * Nicotinamide adenine dinucleotide phosphate [c] + 1.00 * 5,6-dihydrothymine [c] --> 1.00 * proton [c] + 1.00 * Nicotinamide adenine dinucleotide phosphate - reduced [c] + 1.00 * Thymine [c] DPYD	DPYD	Pyrimidine catabolism	0.233723	2.63202e-12
dihydrouracil dehydrogenase (NADP)	1.00 * Nicotinamide adenine dinucleotide phosphate [c] + 1.00 * 5,6-dihydrouracil [c] --> 1.00 * proton [c] + 1.00 * Nicotinamide adenine dinucleotide phosphate - reduced [c] + 1.00 * uracil [c] DPYD	DPYD	Pyrimidine catabolism	0.232383	7.77509e-14
dUTP diphosphatase	1.00 * Water [m] + 1.00 * dUTP [m] --> 1.00 * proton [m] + 1.00 * Diphosphate [m] + 1.00 * dUMP [m] DUT; ITPA	DUT; ITPA	Nucleotide interconversion	0.424732	3.13335e-53
dUTP diphosphatase, nuclear	1.00 * Water [n] + 1.00 * dUTP [n] --> 1.00 * Diphosphate [n] + 1.00 * proton [n] + 1.00 * dUMP [n] DUT	DUT	Nucleotide interconversion	0.387692	2.22493e-41
3-beta-hydroxysteroid-delta(8),delta(7)-isomerase	1.00 * zymosterol [r] --> 1.00 * 5alpha-cholesta-7,24-dien-3beta-ol [r] EBP	EBP	Cholesterol metabolism	-0.0462444	0.468426
3-beta-hydroxysteroid-delta(8),delta(7)-isomerase	1.00 * 5alpha-cholest-8-en-3beta-ol [r] --> 1.00 * 5alpha-cholest-7-en-3beta-ol [r] EBP	EBP	Cholesterol metabolism	-0.0378574	0.409994
carnitine O-palmitoyltransferase	1.00 * L-Carnitine [c] + 1.00 * eicosatetranoyl coenzyme A [c] --> 1.00 * Coenzyme A [c] + 1.00 * Eicosatetranoyl carnitine [c] CPT1A; CPT1B; CPT1C	CPT1A; CPT1B; CPT1C	Fatty acid oxidation	0.254254	2.00528e-20
carnitine O-palmitoyltransferase	1.00 * L-Carnitine [c] + 1.00 * trans-Octadec-2-enoyl-CoA [c] --> 1.00 * Coenzyme A [c] + 1.00 * Elaidic carnitine [c] CPT1A; CPT1B; CPT1C	CPT1A; CPT1B; CPT1C	Fatty acid oxidation	0.240949	2.82874e-16
endo-beta-N-acetylglucosaminidase, lysosomal	1.00 * Water [l] + 1.00 * n2m2nmasn (w/o peptide linkage) [l] --> 1.00 * N-acetyl-D-glucosamine [l] + 1.00 * reducing GlcNAc removed form of n2m2nmasn (w/o peptide) [l] No genes		N-glycan degradation	0.454695	8.80364e-60
endo-beta-N-acetylglucosaminidase, lysosomal	1.00 * Water [l] + 1.00 * keratan sulfate I, degradation product 2 [l] --> 1.00 * N-acetyl-D-glucosamine [l] + 1.00 * keratan sulfate I, degradation product 3 [l] No genes		Keratan sulfate degradation	0.368306	4.62459e-44
endo-beta-N-acetylglucosaminidase, lysosomal	1.00 * Water [l] + 1.00 * de-Fuc form of PA6 (w/o peptide linkage) [l] --> 1.00 * N-acetyl-D-glucosamine [l] + 1.00 * de-Fuc, reducing GlcNAc removed form of PA6 (w/o peptide linkage) [l] No genes		N-glycan degradation	0.454695	8.80364e-60
enolase	1.00 * D-Glycerate 2-phosphate [c] --> 1.00 * Water [c] + 1.00 * Phosphoenolpyruvate [c] ENO1; ENO2; ENO3	ENO1; ENO2; ENO3	Glycolysis/gluconeogenesis	0.3169	2.02793e-34
enolase	1.00 * D-Glycerate 2-phosphate [c] --> 1.00 * Water [c] + 1.00 * Phosphoenolpyruvate [c] ENO1; ENO2; ENO3	ENO1; ENO2; ENO3	Glycolysis/gluconeogenesis	0.512553	4.2475e-77
Estrogen sulfotransferase	1.00 * (2R,3S,4R,5R)-5-(6-amino-9H-purin-9-yl)-4-hydroxy-2-({[(sulfonatooxy)phosphinato]oxy}methyl)oxolan-3-yl phosphate [c] + 1.00 * estrone [c] --> 1.00 * proton [c] + 1.00 * adenosine 3',5'-bismonophosphate(4-) [c] + 1.00 * estrone 3-sulfate(1-) [c] SULT1A1; SULT1E1	SULT1A1; SULT1E1	Steroid metabolism	0.287491	8.39313e-31
Electron transfer flavoprotein-ubiquinone oxidoreductase	1.00 * ubiquinone-10 [m] + 1.00 * Electron transfer flavoprotein reduced [m] --> 1.00 * Ubiquinol-10 [m] + 1.00 * Electron transfer flavoprotein oxidized [m] ETFDH	ETFDH	Fatty acid oxidation	0.0493891	0.121508
Ethanolamine kinase	1.00 * ATP [c] + 1.00 * etha[c] [c] --> 1.00 * ADP [c] + 1.00 * proton [c] + 1.00 * O-phosphonatoethanaminium(1-) [c] CHKA; CHKB; ETNK1; ETNK2	CHKA; CHKB; ETNK1; ETNK2	Glycerophospholipid metabolism	0.346718	1.57727e-34
fucose-1-phosphate guanylyltransferase	1.00 * proton [c] + 1.00 * GTP [c] + 1.00 * L-Fucose 1-phosphate [c] --> 1.00 * Diphosphate [c] + 1.00 * GDP-L-fucose(2-) [c] FPGT; TNNI3K	FPGT; TNNI3K	Fructose and mannose metabolism	0.454695	8.80364e-60
glycoprotein 6-alpha-L-fucosyltransferase	1.00 * GDP-L-fucose(2-) [g] + 1.00 * ((N-acetyl-D-glucosaminyl)2-(alpha-D-mannosyl)2-beta-D-mannosyl-diacetylchitobiosyl)-L-asparagine (protein) [g] --> 1.00 * proton [g] + 1.00 * N4-{N-Acetyl-beta-D-glucosaminyl-(1,2)-alpha-D-mannosyl-(1,3)-[N-acetyl-beta-D-glucosaminyl-(1,2)-alpha-D-mannosyl-(1,6)]-beta-D-mannosyl-(1,4)-N-acetyl-beta-D-glucosaminyl-(1,4)-[alpha-L-fucosyl-(1,6)]-N-acetyl-beta-D-…	FUT8	N-glycan synthesis	0.454695	8.80364e-60
fatty-acid--CoA ligase (tetradecanoate)	1.00 * ATP [c] + 1.00 * Coenzyme A [c] + 1.00 * tetradecanoate (n-C14:0) [c] --> 1.00 * AMP [c] + 1.00 * Diphosphate [c] + 1.00 * Tetradecanoyl-CoA (n-C14:0CoA) [c] ACSL3	ACSL3	Fatty acid oxidation	0.399107	9.16936e-46
fatty-acid--CoA ligase	1.00 * ATP [c] + 1.00 * Coenzyme A [c] + 1.00 * pentadecanoate [c] --> 1.00 * AMP [c] + 1.00 * Diphosphate [c] + 1.00 * pentadecanoyl Coenzyme A [c] ACSL1; ACSL3; ACSL4	ACSL1; ACSL3; ACSL4	Fatty acid oxidation	0.243227	1.06707e-19
C160 fatty acid activation	1.00 * ATP [c] + 1.00 * Coenzyme A [c] + 1.00 * Hexadecanoate (n-C16:0) [c] --> 1.00 * AMP [c] + 1.00 * Diphosphate [c] + 1.00 * Palmitoyl-CoA (n-C16:0CoA) [c] ACSBG2; ACSL1; ACSL3; ACSL4; ACSL5	ACSBG2; ACSL1; ACSL3; ACSL4; ACSL5	Fatty acid oxidation	0.322762	3.06453e-33
fatty-acid--CoA ligase	1.00 * ATP [c] + 1.00 * Coenzyme A [c] + 1.00 * margarate [c] --> 1.00 * AMP [c] + 1.00 * Diphosphate [c] + 1.00 * heptadecanoyl coa [c] ACSL1; ACSL3; ACSL4	ACSL1; ACSL3; ACSL4	Fatty acid oxidation	0.243227	1.06707e-19
C180 fatty acid activation	1.00 * ATP [c] + 1.00 * Coenzyme A [c] + 1.00 * octadecanoate (n-C18:0) [c] --> 1.00 * AMP [c] + 1.00 * Diphosphate [c] + 1.00 * Stearoyl-CoA (n-C18:0CoA) [c] ACSL1; ACSL3; ACSL5	ACSL1; ACSL3; ACSL5	Fatty acid oxidation	0.275711	1.41677e-24
fatty-acid--CoA ligase	1.00 * ATP [c] + 1.00 * Coenzyme A [c] + 1.00 * trans-vaccenate [c] --> 1.00 * AMP [c] + 1.00 * Diphosphate [c] + 1.00 * vaccenyl coenzyme A [c] ACSL1	ACSL1	Fatty acid oxidation	0.262128	1.95201e-18
fatty-acid--CoA ligase	1.00 * ATP [c] + 1.00 * Coenzyme A [c] + 1.00 * trans-vaccenate [c] --> 1.00 * AMP [c] + 1.00 * Diphosphate [c] + 1.00 * vaccenyl coenzyme A [c] ACSL1	ACSL1	Fatty acid oxidation	0.0618171	0.0165417
fatty-acid--CoA ligase	1.00 * ATP [c] + 1.00 * Coenzyme A [c] + 1.00 * elaidate [c] --> 1.00 * AMP [c] + 1.00 * Diphosphate [c] + 1.00 * trans-Octadec-2-enoyl-CoA [c] ACSL1	ACSL1	Fatty acid oxidation	0.192632	1.37704e-11
fatty-acid--CoA ligase	1.00 * ATP [c] + 1.00 * Coenzyme A [c] + 1.00 * elaidate [c] --> 1.00 * AMP [c] + 1.00 * Diphosphate [c] + 1.00 * trans-Octadec-2-enoyl-CoA [c] ACSL1	ACSL1	Fatty acid oxidation	0.0618171	0.0165417
C181 fatty acid activation	1.00 * ATP [c] + 1.00 * Coenzyme A [c] + 1.00 * octadecenoate (n-C18:1) [c] --> 1.00 * AMP [c] + 1.00 * Diphosphate [c] + 1.00 * Octadecenoyl-CoA (n-C18:1CoA) [c] ACSBG2; ACSL1; ACSL3; ACSL4	ACSBG2; ACSL1; ACSL3; ACSL4	Fatty acid oxidation	0.322762	3.06453e-33
fatty-acid--CoA ligase	1.00 * ATP [c] + 1.00 * Coenzyme A [c] + 1.00 * linoleate [c] --> 1.00 * AMP [c] + 1.00 * Diphosphate [c] + 1.00 * linoleic coenzyme A [c] ACSBG2; ACSL1; ACSL3; ACSL4	ACSBG2; ACSL1; ACSL3; ACSL4	Fatty acid oxidation	0.0108167	0.692274
fatty-acid--CoA ligase	1.00 * ATP [c] + 1.00 * Coenzyme A [c] + 1.00 * linoleate [c] --> 1.00 * AMP [c] + 1.00 * Diphosphate [c] + 1.00 * linoleic coenzyme A [c] ACSBG2; ACSL1; ACSL3; ACSL4	ACSBG2; ACSL1; ACSL3; ACSL4	Fatty acid oxidation	0.322762	3.06453e-33
fatty-acid--CoA ligase	1.00 * ATP [c] + 1.00 * Coenzyme A [c] + 1.00 * linoelaidic acid (all trans C18:2) [c] --> 1.00 * AMP [c] + 1.00 * Diphosphate [c] + 1.00 * linoelaidyl coenzyme A [c] ACSL1	ACSL1	Fatty acid oxidation	0.130383	8.63264e-06
fatty-acid--CoA ligase	1.00 * ATP [c] + 1.00 * Coenzyme A [c] + 1.00 * linoelaidic acid (all trans C18:2) [c] --> 1.00 * AMP [c] + 1.00 * Diphosphate [c] + 1.00 * linoelaidyl coenzyme A [c] ACSL1	ACSL1	Fatty acid oxidation	0.306514	3.14695e-30
fatty-acid--CoA ligase	1.00 * ATP [c] + 1.00 * Coenzyme A [c] + 1.00 * gamma-linolenate [c] --> 1.00 * AMP [c] + 1.00 * Diphosphate [c] + 1.00 * gamma-linolenoyl-CoA(4-) [c] ACSBG2; ACSL1; ACSL3; ACSL4; ACSL5; ACSL6	ACSBG2; ACSL1; ACSL3; ACSL4; ACSL5; ACSL6	Fatty acid oxidation	0.00303157	0.0902576
fatty-acid--CoA ligase	1.00 * ATP [c] + 1.00 * Coenzyme A [c] + 1.00 * gamma-linolenate [c] --> 1.00 * AMP [c] + 1.00 * Diphosphate [c] + 1.00 * gamma-linolenoyl-CoA(4-) [c] ACSBG2; ACSL1; ACSL3; ACSL4; ACSL5; ACSL6	ACSBG2; ACSL1; ACSL3; ACSL4; ACSL5; ACSL6	Fatty acid oxidation	0.304007	1.54413e-20
fatty-acid--CoA ligase	1.00 * ATP [c] + 1.00 * Coenzyme A [c] + 1.00 * alpha-linolenate [c] --> 1.00 * AMP [c] + 1.00 * Diphosphate [c] + 1.00 * alpha-Linolenoyl-CoA [c] ACSL1	ACSL1	Fatty acid oxidation	0.0678072	0.0140717
fatty-acid--CoA ligase	1.00 * ATP [c] + 1.00 * Coenzyme A [c] + 1.00 * stearidonic acid C18:4, n-3 [c] --> 1.00 * AMP [c] + 1.00 * Diphosphate [c] + 1.00 * stearidonyl coenzyme A [c] ACSL1	ACSL1	Fatty acid oxidation	0.0678072	0.0140717
fatty-acid--CoA ligase	1.00 * ATP [c] + 1.00 * Coenzyme A [c] + 1.00 * stearidonic acid C18:4, n-3 [c] --> 1.00 * AMP [c] + 1.00 * Diphosphate [c] + 1.00 * stearidonyl coenzyme A [c] ACSL1	ACSL1	Fatty acid oxidation	0.337685	1.54726e-27
fatty-acid--CoA ligase	1.00 * ATP [c] + 1.00 * Coenzyme A [c] + 1.00 * pristanic acid [c] --> 1.00 * AMP [c] + 1.00 * Diphosphate [c] + 1.00 * pristanoyl coa [c] SLC27A2	SLC27A2	Fatty acid oxidation	0.402119	6.65616e-49
fatty-acid--CoA ligase	1.00 * ATP [c] + 1.00 * Coenzyme A [c] + 1.00 * arachidate [c] --> 1.00 * AMP [c] + 1.00 * Diphosphate [c] + 1.00 * arachidyl coenzyme A [c] ACSL1	ACSL1	Fatty acid oxidation	0.363652	1.80135e-44
fatty-acid--CoA ligase	1.00 * ATP [c] + 1.00 * Coenzyme A [c] + 1.00 * dihomo-gamma-linolenic acid (n-6) [c] --> 1.00 * AMP [c] + 1.00 * Diphosphate [c] + 1.00 * dihomo-gamma-linolenyl coenzyme A [c] ACSL1	ACSL1	Fatty acid oxidation	0.304007	1.54413e-20
fatty-acid--CoA ligase	1.00 * ATP [c] + 1.00 * Coenzyme A [c] + 1.00 * dihomo-gamma-linolenic acid (n-6) [c] --> 1.00 * AMP [c] + 1.00 * Diphosphate [c] + 1.00 * dihomo-gamma-linolenyl coenzyme A [c] ACSL1	ACSL1	Fatty acid oxidation	0.0725021	0.0275543
fatty-acid--CoA ligase	1.00 * ATP [c] + 1.00 * Coenzyme A [c] + 1.00 * eicosatetranoic acid [c] --> 1.00 * AMP [c] + 1.00 * Diphosphate [c] + 1.00 * eicosatetranoyl coenzyme A [c] ACSL1	ACSL1	Fatty acid oxidation	0.319295	5.62235e-24
fatty-acid--CoA ligase	1.00 * ATP [c] + 1.00 * Coenzyme A [c] + 1.00 * eicosatetranoic acid [c] --> 1.00 * AMP [c] + 1.00 * Diphosphate [c] + 1.00 * eicosatetranoyl coenzyme A [c] ACSL1	ACSL1	Fatty acid oxidation	0.0879225	0.00123421
fatty-acid--CoA ligase	1.00 * ATP [c] + 1.00 * Coenzyme A [c] + 1.00 * arachidonate [c] --> 1.00 * AMP [c] + 1.00 * Diphosphate [c] + 1.00 * arachidonoyl-CoA(4-) [c] ACSBG2; ACSL1; ACSL3; ACSL4	ACSBG2; ACSL1; ACSL3; ACSL4	Fatty acid oxidation	0.35622	1.16876e-33
fatty-acid--CoA ligase	1.00 * ATP [c] + 1.00 * Coenzyme A [c] + 1.00 * arachidonate [c] --> 1.00 * AMP [c] + 1.00 * Diphosphate [c] + 1.00 * arachidonoyl-CoA(4-) [c] ACSBG2; ACSL1; ACSL3; ACSL4	ACSBG2; ACSL1; ACSL3; ACSL4	Fatty acid oxidation	0.304007	1.54413e-20
fatty-acid--CoA ligase	1.00 * ATP [c] + 1.00 * Coenzyme A [c] + 1.00 * timnodonic acid C20:5, n-3 [c] --> 1.00 * AMP [c] + 1.00 * Diphosphate [c] + 1.00 * timnodonyl coenzyme A [c] ACSL1	ACSL1	Fatty acid oxidation	0.271853	1.12371e-18
fatty-acid--CoA ligase	1.00 * ATP [c] + 1.00 * Coenzyme A [c] + 1.00 * timnodonic acid C20:5, n-3 [c] --> 1.00 * AMP [c] + 1.00 * Diphosphate [c] + 1.00 * timnodonyl coenzyme A [c] ACSL1	ACSL1	Fatty acid oxidation	0.337685	1.54726e-27
fatty-acid--CoA ligase	1.00 * ATP [c] + 1.00 * Coenzyme A [c] + 1.00 * phytanate [c] --> 1.00 * AMP [c] + 1.00 * Diphosphate [c] + 1.00 * phytanoyl-CoA(4-) [c] SLC27A2	SLC27A2	Fatty acid oxidation	0.303732	4.33674e-29
fatty-acid--CoA ligase	1.00 * ATP [c] + 1.00 * Coenzyme A [c] + 1.00 * adrenic acid [c] --> 1.00 * AMP [c] + 1.00 * Diphosphate [c] + 1.00 * adrenyl coenzyme A [c] ACSL1	ACSL1	Fatty acid oxidation	0.297551	9.03457e-21
fatty-acid--CoA ligase	1.00 * ATP [c] + 1.00 * Coenzyme A [c] + 1.00 * adrenic acid [c] --> 1.00 * AMP [c] + 1.00 * Diphosphate [c] + 1.00 * adrenyl coenzyme A [c] ACSL1	ACSL1	Fatty acid oxidation	0.0349858	0.734879
fatty-acid--CoA ligase	1.00 * ATP [c] + 1.00 * Coenzyme A [c] + 1.00 * docosa-4,7,10,13,16-pentaenoic acid [c] --> 1.00 * AMP [c] + 1.00 * Diphosphate [c] + 1.00 * docosa-4,7,10,13,16-pentaenoyl coenzyme A [c] ACSL1	ACSL1	Fatty acid oxidation	0.297551	9.03457e-21
fatty-acid--CoA ligase	1.00 * ATP [c] + 1.00 * Coenzyme A [c] + 1.00 * docosa-4,7,10,13,16-pentaenoic acid [c] --> 1.00 * AMP [c] + 1.00 * Diphosphate [c] + 1.00 * docosa-4,7,10,13,16-pentaenoyl coenzyme A [c] ACSL1	ACSL1	Fatty acid oxidation	0.19713	1.05772e-11
fatty-acid--CoA ligase	1.00 * ATP [c] + 1.00 * Coenzyme A [c] + 1.00 * clupanodonic acid [c] --> 1.00 * AMP [c] + 1.00 * Diphosphate [c] + 1.00 * clupanodonyl CoA [c] ACSL1	ACSL1	Fatty acid oxidation	0.271853	1.12371e-18
fatty-acid--CoA ligase	1.00 * ATP [c] + 1.00 * Coenzyme A [c] + 1.00 * clupanodonic acid [c] --> 1.00 * AMP [c] + 1.00 * Diphosphate [c] + 1.00 * clupanodonyl CoA [c] ACSL1	ACSL1	Fatty acid oxidation	0.050077	0.138085
fatty-acid--CoA ligase	1.00 * ATP [c] + 1.00 * Coenzyme A [c] + 1.00 * cervonic acid, C22:6 n-3 [c] --> 1.00 * AMP [c] + 1.00 * Diphosphate [c] + 1.00 * cervonyl coenzyme A [c] ACSL1	ACSL1	Fatty acid oxidation	0.271853	1.12371e-18
fatty-acid--CoA ligase	1.00 * ATP [c] + 1.00 * Coenzyme A [c] + 1.00 * cervonic acid, C22:6 n-3 [c] --> 1.00 * AMP [c] + 1.00 * Diphosphate [c] + 1.00 * cervonyl coenzyme A [c] ACSL1	ACSL1	Fatty acid oxidation	0.18545	1.67582e-11
fatty-acid--CoA ligase	1.00 * ATP [c] + 1.00 * Coenzyme A [c] + 1.00 * lignocerate [c] --> 1.00 * AMP [c] + 1.00 * Diphosphate [c] + 1.00 * lignocericyl coenzyme A [c] ACSL1	ACSL1	Fatty acid oxidation	0.19713	1.05772e-11
fatty-acid--CoA ligase	1.00 * ATP [c] + 1.00 * Coenzyme A [c] + 1.00 * lignocerate [c] --> 1.00 * AMP [c] + 1.00 * Diphosphate [c] + 1.00 * lignocericyl coenzyme A [c] ACSL1	ACSL1	Fatty acid oxidation	0.216072	6.89897e-15
fatty-acid--CoA ligase	1.00 * ATP [c] + 1.00 * Coenzyme A [c] + 1.00 * nervonate [c] --> 1.00 * AMP [c] + 1.00 * Diphosphate [c] + 1.00 * nervonyl coenzyme A [c] ACSL1	ACSL1	Fatty acid oxidation	0.221921	5.24657e-17
fatty-acid--CoA ligase	1.00 * ATP [c] + 1.00 * Coenzyme A [c] + 1.00 * tetracosatetraenoic acid n-6 [c] --> 1.00 * AMP [c] + 1.00 * Diphosphate [c] + 1.00 * tetracosatetraenoyl coenzyme A [c] ACSL1	ACSL1	Fatty acid oxidation	0.19713	1.05772e-11
fatty-acid--CoA ligase	1.00 * ATP [c] + 1.00 * Coenzyme A [c] + 1.00 * tetracosapentaenoic acid, n-6 [c] --> 1.00 * AMP [c] + 1.00 * Diphosphate [c] + 1.00 * tetracosapentaenoyl coenzyme A, n-6 [c] ACSL1	ACSL1	Fatty acid oxidation	0.19713	1.05772e-11
fatty-acid--CoA ligase	1.00 * ATP [c] + 1.00 * Coenzyme A [c] + 1.00 * tetracosapentaenoic acid, n-3 [c] --> 1.00 * AMP [c] + 1.00 * Diphosphate [c] + 1.00 * tetracosapentaenoyl coenzyme A, n-3 [c] ACSL1	ACSL1	Fatty acid oxidation	0.0618171	0.0165417
fatty-acid--CoA ligase	1.00 * ATP [c] + 1.00 * Coenzyme A [c] + 1.00 * tetracosahexaenoic acid, n-3 [c] --> 1.00 * AMP [c] + 1.00 * Diphosphate [c] + 1.00 * tetracosahexaenoyl coenzyme A [c] ACSL1	ACSL1	Fatty acid oxidation	0.0618171	0.0165417
fatty-acid--CoA ligase	1.00 * ATP [c] + 1.00 * Coenzyme A [c] + 1.00 * tetracosahexaenoic acid, n-3 [c] --> 1.00 * AMP [c] + 1.00 * Diphosphate [c] + 1.00 * tetracosahexaenoyl coenzyme A [c] ACSL1	ACSL1	Fatty acid oxidation	0.19713	1.05772e-11
fatty-acid--CoA ligase (n-C26:0)	1.00 * ATP [c] + 1.00 * Coenzyme A [c] + 1.00 * cerotate [c] --> 1.00 * AMP [c] + 1.00 * Diphosphate [c] + 1.00 * Hexacosanoyl-CoA (n-C26:0CoA) [c] ACSL1	ACSL1	Fatty acid oxidation	0.19713	1.05772e-11
fatty-acid--CoA ligase (butanoate), mitochondrial	1.00 * Coenzyme A [m] + 1.00 * ATP [m] + 1.00 * butyrate [m] --> 1.00 * AMP [m] + 1.00 * Diphosphate [m] + 1.00 * Butanoyl-CoA [m] ACSM1	ACSM1	Fatty acid oxidation	0.376032	3.34034e-45
fatty-acid--CoA ligase (octanoate)	1.00 * ATP [c] + 1.00 * Coenzyme A [c] + 1.00 * octanoate (n-C8:0) [c] --> 1.00 * AMP [c] + 1.00 * Diphosphate [c] + 1.00 * Octanoyl-CoA (n-C8:0CoA) [c] ACSL3	ACSL3	Fatty acid oxidation	0.399107	9.16936e-46
fatty-acyl-CoA elongation (n-C18:3CoA)	1.00 * O2 [c] + 5.00 * proton [c] + 4.00 * Nicotinamide adenine dinucleotide phosphate - reduced [c] + 1.00 * Malonyl-CoA [c] + 1.00 * gamma-linolenoyl-CoA(4-) [c] --> 3.00 * Water [c] + 4.00 * Nicotinamide adenine dinucleotide phosphate [c] + 1.00 * carbon dioxide [c] + 1.00 * Coenzyme A [c] + 1.00 * dihomo-gamma-linolenyl coenzyme A [c] ELOVL2; ELOVL4; ELOVL5; ELOVL6	ELOVL2; ELOVL4; ELOVL5; ELOVL6	Fatty acid synthesis	0.253681	7.35044e-19
fatty-acyl-CoA elongation (n-C20:4CoA)	1.00 * O2 [c] + 5.00 * proton [c] + 4.00 * Nicotinamide adenine dinucleotide phosphate - reduced [c] + 1.00 * Malonyl-CoA [c] + 1.00 * stearidonyl coenzyme A [c] --> 3.00 * Water [c] + 4.00 * Nicotinamide adenine dinucleotide phosphate [c] + 1.00 * carbon dioxide [c] + 1.00 * Coenzyme A [c] + 1.00 * eicosatetranoyl coenzyme A [c] ELOVL2; ELOVL4; ELOVL5; ELOVL6	ELOVL2; ELOVL4; ELOVL5; ELOVL6	Fatty acid synthesis	0.319295	5.62235e-24
fatty-acyl-CoA elongation (n-C20:4CoA)	1.00 * O2 [c] + 5.00 * proton [c] + 4.00 * Nicotinamide adenine dinucleotide phosphate - reduced [c] + 1.00 * Malonyl-CoA [c] + 1.00 * arachidonoyl-CoA(4-) [c] --> 3.00 * Water [c] + 4.00 * Nicotinamide adenine dinucleotide phosphate [c] + 1.00 * carbon dioxide [c] + 1.00 * Coenzyme A [c] + 1.00 * adrenyl coenzyme A [c] ELOVL2; ELOVL4; ELOVL5; ELOVL6	ELOVL2; ELOVL4; ELOVL5; ELOVL6	Fatty acid synthesis	0.304657	1.2179e-26
fatty-acyl-CoA elongation (n-C20:5CoA)	1.00 * O2 [c] + 5.00 * proton [c] + 4.00 * Nicotinamide adenine dinucleotide phosphate - reduced [c] + 1.00 * Malonyl-CoA [c] + 1.00 * timnodonyl coenzyme A [c] --> 3.00 * Water [c] + 4.00 * Nicotinamide adenine dinucleotide phosphate [c] + 1.00 * carbon dioxide [c] + 1.00 * Coenzyme A [c] + 1.00 * clupanodonyl CoA [c] ELOVL2; ELOVL4; ELOVL5; ELOVL6	ELOVL2; ELOVL4; ELOVL5; ELOVL6	Fatty acid synthesis	0.302554	1.33938e-26
formaldehyde dehydrogenase	1.00 * Nicotinamide adenine dinucleotide [c] + 1.00 * formaldehyde [c] + 1.00 * Reduced glutathione [c] --> 1.00 * proton [c] + 1.00 * Nicotinamide adenine dinucleotide - reduced [c] + 1.00 * S-formylglutathionate(1-) [c] ADH5	ADH5	Tyrosine metabolism	0.196485	4.19337e-14
formaldehyde dehydrogenase	1.00 * Nicotinamide adenine dinucleotide [c] + 1.00 * formaldehyde [c] + 1.00 * Reduced glutathione [c] --> 1.00 * proton [c] + 1.00 * Nicotinamide adenine dinucleotide - reduced [c] + 1.00 * S-formylglutathionate(1-) [c] ADH5	ADH5	Tyrosine metabolism	0.196485	4.19337e-14
Beta oxidation of long chain fatty acid	6.00 * Water [m] + 6.00 * Coenzyme A [m] + 6.00 * Nicotinamide adenine dinucleotide [m] + 6.00 * Flavin adenine dinucleotide oxidized [m] + 1.00 * Tetradecanoyl-CoA (n-C14:0CoA) [m] --> 6.00 * proton [m] + 6.00 * Nicotinamide adenine dinucleotide - reduced [m] + 7.00 * Acetyl-CoA [m] + 6.00 * Flavin adenine dinucleotide reduced [m] ACADM; ACADS	ACADM; ACADS	Fatty acid oxidation	0.186496	2.99772e-09
Beta oxidation of long chain fatty acid (odd chain)	6.00 * Water [m] + 6.00 * Coenzyme A [m] + 6.00 * Nicotinamide adenine dinucleotide [m] + 6.00 * Flavin adenine dinucleotide oxidized [m] + 1.00 * pentadecanoyl Coenzyme A [m] --> 6.00 * proton [m] + 6.00 * Nicotinamide adenine dinucleotide - reduced [m] + 6.00 * Acetyl-CoA [m] + 1.00 * Propanoyl-CoA [m] + 6.00 * Flavin adenine dinucleotide reduced [m] ACADM; ACADS	ACADM; ACADS	Fatty acid oxidation	0.243227	1.06707e-19
Beta oxidation of long chain fatty acid	4.00 * Water [m] + 4.00 * Coenzyme A [m] + 4.00 * Nicotinamide adenine dinucleotide [m] + 4.00 * Flavin adenine dinucleotide oxidized [m] + 1.00 * Palmitoyl-CoA (n-C16:0CoA) [m] --> 4.00 * proton [m] + 4.00 * Nicotinamide adenine dinucleotide - reduced [m] + 4.00 * Acetyl-CoA [m] + 4.00 * Flavin adenine dinucleotide reduced [m] + 1.00 * Octanoyl-CoA (n-C8:0CoA) [m] ACADM; ACADS	ACADM; ACADS	Fatty acid oxidation	0.240949	2.82874e-16
Beta oxidation of long chain fatty acid	4.00 * Nicotinamide adenine dinucleotide [x] + 4.00 * Coenzyme A [x] + 1.00 * Palmitoyl-CoA (n-C16:0CoA) [x] + 4.00 * O2 [x] + 4.00 * Water [x] --> 4.00 * proton [x] + 4.00 * Nicotinamide adenine dinucleotide - reduced [x] + 4.00 * Acetyl-CoA [x] + 1.00 * Octanoyl-CoA (n-C8:0CoA) [x] + 4.00 * Hydrogen peroxide [x] ACAA1B; ACOX1; EHHADH; HSD17B4	ACAA1B; ACOX1; EHHADH; HSD17B4	Fatty acid oxidation	0.263001	4.05552e-21
Beta oxidation of long chain fatty acid	7.00 * Water [m] + 7.00 * Coenzyme A [m] + 7.00 * Nicotinamide adenine dinucleotide [m] + 7.00 * Flavin adenine dinucleotide oxidized [m] + 1.00 * Palmitoyl-CoA (n-C16:0CoA) [m] --> 7.00 * proton [m] + 7.00 * Nicotinamide adenine dinucleotide - reduced [m] + 8.00 * Acetyl-CoA [m] + 7.00 * Flavin adenine dinucleotide reduced [m] ACADM; ACADS	ACADM; ACADS	Fatty acid oxidation	0.186496	2.99772e-09
Beta oxidation fatty acid	4.00 * Water [m] + 4.00 * Coenzyme A [m] + 4.00 * Nicotinamide adenine dinucleotide [m] + 3.00 * Flavin adenine dinucleotide oxidized [m] + 1.00 * trans-Hexadec-2-enoyl-CoA [m] --> 4.00 * proton [m] + 4.00 * Nicotinamide adenine dinucleotide - reduced [m] + 4.00 * Acetyl-CoA [m] + 3.00 * Flavin adenine dinucleotide reduced [m] + 1.00 * Octanoyl-CoA (n-C8:0CoA) [m] ACADM; ACADS	ACADM; ACADS	Fatty acid oxidation	0.240949	2.82874e-16
Beta oxidation fatty acid	4.00 * Water [m] + 4.00 * Coenzyme A [m] + 4.00 * Nicotinamide adenine dinucleotide [m] + 3.00 * Flavin adenine dinucleotide oxidized [m] + 1.00 * Hexadecenoyl-CoA (n-C16:1CoA) [m] --> 4.00 * proton [m] + 4.00 * Nicotinamide adenine dinucleotide - reduced [m] + 4.00 * Acetyl-CoA [m] + 3.00 * Flavin adenine dinucleotide reduced [m] + 1.00 * Octanoyl-CoA (n-C8:0CoA) [m] ACADM; ACADS	ACADM; ACADS	Fatty acid oxidation	0.240949	2.82874e-16
Beta oxidation of long chain fatty acid (odd chain)	7.00 * Water [m] + 7.00 * Coenzyme A [m] + 7.00 * Nicotinamide adenine dinucleotide [m] + 7.00 * Flavin adenine dinucleotide oxidized [m] + 1.00 * heptadecanoyl coa [m] --> 7.00 * proton [m] + 7.00 * Nicotinamide adenine dinucleotide - reduced [m] + 7.00 * Acetyl-CoA [m] + 1.00 * Propanoyl-CoA [m] + 7.00 * Flavin adenine dinucleotide reduced [m] ACADM	ACADM	Fatty acid oxidation	0.243227	1.06707e-19
Beta oxidation of long chain fatty acid	1.00 * Water [m] + 1.00 * Coenzyme A [m] + 1.00 * Nicotinamide adenine dinucleotide [m] + 1.00 * Flavin adenine dinucleotide oxidized [m] + 1.00 * Stearoyl-CoA (n-C18:0CoA) [m] --> 1.00 * proton [m] + 1.00 * Nicotinamide adenine dinucleotide - reduced [m] + 1.00 * Acetyl-CoA [m] + 1.00 * Flavin adenine dinucleotide reduced [m] + 1.00 * Palmitoyl-CoA (n-C16:0CoA) [m] ACADM; ACADS	ACADM; ACADS	Fatty acid oxidation	0.163452	3.97158e-06
Beta oxidation of long chain fatty acid	1.00 * Nicotinamide adenine dinucleotide [x] + 1.00 * Coenzyme A [x] + 1.00 * O2 [x] + 1.00 * Water [x] + 1.00 * Stearoyl-CoA (n-C18:0CoA) [x] --> 1.00 * proton [x] + 1.00 * Nicotinamide adenine dinucleotide - reduced [x] + 1.00 * Acetyl-CoA [x] + 1.00 * Palmitoyl-CoA (n-C16:0CoA) [x] + 1.00 * Hydrogen peroxide [x] ACAA1B; ACOX1; EHHADH; HSD17B4	ACAA1B; ACOX1; EHHADH; HSD17B4	Fatty acid oxidation	0.304657	1.2179e-26
Beta oxidation fatty acid	5.00 * Water [m] + 5.00 * Coenzyme A [m] + 5.00 * Nicotinamide adenine dinucleotide [m] + 4.00 * Flavin adenine dinucleotide oxidized [m] + 1.00 * trans-Octadec-2-enoyl-CoA [m] --> 5.00 * proton [m] + 5.00 * Nicotinamide adenine dinucleotide - reduced [m] + 5.00 * Acetyl-CoA [m] + 4.00 * Flavin adenine dinucleotide reduced [m] + 1.00 * Octanoyl-CoA (n-C8:0CoA) [m] ACADM; ACADS	ACADM; ACADS	Fatty acid oxidation	0.240949	2.82874e-16
Beta oxidation fatty acid	5.00 * Water [m] + 5.00 * Coenzyme A [m] + 5.00 * Nicotinamide adenine dinucleotide [m] + 4.00 * Flavin adenine dinucleotide oxidized [m] + 1.00 * vaccenyl coenzyme A [m] --> 5.00 * proton [m] + 5.00 * Nicotinamide adenine dinucleotide - reduced [m] + 5.00 * Acetyl-CoA [m] + 4.00 * Flavin adenine dinucleotide reduced [m] + 1.00 * Octanoyl-CoA (n-C8:0CoA) [m] ACADM; ACADS	ACADM; ACADS	Fatty acid oxidation	0.248333	3.18581e-17
Beta oxidation fatty acid	5.00 * Water [m] + 5.00 * Coenzyme A [m] + 5.00 * Nicotinamide adenine dinucleotide [m] + 4.00 * Flavin adenine dinucleotide oxidized [m] + 1.00 * Octadecenoyl-CoA (n-C18:1CoA) [m] --> 5.00 * proton [m] + 5.00 * Nicotinamide adenine dinucleotide - reduced [m] + 5.00 * Acetyl-CoA [m] + 4.00 * Flavin adenine dinucleotide reduced [m] + 1.00 * Octanoyl-CoA (n-C8:0CoA) [m] ACADM; ACADS	ACADM; ACADS	Fatty acid oxidation	0.240949	2.82874e-16
Beta oxidation of fatty acid	5.00 * Water [m] + 5.00 * Coenzyme A [m] + 5.00 * Nicotinamide adenine dinucleotide [m] + 3.00 * Flavin adenine dinucleotide oxidized [m] + 1.00 * linoleic coenzyme A [m] --> 5.00 * proton [m] + 5.00 * Nicotinamide adenine dinucleotide - reduced [m] + 5.00 * Acetyl-CoA [m] + 3.00 * Flavin adenine dinucleotide reduced [m] + 1.00 * Octanoyl-CoA (n-C8:0CoA) [m] ACADM; ACADS	ACADM; ACADS	Fatty acid oxidation	0.254254	2.00528e-20
Beta oxidation of fatty acid	5.00 * Water [m] + 5.00 * Coenzyme A [m] + 5.00 * Nicotinamide adenine dinucleotide [m] + 3.00 * Flavin adenine dinucleotide oxidized [m] + 1.00 * linoelaidyl coenzyme A [m] --> 5.00 * proton [m] + 5.00 * Nicotinamide adenine dinucleotide - reduced [m] + 5.00 * Acetyl-CoA [m] + 3.00 * Flavin adenine dinucleotide reduced [m] + 1.00 * Octanoyl-CoA (n-C8:0CoA) [m] ACADM; ACADS	ACADM; ACADS	Fatty acid oxidation	0.248333	3.18581e-17
Beta oxidation of fatty acid	5.00 * Water [m] + 5.00 * Coenzyme A [m] + 5.00 * Nicotinamide adenine dinucleotide [m] + 2.00 * Flavin adenine dinucleotide oxidized [m] + 1.00 * alpha-Linolenoyl-CoA [m] --> 5.00 * proton [m] + 5.00 * Nicotinamide adenine dinucleotide - reduced [m] + 5.00 * Acetyl-CoA [m] + 2.00 * Flavin adenine dinucleotide reduced [m] + 1.00 * Octanoyl-CoA (n-C8:0CoA) [m] ACADM; ACADS	ACADM; ACADS	Fatty acid oxidation	0.254254	2.00528e-20
Beta oxidation of fatty acid	2.00 * O2 [m] + 5.00 * Water [m] + 5.00 * Coenzyme A [m] + 5.00 * Nicotinamide adenine dinucleotide [m] + 1.00 * gamma-linolenoyl-CoA(4-) [m] --> 5.00 * proton [m] + 5.00 * Nicotinamide adenine dinucleotide - reduced [m] + 5.00 * Acetyl-CoA [m] + 2.00 * Hydrogen peroxide [m] + 1.00 * Octanoyl-CoA (n-C8:0CoA) [m] ACADM; ACADS	ACADM; ACADS	Fatty acid oxidation	0.254254	2.00528e-20
Beta oxidation of long chain fatty acid	5.00 * Nicotinamide adenine dinucleotide [x] + 5.00 * Coenzyme A [x] + 2.00 * O2 [x] + 5.00 * Water [x] + 1.00 * gamma-linolenoyl-CoA(4-) [x] --> 5.00 * proton [x] + 5.00 * Nicotinamide adenine dinucleotide - reduced [x] + 5.00 * Acetyl-CoA [x] + 1.00 * Octanoyl-CoA (n-C8:0CoA) [x] + 2.00 * Hydrogen peroxide [x] ACAA1B; ACOX1; EHHADH; HSD17B4	ACAA1B; ACOX1; EHHADH; HSD17B4	Fatty acid oxidation	0.216325	5.8713e-15
Beta oxidation of fatty acid	5.00 * Water [m] + 5.00 * Coenzyme A [m] + 5.00 * Nicotinamide adenine dinucleotide [m] + 1.00 * Flavin adenine dinucleotide oxidized [m] + 1.00 * stearidonyl coenzyme A [m] --> 5.00 * proton [m] + 5.00 * Nicotinamide adenine dinucleotide - reduced [m] + 5.00 * Acetyl-CoA [m] + 1.00 * Flavin adenine dinucleotide reduced [m] + 1.00 * Octanoyl-CoA (n-C8:0CoA) [m] ACADM; ACADS	ACADM; ACADS	Fatty acid oxidation	0.254254	2.00528e-20
Beta oxidation of long chain fatty acid	5.00 * Nicotinamide adenine dinucleotide [x] + 5.00 * Coenzyme A [x] + 1.00 * O2 [x] + 5.00 * Water [x] + 1.00 * stearidonyl coenzyme A [x] --> 5.00 * proton [x] + 5.00 * Nicotinamide adenine dinucleotide - reduced [x] + 5.00 * Acetyl-CoA [x] + 1.00 * Octanoyl-CoA (n-C8:0CoA) [x] + 1.00 * Hydrogen peroxide [x] ACAA1B; ACOX1; EHHADH; HSD17B4	ACAA1B; ACOX1; EHHADH; HSD17B4	Fatty acid oxidation	0.216325	5.8713e-15
Beta oxidation of long chain fatty acid	1.00 * Water [m] + 1.00 * Coenzyme A [m] + 1.00 * Nicotinamide adenine dinucleotide [m] + 1.00 * Flavin adenine dinucleotide oxidized [m] + 1.00 * arachidyl coenzyme A [m] --> 1.00 * proton [m] + 1.00 * Nicotinamide adenine dinucleotide - reduced [m] + 1.00 * Acetyl-CoA [m] + 1.00 * Flavin adenine dinucleotide reduced [m] + 1.00 * Stearoyl-CoA (n-C18:0CoA) [m] ACADM; ACADS	ACADM; ACADS	Fatty acid oxidation	0.163452	3.97158e-06
Beta oxidation of long chain fatty acid	1.00 * Nicotinamide adenine dinucleotide [x] + 1.00 * Coenzyme A [x] + 1.00 * O2 [x] + 1.00 * Water [x] + 1.00 * arachidyl coenzyme A [x] --> 1.00 * proton [x] + 1.00 * Nicotinamide adenine dinucleotide - reduced [x] + 1.00 * Acetyl-CoA [x] + 1.00 * Hydrogen peroxide [x] + 1.00 * Stearoyl-CoA (n-C18:0CoA) [x] ACAA1B; ACOX1; EHHADH; HSD17B4	ACAA1B; ACOX1; EHHADH; HSD17B4	Fatty acid oxidation	0.289932	1.93464e-25
Beta oxidation of fatty acid	1.00 * Water [m] + 1.00 * Coenzyme A [m] + 1.00 * Nicotinamide adenine dinucleotide [m] + 1.00 * Flavin adenine dinucleotide oxidized [m] + 1.00 * dihomo-gamma-linolenyl coenzyme A [m] --> 1.00 * proton [m] + 1.00 * Nicotinamide adenine dinucleotide - reduced [m] + 1.00 * Acetyl-CoA [m] + 1.00 * Flavin adenine dinucleotide reduced [m] + 1.00 * gamma-linolenoyl-CoA(4-) [m] ACADM; ACADS	ACADM; ACADS	Fatty acid oxidation	0.254254	2.00528e-20
Beta oxidation fatty acid	1.00 * Water [m] + 1.00 * Coenzyme A [m] + 1.00 * Nicotinamide adenine dinucleotide [m] + 1.00 * Flavin adenine dinucleotide oxidized [m] + 1.00 * eicosatetranoyl coenzyme A [m] --> 1.00 * proton [m] + 1.00 * Nicotinamide adenine dinucleotide - reduced [m] + 1.00 * Acetyl-CoA [m] + 1.00 * Flavin adenine dinucleotide reduced [m] + 1.00 * stearidonyl coenzyme A [m] ACADM; ACADS	ACADM; ACADS	Fatty acid oxidation	0.254254	2.00528e-20
Beta oxidation of long chain fatty acid	9.00 * Water [m] + 9.00 * Coenzyme A [m] + 9.00 * Nicotinamide adenine dinucleotide [m] + 5.00 * Flavin adenine dinucleotide oxidized [m] + 1.00 * arachidonoyl-CoA(4-) [m] --> 9.00 * proton [m] + 9.00 * Nicotinamide adenine dinucleotide - reduced [m] + 10.00 * Acetyl-CoA [m] + 5.00 * Flavin adenine dinucleotide reduced [m] ACADM; ACADS	ACADM; ACADS	Fatty acid oxidation	0.249819	4.79132e-21
Beta oxidation of fatty acid	1.00 * Water [m] + 1.00 * Coenzyme A [m] + 1.00 * Nicotinamide adenine dinucleotide [m] + 1.00 * timnodonyl coenzyme A [m] --> 1.00 * proton [m] + 1.00 * Nicotinamide adenine dinucleotide - reduced [m] + 1.00 * Acetyl-CoA [m] + 1.00 * stearidonyl coenzyme A [m] ACADM; ACADS	ACADM; ACADS	Fatty acid oxidation	0.254254	2.00528e-20
Beta oxidation of long chain fatty acid	1.00 * Nicotinamide adenine dinucleotide [x] + 1.00 * Coenzyme A [x] + 1.00 * Water [x] + 1.00 * timnodonyl coenzyme A [x] --> 1.00 * proton [x] + 1.00 * Nicotinamide adenine dinucleotide - reduced [x] + 1.00 * Acetyl-CoA [x] + 1.00 * stearidonyl coenzyme A [x] ACAA1B; ACOX1; EHHADH; HSD17B4	ACAA1B; ACOX1; EHHADH; HSD17B4	Fatty acid oxidation	0.216325	5.8713e-15
Beta oxidation of long chain fatty acid	1.00 * Water [m] + 1.00 * Coenzyme A [m] + 1.00 * Nicotinamide adenine dinucleotide [m] + 1.00 * Flavin adenine dinucleotide oxidized [m] + 1.00 * adrenyl coenzyme A [m] --> 1.00 * proton [m] + 1.00 * Nicotinamide adenine dinucleotide - reduced [m] + 1.00 * Acetyl-CoA [m] + 1.00 * Flavin adenine dinucleotide reduced [m] + 1.00 * arachidonoyl-CoA(4-) [m] ACADM; ACADS	ACADM; ACADS	Fatty acid oxidation	0.249819	4.79132e-21
Beta oxidation of long chain fatty acid	1.00 * Nicotinamide adenine dinucleotide [x] + 1.00 * Coenzyme A [x] + 1.00 * O2 [x] + 1.00 * Water [x] + 1.00 * adrenyl coenzyme A [x] --> 1.00 * proton [x] + 1.00 * Nicotinamide adenine dinucleotide - reduced [x] + 1.00 * Acetyl-CoA [x] + 1.00 * Hydrogen peroxide [x] + 1.00 * arachidonoyl-CoA(4-) [x] ACAA1B; ACOX1; EHHADH; HSD17B4	ACAA1B; ACOX1; EHHADH; HSD17B4	Fatty acid oxidation	0.304657	1.2179e-26
Beta oxidation of fatty acid	2.00 * Water [m] + 2.00 * Coenzyme A [m] + 2.00 * Nicotinamide adenine dinucleotide [m] + 1.00 * docosa-4,7,10,13,16-pentaenoyl coenzyme A [m] --> 2.00 * proton [m] + 2.00 * Nicotinamide adenine dinucleotide - reduced [m] + 2.00 * Acetyl-CoA [m] + 1.00 * gamma-linolenoyl-CoA(4-) [m] ACADM; ACADS	ACADM; ACADS	Fatty acid oxidation	0.254254	2.00528e-20
Beta oxidation of long chain fatty acid	2.00 * Nicotinamide adenine dinucleotide [x] + 2.00 * Coenzyme A [x] + 2.00 * Water [x] + 1.00 * docosa-4,7,10,13,16-pentaenoyl coenzyme A [x] --> 2.00 * proton [x] + 2.00 * Nicotinamide adenine dinucleotide - reduced [x] + 2.00 * Acetyl-CoA [x] + 1.00 * gamma-linolenoyl-CoA(4-) [x] ACAA1B; ACOX1; EHHADH; HSD17B4	ACAA1B; ACOX1; EHHADH; HSD17B4	Fatty acid oxidation	0.216325	5.8713e-15
Beta oxidation of long chain fatty acid	1.00 * O2 [m] + 1.00 * Water [m] + 1.00 * Coenzyme A [m] + 1.00 * Nicotinamide adenine dinucleotide [m] + 1.00 * docosa-4,7,10,13,16-pentaenoyl coenzyme A [m] --> 1.00 * proton [m] + 1.00 * Nicotinamide adenine dinucleotide - reduced [m] + 1.00 * Acetyl-CoA [m] + 1.00 * Hydrogen peroxide [m] + 1.00 * timnodonyl coenzyme A [m] ACADM; ACADS	ACADM; ACADS	Fatty acid oxidation	0.254254	2.00528e-20
Beta oxidation of long chain fatty acid	1.00 * Nicotinamide adenine dinucleotide [x] + 1.00 * Coenzyme A [x] + 1.00 * O2 [x] + 1.00 * Water [x] + 1.00 * docosa-4,7,10,13,16-pentaenoyl coenzyme A [x] --> 1.00 * proton [x] + 1.00 * Nicotinamide adenine dinucleotide - reduced [x] + 1.00 * Acetyl-CoA [x] + 1.00 * Hydrogen peroxide [x] + 1.00 * timnodonyl coenzyme A [x] ACAA1B; ACOX1; EHHADH; HSD17B4	ACAA1B; ACOX1; EHHADH; HSD17B4	Fatty acid oxidation	0.271853	1.12371e-18
Beta oxidation of long chain fatty acid	1.00 * Water [m] + 1.00 * Coenzyme A [m] + 1.00 * Nicotinamide adenine dinucleotide [m] + 1.00 * cervonyl coenzyme A [m] --> 1.00 * proton [m] + 1.00 * Nicotinamide adenine dinucleotide - reduced [m] + 1.00 * Acetyl-CoA [m] + 1.00 * timnodonyl coenzyme A [m] ACADM; ACADS	ACADM; ACADS	Fatty acid oxidation	0.254254	2.00528e-20
Beta oxidation of long chain fatty acid	1.00 * Nicotinamide adenine dinucleotide [x] + 1.00 * Coenzyme A [x] + 1.00 * Water [x] + 1.00 * cervonyl coenzyme A [x] --> 1.00 * proton [x] + 1.00 * Nicotinamide adenine dinucleotide - reduced [x] + 1.00 * Acetyl-CoA [x] + 1.00 * timnodonyl coenzyme A [x] ACAA1B; ACOX1; EHHADH; HSD17B4	ACAA1B; ACOX1; EHHADH; HSD17B4	Fatty acid oxidation	0.302554	1.33938e-26
Beta oxidation of long chain fatty acid	10.00 * Water [m] + 10.00 * Coenzyme A [m] + 10.00 * Nicotinamide adenine dinucleotide [m] + 4.00 * Flavin adenine dinucleotide oxidized [m] + 1.00 * cervonyl coenzyme A [m] --> 10.00 * proton [m] + 10.00 * Nicotinamide adenine dinucleotide - reduced [m] + 11.00 * Acetyl-CoA [m] + 4.00 * Flavin adenine dinucleotide reduced [m] ACADM; ACADS	ACADM; ACADS	Fatty acid oxidation	0.249819	4.79132e-21
Beta oxidation of long chain fatty acid	2.00 * Nicotinamide adenine dinucleotide [x] + 2.00 * Coenzyme A [x] + 2.00 * O2 [x] + 2.00 * Water [x] + 1.00 * lignocericyl coenzyme A [x] --> 2.00 * proton [x] + 2.00 * Nicotinamide adenine dinucleotide - reduced [x] + 2.00 * Acetyl-CoA [x] + 2.00 * Hydrogen peroxide [x] + 1.00 * arachidyl coenzyme A [x] ACAA1B; ACOX1; EHHADH; HSD17B4	ACAA1B; ACOX1; EHHADH; HSD17B4	Fatty acid oxidation	0.216072	6.89897e-15
Beta oxidation of long chain fatty acid	3.00 * Nicotinamide adenine dinucleotide [x] + 3.00 * Coenzyme A [x] + 3.00 * O2 [x] + 3.00 * Water [x] + 1.00 * nervonyl coenzyme A [x] --> 3.00 * proton [x] + 3.00 * Nicotinamide adenine dinucleotide - reduced [x] + 3.00 * Acetyl-CoA [x] + 3.00 * Hydrogen peroxide [x] + 1.00 * Octadecenoyl-CoA (n-C18:1CoA) [x] ACAA1B; ACOX1; EHHADH; HSD17B4	ACAA1B; ACOX1; EHHADH; HSD17B4	Fatty acid oxidation	0.221921	5.24657e-17
Beta oxidation of long chain fatty acid	1.00 * Nicotinamide adenine dinucleotide [x] + 1.00 * Coenzyme A [x] + 1.00 * O2 [x] + 1.00 * Water [x] + 1.00 * tetracosatetraenoyl coenzyme A [x] --> 1.00 * proton [x] + 1.00 * Nicotinamide adenine dinucleotide - reduced [x] + 1.00 * Acetyl-CoA [x] + 1.00 * Hydrogen peroxide [x] + 1.00 * adrenyl coenzyme A [x] ACAA1B; ACOX1; EHHADH; HSD17B4	ACAA1B; ACOX1; EHHADH; HSD17B4	Fatty acid oxidation	0.19713	1.05772e-11
Beta oxidation of long chain fatty acid	1.00 * Nicotinamide adenine dinucleotide [x] + 1.00 * Coenzyme A [x] + 1.00 * O2 [x] + 1.00 * Water [x] + 1.00 * tetracosapentaenoyl coenzyme A, n-3 [x] --> 1.00 * proton [x] + 1.00 * Nicotinamide adenine dinucleotide - reduced [x] + 1.00 * Acetyl-CoA [x] + 1.00 * Hydrogen peroxide [x] + 1.00 * clupanodonyl CoA [x] ACAA1B; ACOX1; EHHADH; HSD17B4	ACAA1B; ACOX1; EHHADH; HSD17B4	Fatty acid oxidation	0.19713	1.05772e-11
Beta oxidation of long chain fatty acid	1.00 * Nicotinamide adenine dinucleotide [x] + 1.00 * Coenzyme A [x] + 1.00 * O2 [x] + 1.00 * Water [x] + 1.00 * tetracosapentaenoyl coenzyme A, n-6 [x] --> 1.00 * proton [x] + 1.00 * Nicotinamide adenine dinucleotide - reduced [x] + 1.00 * Acetyl-CoA [x] + 1.00 * Hydrogen peroxide [x] + 1.00 * docosa-4,7,10,13,16-pentaenoyl coenzyme A [x] ACAA1B; ACOX1; EHHADH; HSD17B4	ACAA1B; ACOX1; EHHADH; HSD17B4	Fatty acid oxidation	0.19713	1.05772e-11
Beta oxidation of long chain fatty acid	1.00 * Nicotinamide adenine dinucleotide [x] + 1.00 * Coenzyme A [x] + 1.00 * O2 [x] + 1.00 * Water [x] + 1.00 * tetracosahexaenoyl coenzyme A [x] --> 1.00 * proton [x] + 1.00 * Nicotinamide adenine dinucleotide - reduced [x] + 1.00 * Acetyl-CoA [x] + 1.00 * Hydrogen peroxide [x] + 1.00 * cervonyl coenzyme A [x] ACAA1B; ACOX1; EHHADH; HSD17B4	ACAA1B; ACOX1; EHHADH; HSD17B4	Fatty acid oxidation	0.19713	1.05772e-11
Beta oxidation of long chain fatty acid	1.00 * Nicotinamide adenine dinucleotide [x] + 1.00 * Coenzyme A [x] + 1.00 * O2 [x] + 1.00 * Water [x] + 1.00 * Hexacosanoyl-CoA (n-C26:0CoA) [x] --> 1.00 * proton [x] + 1.00 * Nicotinamide adenine dinucleotide - reduced [x] + 1.00 * Acetyl-CoA [x] + 1.00 * Hydrogen peroxide [x] + 1.00 * lignocericyl coenzyme A [x] ACAA1B; ACOX1; EHHADH; HSD17B4	ACAA1B; ACOX1; EHHADH; HSD17B4	Fatty acid oxidation	0.19713	1.05772e-11
Beta oxidation of med/long chain fatty acid	3.00 * Water [m] + 3.00 * Coenzyme A [m] + 3.00 * Nicotinamide adenine dinucleotide [m] + 3.00 * Flavin adenine dinucleotide oxidized [m] + 1.00 * Octanoyl-CoA (n-C8:0CoA) [m] --> 3.00 * proton [m] + 3.00 * Nicotinamide adenine dinucleotide - reduced [m] + 4.00 * Acetyl-CoA [m] + 3.00 * Flavin adenine dinucleotide reduced [m] ACADM; ACADS	ACADM; ACADS	Fatty acid oxidation	0.214219	1.53434e-14
fatty acyl-CoA synthase (n-C10:0CoA)	3.00 * proton [c] + 2.00 * Nicotinamide adenine dinucleotide phosphate - reduced [c] + 1.00 * Malonyl-CoA [c] + 1.00 * Octanoyl-CoA (n-C8:0CoA) [c] --> 1.00 * Water [c] + 2.00 * Nicotinamide adenine dinucleotide phosphate [c] + 1.00 * carbon dioxide [c] + 1.00 * Coenzyme A [c] + 1.00 * Decanoyl-CoA (n-C10:0CoA) [c] ELOVL2; ELOVL5; ELOVL6; FASN	ELOVL2; ELOVL5; ELOVL6; FASN	Fatty acid synthesis	0.319159	2.99958e-29
fatty-acyl-CoA synthase (n-C12:0CoA)	3.00 * proton [c] + 2.00 * Nicotinamide adenine dinucleotide phosphate - reduced [c] + 1.00 * Malonyl-CoA [c] + 1.00 * Decanoyl-CoA (n-C10:0CoA) [c] --> 1.00 * Water [c] + 2.00 * Nicotinamide adenine dinucleotide phosphate [c] + 1.00 * carbon dioxide [c] + 1.00 * Coenzyme A [c] + 1.00 * Dodecanoyl-CoA (n-C12:0CoA) [c] ELOVL2; ELOVL5; ELOVL6; FASN	ELOVL2; ELOVL5; ELOVL6; FASN	Fatty acid synthesis	0.319159	2.99958e-29
fatty-acyl-CoA synthase (n-C14:0CoA)	3.00 * proton [c] + 2.00 * Nicotinamide adenine dinucleotide phosphate - reduced [c] + 1.00 * Malonyl-CoA [c] + 1.00 * Dodecanoyl-CoA (n-C12:0CoA) [c] --> 1.00 * Water [c] + 2.00 * Nicotinamide adenine dinucleotide phosphate [c] + 1.00 * carbon dioxide [c] + 1.00 * Coenzyme A [c] + 1.00 * Tetradecanoyl-CoA (n-C14:0CoA) [c] ELOVL2; ELOVL5; ELOVL6; FASN	ELOVL2; ELOVL5; ELOVL6; FASN	Fatty acid synthesis	0.319159	2.99958e-29
fatty-acyl-CoA synthase (n-C16:0CoA)	3.00 * proton [c] + 2.00 * Nicotinamide adenine dinucleotide phosphate - reduced [c] + 1.00 * Malonyl-CoA [c] + 1.00 * Tetradecanoyl-CoA (n-C14:0CoA) [c] --> 1.00 * Water [c] + 2.00 * Nicotinamide adenine dinucleotide phosphate [c] + 1.00 * carbon dioxide [c] + 1.00 * Coenzyme A [c] + 1.00 * Palmitoyl-CoA (n-C16:0CoA) [c] ELOVL2; ELOVL5; ELOVL6; FASN	ELOVL2; ELOVL5; ELOVL6; FASN	Fatty acid synthesis	0.319159	2.99958e-29
fatty-acyl-CoA synthase (n-C18:0CoA)	3.00 * proton [c] + 2.00 * Nicotinamide adenine dinucleotide phosphate - reduced [c] + 1.00 * Malonyl-CoA [c] + 1.00 * Palmitoyl-CoA (n-C16:0CoA) [c] --> 1.00 * Water [c] + 2.00 * Nicotinamide adenine dinucleotide phosphate [c] + 1.00 * carbon dioxide [c] + 1.00 * Coenzyme A [c] + 1.00 * Stearoyl-CoA (n-C18:0CoA) [c] ELOVL2; ELOVL5; ELOVL6; FASN	ELOVL2; ELOVL5; ELOVL6; FASN	Fatty acid synthesis	0.304657	1.2179e-26
fatty acyl-CoA synthase (n-C8:0CoA), lumped reaction	9.00 * proton [c] + 6.00 * Nicotinamide adenine dinucleotide phosphate - reduced [c] + 1.00 * Acetyl-CoA [c] + 3.00 * Malonyl-CoA [c] --> 3.00 * Water [c] + 6.00 * Nicotinamide adenine dinucleotide phosphate [c] + 3.00 * carbon dioxide [c] + 3.00 * Coenzyme A [c] + 1.00 * Octanoyl-CoA (n-C8:0CoA) [c] FASN	FASN	Fatty acid synthesis	0.318034	4.78385e-31
D-Fructose 1-phosphate D-glyceraldehyde-3-phosphate-lyase	1.00 * D-Xylulose 1-phosphate [c] --> 1.00 * Dihydroxyacetone phosphate [c] + 1.00 * glycolaldehyde [c] ALDOART2; ALDOB; ALDOC	ALDOART2; ALDOB; ALDOC	Glyoxylate and dicarboxylate metabolism	0.327904	1.70411e-35
D-Tagatose 1-phosphate D-glyceraldehyde-3-phosphate-lyase	1.00 * D-Tagatose 1-phosphate [c] --> 1.00 * Dihydroxyacetone phosphate [c] + 1.00 * D-Glyceraldehyde [c] ALDOB	ALDOB	Galactose metabolism	0.460002	1.11943e-62
fructose-bisphosphate aldolase	1.00 * D-Fructose 1,6-bisphosphate [c] --> 1.00 * Dihydroxyacetone phosphate [c] + 1.00 * Glyceraldehyde 3-phosphate [c] ALDOART2; ALDOB; ALDOC	ALDOART2; ALDOB; ALDOC	Glycolysis/gluconeogenesis	0.304518	6.87592e-30
fructose-bisphosphate aldolase	1.00 * D-Fructose 1,6-bisphosphate [c] --> 1.00 * Dihydroxyacetone phosphate [c] + 1.00 * Glyceraldehyde 3-phosphate [c] ALDOART2; ALDOB; ALDOC	ALDOART2; ALDOB; ALDOC	Glycolysis/gluconeogenesis	0.204443	3.91326e-17
Fructose-2,6-bisphosphate 2-phosphatase	1.00 * Water [c] + 1.00 * beta-D-fructofuranose 2,6-bisphosphate(4-) [c] --> 1.00 * hydrogenphosphate [c] + 1.00 * D-Fructose 6-phosphate [c] FBP1; FBP2; PFKFB1; PFKFB2; PFKFB3; PFKFB4	FBP1; FBP2; PFKFB1; PFKFB2; PFKFB3; PFKFB4	Fructose and mannose metabolism	0.507606	2.62879e-59
fructose-bisphosphatase	1.00 * Water [c] + 1.00 * D-Fructose 1,6-bisphosphate [c] --> 1.00 * hydrogenphosphate [c] + 1.00 * D-Fructose 6-phosphate [c] FBP1; FBP2	FBP1; FBP2	Glycolysis/gluconeogenesis	0.37346	6.27943e-44
N-Formyl-L-kynurenine amidohydrolase	1.00 * Water [c] + 1.00 * N-formyl-L-kynurenine [c] --> 1.00 * proton [c] + 1.00 * Formate [c] + 1.00 * L-kynurenine [c] AFMID	AFMID	Tryptophan metabolism	0.0861894	0.000532928
Fucokinase	1.00 * ATP [c] + 1.00 * L-fucose [c] --> 1.00 * ADP [c] + 1.00 * proton [c] + 1.00 * L-Fucose 1-phosphate [c] FUK	FUK	Fructose and mannose metabolism	0.454695	8.80364e-60
folylpolyglutamate synthetase	1.00 * ATP [c] + 1.00 * L-glutamate(1-) [c] + 1.00 * pentaglutamyl folate (THF) [c] --> 1.00 * ADP [c] + 1.00 * proton [c] + 1.00 * hydrogenphosphate [c] + 1.00 * hexaglutamyl folate (THF) [c] FPGS	FPGS	Folate metabolism	0.416545	6.57323e-52
folylpolyglutamate synthetase, mitochondrial	1.00 * L-glutamate(1-) [m] + 1.00 * pentaglutamyl folate (THF) [m] + 1.00 * ATP [m] --> 1.00 * proton [m] + 1.00 * hexaglutamyl folate (THF) [m] + 1.00 * ADP [m] + 1.00 * hydrogenphosphate [m] FPGS	FPGS	Folate metabolism	0.29139	1.60588e-25
folylpolyglutamate synthetase	1.00 * ATP [c] + 1.00 * L-glutamate(1-) [c] + 1.00 * hexaglutamyl folate (THF) [c] --> 1.00 * ADP [c] + 1.00 * proton [c] + 1.00 * hydrogenphosphate [c] + 1.00 * heptaglutamyl folate (THF) [c] FPGS	FPGS	Folate metabolism	0.416545	6.57323e-52
folylpolyglutamate synthetase, mitochondrial	1.00 * L-glutamate(1-) [m] + 1.00 * hexaglutamyl folate (THF) [m] + 1.00 * ATP [m] --> 1.00 * proton [m] + 1.00 * heptaglutamyl folate (THF) [m] + 1.00 * ADP [m] + 1.00 * hydrogenphosphate [m] FPGS	FPGS	Folate metabolism	0.29139	1.60588e-25
folylpolyglutamate synthetase (DHF)	1.00 * ATP [c] + 4.00 * L-glutamate(1-) [c] + 1.00 * 7,8-Dihydrofolate [c] --> 3.00 * Water [c] + 1.00 * ADP [c] + 1.00 * proton [c] + 1.00 * hydrogenphosphate [c] + 1.00 * pentaglutamyl folate (DHF) [c] FPGS	FPGS	Folate metabolism	0.416545	6.57323e-52
folylpolyglutamate synthetase (DHF), mitochondrial	4.00 * L-glutamate(1-) [m] + 1.00 * ATP [m] + 1.00 * 7,8-Dihydrofolate [m] --> 1.00 * proton [m] + 3.00 * Water [m] + 1.00 * ADP [m] + 1.00 * hydrogenphosphate [m] + 1.00 * pentaglutamyl folate (DHF) [m] FPGS	FPGS	Folate metabolism	0.29139	1.60588e-25
folylpolyglutamate synthetase (DHF)	1.00 * ATP [c] + 1.00 * L-glutamate(1-) [c] + 1.00 * pentaglutamyl folate (DHF) [c] --> 1.00 * ADP [c] + 1.00 * proton [c] + 1.00 * hydrogenphosphate [c] + 1.00 * hexaglutamyl folate (DHF) [c] FPGS	FPGS	Folate metabolism	0.416545	6.57323e-52
folylpolyglutamate synthetase (DHF), mitochondrial	1.00 * L-glutamate(1-) [m] + 1.00 * ATP [m] + 1.00 * pentaglutamyl folate (DHF) [m] --> 1.00 * proton [m] + 1.00 * hexaglutamyl folate (DHF) [m] + 1.00 * ADP [m] + 1.00 * hydrogenphosphate [m] FPGS	FPGS	Folate metabolism	0.29139	1.60588e-25
folylpolyglutamate synthetase (DHF)	1.00 * ATP [c] + 1.00 * L-glutamate(1-) [c] + 1.00 * hexaglutamyl folate (DHF) [c] --> 1.00 * ADP [c] + 1.00 * proton [c] + 1.00 * hydrogenphosphate [c] + 1.00 * heptaglutamyl folate (DHF) [c] FPGS	FPGS	Folate metabolism	0.416545	6.57323e-52
folylpolyglutamate synthetase (DHF), mitochondrial	1.00 * L-glutamate(1-) [m] + 1.00 * hexaglutamyl folate (DHF) [m] + 1.00 * ATP [m] --> 1.00 * proton [m] + 1.00 * heptaglutamyl folate (DHF) [m] + 1.00 * ADP [m] + 1.00 * hydrogenphosphate [m] FPGS	FPGS	Folate metabolism	0.29139	1.60588e-25
folylpolyglutamate synthetase (10fthf)	1.00 * 10-Formyltetrahydrofolate [c] + 1.00 * ATP [c] + 4.00 * L-glutamate(1-) [c] --> 1.00 * 10-formyltetrahydrofolate-[Glu](5) [c] + 3.00 * Water [c] + 1.00 * ADP [c] + 1.00 * proton [c] + 1.00 * hydrogenphosphate [c] FPGS	FPGS	Folate metabolism	0.416545	6.57323e-52
folylpolyglutamate synthetase (10fthf), mitochondrial	1.00 * 10-Formyltetrahydrofolate [m] + 4.00 * L-glutamate(1-) [m] + 1.00 * ATP [m] --> 1.00 * 10-formyltetrahydrofolate-[Glu](5) [m] + 1.00 * proton [m] + 3.00 * Water [m] + 1.00 * ADP [m] + 1.00 * hydrogenphosphate [m] FPGS	FPGS	Folate metabolism	0.218353	9.23501e-15
folylpolyglutamate synthetase (10fthf)	1.00 * 10-formyltetrahydrofolate-[Glu](5) [c] + 1.00 * ATP [c] + 1.00 * L-glutamate(1-) [c] --> 1.00 * 10-formyltetrahydrofolate-[Glu](6) [c] + 1.00 * ADP [c] + 1.00 * proton [c] + 1.00 * hydrogenphosphate [c] FPGS	FPGS	Folate metabolism	0.416545	6.57323e-52
folylpolyglutamate synthetase (10fthf), mitochondrial	1.00 * 10-formyltetrahydrofolate-[Glu](5) [m] + 1.00 * L-glutamate(1-) [m] + 1.00 * ATP [m] --> 1.00 * 10-formyltetrahydrofolate-[Glu](6) [m] + 1.00 * proton [m] + 1.00 * ADP [m] + 1.00 * hydrogenphosphate [m] FPGS	FPGS	Folate metabolism	0.29139	1.60588e-25
folylpolyglutamate synthetase (10fthf)	1.00 * 10-formyltetrahydrofolate-[Glu](6) [c] + 1.00 * ATP [c] + 1.00 * L-glutamate(1-) [c] --> 1.00 * 10-formyltetrahydrofolate-[Glu](7) [c] + 1.00 * ADP [c] + 1.00 * proton [c] + 1.00 * hydrogenphosphate [c] FPGS	FPGS	Folate metabolism	0.416545	6.57323e-52
folylpolyglutamate synthetase (10fthf), mitochondrial	1.00 * 10-formyltetrahydrofolate-[Glu](6) [m] + 1.00 * L-glutamate(1-) [m] + 1.00 * ATP [m] --> 1.00 * 10-formyltetrahydrofolate-[Glu](7) [m] + 1.00 * proton [m] + 1.00 * ADP [m] + 1.00 * hydrogenphosphate [m] FPGS	FPGS	Folate metabolism	0.29139	1.60588e-25
folylpolyglutamate synthetase	1.00 * ATP [c] + 4.00 * L-glutamate(1-) [c] + 1.00 * 5,6,7,8-Tetrahydrofolate [c] --> 3.00 * Water [c] + 1.00 * ADP [c] + 1.00 * proton [c] + 1.00 * hydrogenphosphate [c] + 1.00 * pentaglutamyl folate (THF) [c] FPGS	FPGS	Folate metabolism	0.416545	6.57323e-52
folylpolyglutamate synthetase, mitochondrial	4.00 * L-glutamate(1-) [m] + 1.00 * ATP [m] + 1.00 * 5,6,7,8-Tetrahydrofolate [m] --> 1.00 * proton [m] + 3.00 * Water [m] + 1.00 * pentaglutamyl folate (THF) [m] + 1.00 * ADP [m] + 1.00 * hydrogenphosphate [m] FPGS	FPGS	Folate metabolism	0.218353	9.23501e-15
formimidoyltransferase cyclodeaminase	2.00 * proton [c] + 1.00 * 5-Formiminotetrahydrofolate [c] --> 1.00 * Ammonium [c] + 1.00 * 5,10-Methenyltetrahydrofolate [c] FTCD	FTCD	Folate metabolism	0.380817	1.03732e-48
5-formethyltetrahydrofolate cyclo-ligase	1.00 * ATP [c] + 1.00 * 5-formyltetrahydrofolate(2-) [c] --> 1.00 * ADP [c] + 1.00 * hydrogenphosphate [c] + 1.00 * 5,10-Methenyltetrahydrofolate [c] MTHFSL	MTHFSL	Folate metabolism	0.353058	1.40543e-39
formyltetrahydrofolate dehydrogenase	1.00 * 10-Formyltetrahydrofolate [c] + 1.00 * Water [c] + 1.00 * Nicotinamide adenine dinucleotide phosphate [c] --> 1.00 * proton [c] + 1.00 * Nicotinamide adenine dinucleotide phosphate - reduced [c] + 1.00 * carbon dioxide [c] + 1.00 * 5,6,7,8-Tetrahydrofolate [c] ALDH1L1; ALDH1L2	ALDH1L1; ALDH1L2	Folate metabolism	0.211212	2.97443e-10
formate-tetrahydrofolate ligase, mitochondrial	1.00 * ATP [m] + 1.00 * Formate [m] + 1.00 * 5,6,7,8-Tetrahydrofolate [m] --> 1.00 * 10-Formyltetrahydrofolate [m] + 1.00 * ADP [m] + 1.00 * hydrogenphosphate [m] MTHFD1; MTHFD1L	MTHFD1; MTHFD1L	Folate metabolism	0.303414	7.68802e-25
alpha-fucosidase, extracellular	1.00 * Water [e] + 1.00 * keratan sulfate I [e] --> 1.00 * L-fucose [e] + 1.00 * keratan sulfate I, degradation product 1 [e] FUCA2	FUCA2	Keratan sulfate degradation	0.368306	4.62459e-44
alpha-fucosidase, lysosomal	1.00 * Water [l] + 1.00 * keratan sulfate I [l] --> 1.00 * L-fucose [l] + 1.00 * keratan sulfate I, degradation product 1 [l] FUCA1	FUCA1	Keratan sulfate degradation	0.368306	4.62459e-44
alpha-fucosidase, extracellular	1.00 * Water [e] + 1.00 * PA6 [e] --> 1.00 * L-fucose [e] + 1.00 * de-Fuc form of PA6 [e] FUCA2	FUCA2	N-glycan degradation	0.454695	8.80364e-60
alpha-fucosidase, lysosomal	1.00 * Water [l] + 1.00 * PA6 [l] --> 1.00 * L-fucose [l] + 1.00 * de-Fuc form of PA6 [l] FUCA1	FUCA1	N-glycan degradation	0.454695	8.80364e-60
fumarylacetoacetase	1.00 * Water [c] + 1.00 * 4-fumarylacetoacetate(2-) [c] --> 1.00 * proton [c] + 1.00 * acetoacetate [c] + 1.00 * Fumarate [c] FAH	FAH	Tyrosine metabolism	0.309593	6.25391e-29
fumarase	1.00 * Water [c] + 1.00 * Fumarate [c] --> 1.00 * (S)-malate(2-) [c] FH1	FH1	Other	0.135518	8.66311e-06
fumarase	1.00 * Water [c] + 1.00 * Fumarate [c] --> 1.00 * (S)-malate(2-) [c] FH1	FH1	Other	0.135518	8.66311e-06
fumarase, mitochondrial	1.00 * Water [m] + 1.00 * Fumarate [m] --> 1.00 * (S)-malate(2-) [m] FH1	FH1	Citric acid cycle	0.135518	8.66311e-06
fumarase, mitochondrial	1.00 * Water [m] + 1.00 * Fumarate [m] --> 1.00 * (S)-malate(2-) [m] FH1	FH1	Citric acid cycle	0.135518	8.66311e-06
Galactoside 2-alpha-L-fucosyltransferase 1	1.00 * galactosylgloboside [g] + 1.00 * GDP-L-fucose(2-) [g] --> 1.00 * proton [g] + 1.00 * GDP [g] + 1.00 * fucosyl galactosylgloboside [g] FUT1	FUT1	Sphingolipid metabolism	0.361917	5.31225e-40
Galactoside 2-alpha-L-fucosyltransferase 1	1.00 * Lc4Cer [g] + 1.00 * GDP-L-fucose(2-) [g] --> 1.00 * proton [g] + 1.00 * Type IH glycolipid [g] + 1.00 * GDP [g] FUT1	FUT1	Blood group synthesis	0.361917	5.31225e-40
Galactoside 2-alpha-L-fucosyltransferase 1	1.00 * Lactoneotetraosylceramide [g] + 1.00 * GDP-L-fucose(2-) [g] --> 1.00 * proton [g] + 1.00 * Type IIH glycolipid [g] + 1.00 * GDP [g] FUT1	FUT1	Blood group synthesis	0.361917	5.31225e-40
Galactoside 2-alpha-L-fucosyltransferase 1	1.00 * (Gal)3 (GalNAc)1 (Glc)1 (GlcNAc)1 (LFuc)1 (Cer)1 [g] + 1.00 * GDP-L-fucose(2-) [g] --> 1.00 * proton [g] + 1.00 * Type IIIH glycolipid [g] + 1.00 * GDP [g] FUT1	FUT1	Blood group synthesis	0.361917	5.31225e-40
Galactoside 2-alpha-L-fucosyltransferase 1	1.00 * i-antigen [g] + 1.00 * GDP-L-fucose(2-) [g] --> 1.00 * proton [g] + 1.00 * VI2Fuc-nLc6 [g] + 1.00 * GDP [g] FUT1	FUT1	Blood group synthesis	0.361917	5.31225e-40
Galactoside 2-alpha-L-fucosyltransferase 1	1.00 * (Gal)4 (GalNAc)1 (Glc)1 (GlcNAc)2 (LFuc)1 (Cer)1 [g] + 1.00 * GDP-L-fucose(2-) [g] --> 1.00 * proton [g] + 1.00 * (Gal)4 (GalNAc)1 (Glc)1 (GlcNAc)2 (LFuc)2 (Cer)1 [g] + 1.00 * GDP [g] FUT1	FUT1	Blood group synthesis	0.361917	5.31225e-40
Galactoside 2-alpha-L-fucosyltransferase 1	1.00 * I-antigen [g] + 2.00 * GDP-L-fucose(2-) [g] --> 2.00 * proton [g] + 1.00 * (Gal)4 (Glc)1 (GlcNAc)3 (LFuc)2 (Cer)1 [g] + 2.00 * GDP [g] FUT1	FUT1	Blood group synthesis	0.361917	5.31225e-40
fucosyltransferase 3 (galactoside 3(4)-L-fucosyltransferase, Lewis blood group included) 1	1.00 * Lc4Cer [g] + 1.00 * GDP-L-fucose(2-) [g] --> 1.00 * proton [g] + 1.00 * GDP [g] + 1.00 * Lea glycolipid [g] No genes		Blood group synthesis	0.361917	5.31225e-40
fucosyltransferase 3 (galactoside 3(4)-L-fucosyltransferase, Lewis blood group included) 1	1.00 * GDP-L-fucose(2-) [g] + 1.00 * (Gal)3 (Glc)1 (GlcNAc)1 (Cer)1 [g] --> 1.00 * proton [g] + 1.00 * GDP [g] + 1.00 * IV3-a-Neu5Ac,III4-a-Fuc-Lc4Cer [g] No genes		Blood group synthesis	0.361917	5.31225e-40
fucosyltransferase 3 (galactoside 3(4)-L-fucosyltransferase, Lewis blood group included) 1	1.00 * Type IA glycolipid [g] + 1.00 * GDP-L-fucose(2-) [g] --> 1.00 * proton [g] + 1.00 * GDP [g] + 1.00 * (Gal)2 (GalNAc)1 (Glc)1 (GlcNAc)1 (LFuc)2 (Cer)1 [g] No genes		Blood group synthesis	0.361917	5.31225e-40
fucosyltransferase 3 (galactoside 3(4)-L-fucosyltransferase, Lewis blood group included) 1	1.00 * Type IH glycolipid [g] + 1.00 * GDP-L-fucose(2-) [g] --> 1.00 * proton [g] + 1.00 * GDP [g] + 1.00 * Leb glycolipid [g] No genes		Blood group synthesis	0.361917	5.31225e-40
fucosyltransferase 3 (galactoside 3(4)-L-fucosyltransferase, Lewis blood group included) 1	1.00 * Type IB glycolipid [g] + 1.00 * GDP-L-fucose(2-) [g] --> 1.00 * proton [g] + 1.00 * GDP [g] + 1.00 * (Gal)3 (Glc)1 (GlcNAc)1 (LFuc)2 (Cer)1 [g] No genes		Blood group synthesis	0.361917	5.31225e-40
Alpha-(1,3)-fucosyltransferase	1.00 * GDP-L-fucose(2-) [g] + 1.00 * (Gal)4 (Glc)1 (GlcNAc)3 (LFuc)1 (Cer)1 [g] --> 1.00 * proton [g] + 1.00 * GDP [g] + 1.00 * (Gal)4 (Glc)1 (GlcNAc)3 (LFuc)2 (Cer)1 [g] FUT9	FUT9	Blood group synthesis	0.361917	5.31225e-40
Alpha-(1,3)-fucosyltransferase	1.00 * GDP-L-fucose(2-) [g] + 1.00 * (Gal)4 (Glc)1 (GlcNAc)3 (LFuc)2 (Cer)1 [g] --> 1.00 * proton [g] + 1.00 * GDP [g] + 1.00 * (Gal)4 (Glc)1 (GlcNAc)3 (LFuc)3 (Cer)1 [g] FUT9	FUT9	Blood group synthesis	0.361917	5.31225e-40
Alpha-(1,3)-fucosyltransferase	1.00 * Lactoneotetraosylceramide [g] + 1.00 * GDP-L-fucose(2-) [g] --> 1.00 * proton [g] + 1.00 * GDP [g] + 1.00 * Lacto-N-fucopentaosyl III ceramide [g] FUT9	FUT9	Blood group synthesis	0.361917	5.31225e-40
Alpha-(1,3)-fucosyltransferase	1.00 * GDP-L-fucose(2-) [g] + 1.00 * Sialyl-3-paragloboside [g] --> 1.00 * proton [g] + 1.00 * GDP [g] + 1.00 * IV3-a-NeuAc,III3-a-Fuc-nLc4Cer [g] FUT9	FUT9	Blood group synthesis	0.361917	5.31225e-40
Alpha-(1,3)-fucosyltransferase	1.00 * Type IIH glycolipid [g] + 1.00 * GDP-L-fucose(2-) [g] --> 1.00 * proton [g] + 1.00 * GDP [g] + 1.00 * Ley glycolipid [g] FUT9	FUT9	Blood group synthesis	0.361917	5.31225e-40
Alpha-(1,3)-fucosyltransferase	1.00 * VI2Fuc-nLc6 [g] + 1.00 * GDP-L-fucose(2-) [g] --> 1.00 * proton [g] + 1.00 * GDP [g] + 1.00 * (Gal)3 (Glc)1 (GlcNAc)2 (LFuc)2 (Cer)1 [g] FUT9	FUT9	Blood group synthesis	0.361917	5.31225e-40
Alpha-(1,3)-fucosyltransferase	1.00 * GDP-L-fucose(2-) [g] + 1.00 * (Gal)3 (Glc)1 (GlcNAc)2 (LFuc)2 (Cer)1 [g] --> 1.00 * proton [g] + 1.00 * GDP [g] + 1.00 * (Gal)3 (Glc)1 (GlcNAc)2 (LFuc)3 (Cer)1 [g] FUT9	FUT9	Blood group synthesis	0.361917	5.31225e-40
Alpha-(1,3)-fucosyltransferase	1.00 * i-antigen [g] + 1.00 * GDP-L-fucose(2-) [g] --> 1.00 * proton [g] + 1.00 * GDP [g] + 1.00 * V3Fuc-nLc6Cer [g] FUT9	FUT9	Blood group synthesis	0.361917	5.31225e-40
Alpha-(1,3)-fucosyltransferase	1.00 * GDP-L-fucose(2-) [g] + 1.00 * V3Fuc-nLc6Cer [g] --> 1.00 * proton [g] + 1.00 * GDP [g] + 1.00 * V3Fuc,III3Fuc-nLc6Cer [g] FUT9	FUT9	Blood group synthesis	0.361917	5.31225e-40
Alpha-(1,3)-fucosyltransferase	1.00 * i-antigen [g] + 1.00 * GDP-L-fucose(2-) [g] --> 1.00 * proton [g] + 1.00 * GDP [g] + 1.00 * III3Fuc-nLc6Cer [g] FUT9	FUT9	Blood group synthesis	0.361917	5.31225e-40
Alpha-(1,3)-fucosyltransferase	1.00 * nLc8Cer [g] + 1.00 * GDP-L-fucose(2-) [g] --> 1.00 * proton [g] + 1.00 * GDP [g] + 1.00 * (Gal)4 (Glc)1 (GlcNAc)3 (LFuc)1 (Cer)1 [g] FUT9	FUT9	Blood group synthesis	0.361917	5.31225e-40
Glycolipid 1,2-alpha-D-mannosyltransferase (liver)	1.00 * GDP-alpha-D-mannose(2-) [c] + 0.10 * (alpha-D-mannosyl)2-beta-D-mannosyl-diacetylchitobiosyldiphosphodolichol, human liver homolog [c] --> 1.00 * proton [c] + 1.00 * GDP [c] + 0.10 * (alpha-D-mannosyl)3-beta-D-mannosyl-diacetylchitodiphosphodolichol, human liver homolog [c] No genes		N-glycan synthesis	0.454695	8.80364e-60
Glycolipid 1,2-alpha-D-mannosyltransferase (uterus)	1.00 * GDP-alpha-D-mannose(2-) [c] + 0.10 * (alpha-D-mannosyl)2-beta-D-mannosyl-diacetylchitobiosyldiphosphodolichol, human uterine homolog [c] --> 1.00 * proton [c] + 1.00 * GDP [c] + 0.10 * (alpha-D-mannosyl)3-beta-D-mannosyl-diacetylchitodiphosphodolichol, human uterine homolog [c] No genes		N-glycan synthesis	0.454695	8.80364e-60
Glycolipid 1,2-alpha-D-mannosyltransferase (liver)	1.00 * GDP-alpha-D-mannose(2-) [c] + 0.10 * (alpha-D-mannosyl)3-beta-D-mannosyl-diacetylchitodiphosphodolichol, human liver homolog [c] --> 1.00 * proton [c] + 1.00 * GDP [c] + 0.10 * (alpha-D-Mannosyl)4-beta-D-mannosyl-diacetylchitobiosyldiphosphodolichol, human liver homolog [c] No genes		N-glycan synthesis	0.454695	8.80364e-60
Glycolipid 1,2-alpha-D-mannosyltransferase (uterus)	1.00 * GDP-alpha-D-mannose(2-) [c] + 0.10 * (alpha-D-mannosyl)3-beta-D-mannosyl-diacetylchitodiphosphodolichol, human uterine homolog [c] --> 1.00 * proton [c] + 1.00 * GDP [c] + 0.10 * (alpha-D-Mannosyl)4-beta-D-mannosyl-diacetylchitobiosyldiphosphodolichol, human uterine homolog [c] No genes		N-glycan synthesis	0.454695	8.80364e-60
Glycolipid 1,3-alpha-D-mannosyltransferase (liver)	1.00 * GDP-alpha-D-mannose(2-) [c] + 0.10 * beta-D-Mannosyldiacetylchitobiosyldiphosphodolichol, human liver homolog [c] --> 1.00 * proton [c] + 1.00 * GDP [c] + 0.10 * alpha-D-mannosyl-beta-D-mannosyl-diacylchitobiosyldiphosphodolichol, human liver homolog [c] ALG2	ALG2	N-glycan synthesis	0.454695	8.80364e-60
Glycolipid 1,3-alpha-D-mannosyltransferase (uterus)	1.00 * GDP-alpha-D-mannose(2-) [c] + 0.10 * beta-D-Mannosyldiacetylchitobiosyldiphosphodolichol, human uterine homolog [c] --> 1.00 * proton [c] + 1.00 * GDP [c] + 0.10 * alpha-D-mannosyl-beta-D-mannosyl-diacylchitobiosyldiphosphodolichol, human uterine homolog [c] ALG2	ALG2	N-glycan synthesis	0.454695	8.80364e-60
beta-N-acetylglucosaminylglycopeptide beta-1,4-galactosyltransferase, Golgi	1.00 * UDP-D-galactose(2-) [g] + 1.00 * keratan sulfate I biosynthesis, precursor 14 [g] --> 1.00 * proton [g] + 1.00 * UDP [g] + 1.00 * keratan sulfate I biosynthesis, precursor 15 [g] B4GALT1; B4GALT2; B4GALT3; B4GALT5	B4GALT1; B4GALT2; B4GALT3; B4GALT5	Keratan sulfate synthesis	0.368306	4.62459e-44
beta-N-acetylglucosaminylglycopeptide beta-1,4-galactosyltransferase, Golgi	1.00 * UDP-D-galactose(2-) [g] + 1.00 * keratan sulfate I biosynthesis, precursor 17 [g] --> 1.00 * proton [g] + 1.00 * UDP [g] + 1.00 * keratan sulfate I biosynthesis, precursor 18 [g] B4GALT1; B4GALT2; B4GALT3; B4GALT5	B4GALT1; B4GALT2; B4GALT3; B4GALT5	Keratan sulfate synthesis	0.368306	4.62459e-44
beta-N-acetylglucosaminylglycopeptide beta-1,4-galactosyltransferase, Golgi	1.00 * UDP-D-galactose(2-) [g] + 1.00 * keratan sulfate I biosynthesis, precursor 20 [g] --> 1.00 * proton [g] + 1.00 * UDP [g] + 1.00 * keratan sulfate I biosynthesis, precursor 21 [g] B4GALT1; B4GALT2; B4GALT3; B4GALT5	B4GALT1; B4GALT2; B4GALT3; B4GALT5	Keratan sulfate synthesis	0.368306	4.62459e-44
beta-N-acetylglucosaminylglycopeptide beta-1,4-galactosyltransferase, Golgi	1.00 * UDP-D-galactose(2-) [g] + 1.00 * keratan sulfate I biosynthesis, precursor 23 [g] --> 1.00 * proton [g] + 1.00 * UDP [g] + 1.00 * keratan sulfate I biosynthesis, precursor 24 [g] B4GALT1; B4GALT2; B4GALT3; B4GALT5	B4GALT1; B4GALT2; B4GALT3; B4GALT5	Keratan sulfate synthesis	0.368306	4.62459e-44
beta-N-acetylglucosaminylglycopeptide beta-1,4-galactosyltransferase, Golgi	1.00 * UDP-D-galactose(2-) [g] + 1.00 * keratan sulfate I biosynthesis, precursor 26 [g] --> 1.00 * proton [g] + 1.00 * UDP [g] + 1.00 * keratan sulfate I biosynthesis, precursor 27 [g] B4GALT1; B4GALT2; B4GALT3; B4GALT5	B4GALT1; B4GALT2; B4GALT3; B4GALT5	Keratan sulfate synthesis	0.368306	4.62459e-44
beta-N-acetylglucosaminylglycopeptide beta-1,4-galactosyltransferase, Golgi	1.00 * UDP-D-galactose(2-) [g] + 1.00 * keratan sulfate I biosynthesis, precursor 29 [g] --> 1.00 * proton [g] + 1.00 * UDP [g] + 1.00 * keratan sulfate I biosynthesis, precursor 30 [g] B4GALT1; B4GALT2; B4GALT3; B4GALT5	B4GALT1; B4GALT2; B4GALT3; B4GALT5	Keratan sulfate synthesis	0.368306	4.62459e-44
beta-N-acetylglucosaminylglycopeptide beta-1,4-galactosyltransferase, Golgi	1.00 * UDP-D-galactose(2-) [g] + 1.00 * keratan sulfate I biosynthesis, precursor 32 [g] --> 1.00 * proton [g] + 1.00 * UDP [g] + 1.00 * keratan sulfate I biosynthesis, precursor 33 [g] B4GALT1; B4GALT2; B4GALT3; B4GALT5	B4GALT1; B4GALT2; B4GALT3; B4GALT5	Keratan sulfate synthesis	0.368306	4.62459e-44
beta-N-acetylglucosaminylglycopeptide beta-1,4-galactosyltransferase, Golgi	1.00 * UDP-D-galactose(2-) [g] + 1.00 * keratan sulfate I biosynthesis, precursor 35 [g] --> 1.00 * proton [g] + 1.00 * UDP [g] + 1.00 * keratan sulfate I biosynthesis, precursor 36 [g] B4GALT1; B4GALT2; B4GALT3; B4GALT5	B4GALT1; B4GALT2; B4GALT3; B4GALT5	Keratan sulfate synthesis	0.368306	4.62459e-44
beta-N-acetylglucosaminylglycopeptide beta-1,4-galactosyltransferase, Golgi	2.00 * UDP-D-galactose(2-) [g] + 1.00 * Core 4 [g] --> 2.00 * proton [g] + 2.00 * UDP [g] + 1.00 * keratan sulfate II biosynthesis, precursor 1 [g] B4GALT1; B4GALT2; B4GALT3; B4GALT5	B4GALT1; B4GALT2; B4GALT3; B4GALT5	Keratan sulfate synthesis	0.368306	4.62459e-44
beta-N-acetylglucosaminylglycopeptide beta-1,4-galactosyltransferase, Golgi	1.00 * UDP-D-galactose(2-) [g] + 1.00 * keratan sulfate II biosynthesis, precursor 3 [g] --> 1.00 * proton [g] + 1.00 * UDP [g] + 1.00 * keratan sulfate II biosynthesis, precursor 4 [g] B4GALT1; B4GALT2; B4GALT3; B4GALT5	B4GALT1; B4GALT2; B4GALT3; B4GALT5	Keratan sulfate synthesis	0.368306	4.62459e-44
beta-N-acetylglucosaminylglycopeptide beta-1,4-galactosyltransferase, Golgi	1.00 * UDP-D-galactose(2-) [g] + 1.00 * keratan sulfate II biosynthesis, precursor 6 [g] --> 1.00 * proton [g] + 1.00 * UDP [g] + 1.00 * keratan sulfate II biosynthesis, precursor 7 [g] B4GALT1; B4GALT2; B4GALT3; B4GALT5	B4GALT1; B4GALT2; B4GALT3; B4GALT5	Keratan sulfate synthesis	0.368306	4.62459e-44
beta-N-acetylglucosaminylglycopeptide beta-1,4-galactosyltransferase, Golgi	1.00 * UDP-D-galactose(2-) [g] + 1.00 * keratan sulfate II biosynthesis, precursor 9 [g] --> 1.00 * proton [g] + 1.00 * UDP [g] + 1.00 * keratan sulfate II biosynthesis, precursor 10 [g] B4GALT1; B4GALT2; B4GALT3; B4GALT5	B4GALT1; B4GALT2; B4GALT3; B4GALT5	Keratan sulfate synthesis	0.368306	4.62459e-44
beta-N-acetylglucosaminylglycopeptide beta-1,4-galactosyltransferase, Golgi	1.00 * UDP-D-galactose(2-) [g] + 1.00 * keratan sulfate II biosynthesis, precursor 1 [g] --> 1.00 * proton [g] + 1.00 * UDP [g] + 1.00 * keratan sulfate II biosynthesis, precursor 2 [g] B4GALT1; B4GALT2; B4GALT3; B4GALT5	B4GALT1; B4GALT2; B4GALT3; B4GALT5	Keratan sulfate synthesis	0.368306	4.62459e-44
beta-N-acetylglucosaminylglycopeptide beta-1,4-galactosyltransferase, Golgi	1.00 * UDP-D-galactose(2-) [g] + 1.00 * keratan sulfate II biosynthesis, precursor 3 [g] --> 1.00 * proton [g] + 1.00 * UDP [g] + 1.00 * keratan sulfate II biosynthesis, precursor 4 [g] B4GALT1; B4GALT2; B4GALT3; B4GALT5	B4GALT1; B4GALT2; B4GALT3; B4GALT5	Keratan sulfate synthesis	0.368306	4.62459e-44
beta-N-acetylglucosaminylglycopeptide beta-1,4-galactosyltransferase, Golgi	1.00 * UDP-D-galactose(2-) [g] + 1.00 * keratan sulfate II biosynthesis, precursor 6 [g] --> 1.00 * proton [g] + 1.00 * UDP [g] + 1.00 * keratan sulfate II biosynthesis, precursor 7 [g] B4GALT1; B4GALT2; B4GALT3; B4GALT5	B4GALT1; B4GALT2; B4GALT3; B4GALT5	Keratan sulfate synthesis	0.368306	4.62459e-44
beta-N-acetylglucosaminylglycopeptide beta-1,4-galactosyltransferase, Golgi	1.00 * UDP-D-galactose(2-) [g] + 1.00 * keratan sulfate II biosynthesis, precursor 9 [g] --> 1.00 * proton [g] + 1.00 * UDP [g] + 1.00 * keratan sulfate II biosynthesis, precursor 10 [g] B4GALT1; B4GALT2; B4GALT3; B4GALT5	B4GALT1; B4GALT2; B4GALT3; B4GALT5	Keratan sulfate synthesis	0.368306	4.62459e-44
beta-N-acetylglucosaminylglycopeptide beta-1,4-galactosyltransferase, Golgi	1.00 * UDP-D-galactose(2-) [g] + 1.00 * keratan sulfate I biosynthesis, precursor 2 [g] --> 1.00 * proton [g] + 1.00 * UDP [g] + 1.00 * keratan sulfate I biosynthesis, precursor 3 [g] B4GALT1; B4GALT2; B4GALT3; B4GALT5	B4GALT1; B4GALT2; B4GALT3; B4GALT5	Keratan sulfate synthesis	0.368306	4.62459e-44
beta-N-acetylglucosaminylglycopeptide beta-1,4-galactosyltransferase, Golgi	1.00 * UDP-D-galactose(2-) [g] + 1.00 * keratan sulfate I biosynthesis, precursor 5 [g] --> 1.00 * proton [g] + 1.00 * UDP [g] + 1.00 * keratan sulfate I biosynthesis, precursor 6 [g] B4GALT1; B4GALT2; B4GALT3; B4GALT5	B4GALT1; B4GALT2; B4GALT3; B4GALT5	Keratan sulfate synthesis	0.368306	4.62459e-44
beta-N-acetylglucosaminylglycopeptide beta-1,4-galactosyltransferase, Golgi	1.00 * UDP-D-galactose(2-) [g] + 1.00 * keratan sulfate I biosynthesis, precursor 8 [g] --> 1.00 * proton [g] + 1.00 * UDP [g] + 1.00 * keratan sulfate I biosynthesis, precursor 9 [g] B4GALT1; B4GALT2; B4GALT3; B4GALT5	B4GALT1; B4GALT2; B4GALT3; B4GALT5	Keratan sulfate synthesis	0.368306	4.62459e-44
beta-N-acetylglucosaminylglycopeptide beta-1,4-galactosyltransferase, Golgi	1.00 * UDP-D-galactose(2-) [g] + 1.00 * keratan sulfate I biosynthesis, precursor 11 [g] --> 1.00 * proton [g] + 1.00 * UDP [g] + 1.00 * keratan sulfate I biosynthesis, precursor 12 [g] B4GALT1; B4GALT2; B4GALT3; B4GALT5	B4GALT1; B4GALT2; B4GALT3; B4GALT5	Keratan sulfate synthesis	0.368306	4.62459e-44
beta-N-acetylglucosaminylglycopeptide beta-1,4-galactosyltransferase	2.00 * UDP-D-galactose(2-) [g] + 1.00 * N4-{N-Acetyl-beta-D-glucosaminyl-(1,2)-alpha-D-mannosyl-(1,3)-[N-acetyl-beta-D-glucosaminyl-(1,2)-alpha-D-mannosyl-(1,6)]-beta-D-mannosyl-(1,4)-N-acetyl-beta-D-glucosaminyl-(1,4)-[alpha-L-fucosyl-(1,6)]-N-acetyl-beta-D-glucosaminyl}asparagine [g] --> 2.00 * proton [g] + 2.00 * UDP [g] + 1.00 * {[galactosyl-(1,4)-N-Acetyl-glucosaminyl-(1,2)-mannosyl-(1,3)-],…	B4GALT1; B4GALT2; B4GALT3; B4GALT5	N-glycan synthesis	0.454695	8.80364e-60
glycerol-3-phosphate dehydrogenase (NAD)	1.00 * Nicotinamide adenine dinucleotide [c] + 1.00 * Glycerol 3-phosphate [c] --> 1.00 * proton [c] + 1.00 * Nicotinamide adenine dinucleotide - reduced [c] + 1.00 * Dihydroxyacetone phosphate [c] GPD1	GPD1	Glycerophospholipid metabolism	0.32239	2.41538e-31
glycerol-3-phosphate dehydrogenase (NAD)	1.00 * Nicotinamide adenine dinucleotide [c] + 1.00 * Glycerol 3-phosphate [c] --> 1.00 * proton [c] + 1.00 * Nicotinamide adenine dinucleotide - reduced [c] + 1.00 * Dihydroxyacetone phosphate [c] GPD1	GPD1	Glycerophospholipid metabolism	0.32239	2.41538e-31
glucosamine-6-phosphate deaminase	1.00 * Water [c] + 1.00 * D-Glucosamine 6-phosphate [c] --> 1.00 * Ammonium [c] + 1.00 * D-Fructose 6-phosphate [c] GNPDA1; GNPDA2	GNPDA1; GNPDA2	Aminosugar metabolism	0.546818	1.44816e-78
glucose-6-phosphate dehydrogenase, endoplasmic reticulum	1.00 * Nicotinamide adenine dinucleotide [r] + 1.00 * D-Glucose 6-phosphate [r] --> 1.00 * proton [r] + 1.00 * Nicotinamide adenine dinucleotide - reduced [r] + 1.00 * 6-phospho-D-glucono-1,5-lactone [r] H6PD	H6PD	Pentose phosphate pathway	0.14686	1.35144e-10
glucose-6-phosphate dehydrogenase, endoplasmic reticulum	1.00 * Nicotinamide adenine dinucleotide [r] + 1.00 * D-Glucose 6-phosphate [r] --> 1.00 * proton [r] + 1.00 * Nicotinamide adenine dinucleotide - reduced [r] + 1.00 * 6-phospho-D-glucono-1,5-lactone [r] H6PD	H6PD	Pentose phosphate pathway	0.153992	8.58993e-10
glucose 6-phosphate dehydrogenase	1.00 * Nicotinamide adenine dinucleotide phosphate [c] + 1.00 * D-Glucose 6-phosphate [c] --> 1.00 * proton [c] + 1.00 * Nicotinamide adenine dinucleotide phosphate - reduced [c] + 1.00 * 6-phospho-D-glucono-1,5-lactone [c] G6PD2	G6PD2	Pentose phosphate pathway	0.288796	5.69381e-28
glucose 6-phosphate dehydrogenase	1.00 * Nicotinamide adenine dinucleotide phosphate [c] + 1.00 * D-Glucose 6-phosphate [c] --> 1.00 * proton [c] + 1.00 * Nicotinamide adenine dinucleotide phosphate - reduced [c] + 1.00 * 6-phospho-D-glucono-1,5-lactone [c] G6PD2	G6PD2	Pentose phosphate pathway	0.317121	1.66949e-27
glucose 6-phosphate dehydrogenase, endoplasmic reticulum	1.00 * Nicotinamide adenine dinucleotide phosphate [r] + 1.00 * D-Glucose 6-phosphate [r] --> 1.00 * proton [r] + 1.00 * Nicotinamide adenine dinucleotide phosphate - reduced [r] + 1.00 * 6-phospho-D-glucono-1,5-lactone [r] G6PD2; H6PD	G6PD2; H6PD	Pentose phosphate pathway	0.153992	8.58993e-10
glucose 6-phosphate dehydrogenase, endoplasmic reticulum	1.00 * Nicotinamide adenine dinucleotide phosphate [r] + 1.00 * D-Glucose 6-phosphate [r] --> 1.00 * proton [r] + 1.00 * Nicotinamide adenine dinucleotide phosphate - reduced [r] + 1.00 * 6-phospho-D-glucono-1,5-lactone [r] G6PD2; H6PD	G6PD2; H6PD	Pentose phosphate pathway	0.14686	1.35144e-10
glucose-6-phosphate phosphatase, edoplasmic reticular	1.00 * Water [r] + 1.00 * D-Glucose 6-phosphate [r] --> 1.00 * D-glucose [r] + 1.00 * hydrogenphosphate [r] G6PC; G6PC2; G6PC3	G6PC; G6PC2; G6PC3	Glycolysis/gluconeogenesis	0.464507	2.40982e-56
guanidinoacetate N-methyltransferase (c)	1.00 * S-Adenosyl-L-methionine [c] + 1.00 * guanidinoacetic acid [c] --> 1.00 * proton [c] + 1.00 * S-Adenosyl-L-homocysteine [c] + 1.00 * creatine [c] GAMT	GAMT	Urea cycle	0.0543976	0.0775338
guanidinoacetate N-methyltransferase (c)	1.00 * S-Adenosyl-L-methionine [c] + 1.00 * guanidinoacetic acid [c] --> 1.00 * proton [c] + 1.00 * S-Adenosyl-L-homocysteine [c] + 1.00 * creatine [c] GAMT	GAMT	Urea cycle	0.338026	2.54419e-37
Galactosylceramide sulfotransferase	1.00 * D-galactosyl-N-acylsphingosine [g] + 1.00 * (2R,3S,4R,5R)-5-(6-amino-9H-purin-9-yl)-4-hydroxy-2-({[(sulfonatooxy)phosphinato]oxy}methyl)oxolan-3-yl phosphate [g] --> 1.00 * proton [g] + 1.00 * adenosine 3',5'-bismonophosphate(4-) [g] + 1.00 * sulfatide galactocerebroside [g] GAL3ST1	GAL3ST1	Sphingolipid metabolism	0.279546	8.40319e-27
Galactosylceramide sulfotransferase	1.00 * Digalactosylceramide [g] + 1.00 * (2R,3S,4R,5R)-5-(6-amino-9H-purin-9-yl)-4-hydroxy-2-({[(sulfonatooxy)phosphinato]oxy}methyl)oxolan-3-yl phosphate [g] --> 1.00 * proton [g] + 1.00 * Digalactosylceramidesulfate [g] + 1.00 * adenosine 3',5'-bismonophosphate(4-) [g] GAL3ST1	GAL3ST1	Sphingolipid metabolism	0.271997	3.43467e-23
beta-galactosidase, lysosomal	1.00 * Water [l] + 1.00 * keratan sulfate I, degradation product 26 [l] --> 1.00 * D-Galactose [l] + 1.00 * keratan sulfate I, degradation product 27 [l] CTSA; GALNS; GLB1; NEU1	CTSA; GALNS; GLB1; NEU1	Keratan sulfate degradation	0.368306	4.62459e-44
beta-galactosidase, lysosomal	1.00 * Water [l] + 1.00 * keratan sulfate I, degradation product 29 [l] --> 1.00 * D-Galactose [l] + 1.00 * keratan sulfate I, degradation product 30 [l] CTSA; GALNS; GLB1; NEU1	CTSA; GALNS; GLB1; NEU1	Keratan sulfate degradation	0.368306	4.62459e-44
beta-galactosidase, lysosomal	1.00 * Water [l] + 1.00 * keratan sulfate I, degradation product 32 [l] --> 1.00 * D-Galactose [l] + 1.00 * keratan sulfate I, degradation product 33 [l] CTSA; GALNS; GLB1; NEU1	CTSA; GALNS; GLB1; NEU1	Keratan sulfate degradation	0.368306	4.62459e-44
beta-galactosidase, lysosomal	1.00 * Water [l] + 1.00 * keratan sulfate I, degradation product 35 [l] --> 1.00 * D-Galactose [l] + 1.00 * keratan sulfate I, degradation product 36 [l] CTSA; GALNS; GLB1; NEU1	CTSA; GALNS; GLB1; NEU1	Keratan sulfate degradation	0.368306	4.62459e-44
beta-galactosidase, lysosomal	1.00 * Water [l] + 1.00 * keratan sulfate I, degradation product 38 [l] --> 1.00 * D-Galactose [l] + 1.00 * keratan sulfate I, degradation product 39 [l] CTSA; GALNS; GLB1; NEU1	CTSA; GALNS; GLB1; NEU1	Keratan sulfate degradation	0.368306	4.62459e-44
beta-galactosidase, lysosomal	1.00 * Water [l] + 1.00 * keratan sulfate I, degradation product 40 [l] --> 1.00 * D-Galactose [l] + 1.00 * keratan sulfate I, degradation product 41 [l] CTSA; GALNS; GLB1; NEU1	CTSA; GALNS; GLB1; NEU1	Keratan sulfate degradation	0.368306	4.62459e-44
beta-galactosidase, lysosomal	2.00 * Water [l] + 1.00 * keratan sulfate II (core 2-linked), degradation product 2 [l] --> 2.00 * D-Galactose [l] + 1.00 * keratan sulfate II (core 2-linked), degradation product 3 [l] CTSA; GALNS; GLB1; NEU1	CTSA; GALNS; GLB1; NEU1	Keratan sulfate degradation	0.368306	4.62459e-44
beta-galactosidase, lysosomal	1.00 * Water [l] + 1.00 * keratan sulfate II (core 2-linked), degradation product 5 [l] --> 1.00 * D-Galactose [l] + 1.00 * keratan sulfate II (core 2-linked), degradation product 6 [l] CTSA; GALNS; GLB1; NEU1	CTSA; GALNS; GLB1; NEU1	Keratan sulfate degradation	0.368306	4.62459e-44
beta-galactosidase, lysosomal	1.00 * Water [l] + 1.00 * keratan sulfate II (core 2-linked), degradation product 8 [l] --> 1.00 * D-Galactose [l] + 1.00 * keratan sulfate II (core 2-linked), degradation product 9 [l] CTSA; GALNS; GLB1; NEU1	CTSA; GALNS; GLB1; NEU1	Keratan sulfate degradation	0.368306	4.62459e-44
beta-galactosidase, lysosomal	1.00 * Water [l] + 1.00 * F1alpha [l] --> 1.00 * D-Galactose [l] + 1.00 * Core 6 [l] CTSA; GALNS; GLB1; NEU1	CTSA; GALNS; GLB1; NEU1	Keratan sulfate degradation	0.368306	4.62459e-44
beta-galactosidase, lysosomal	2.00 * Water [l] + 1.00 * de-Fuc, reducing GlcNAc removed, de-Sia form of PA6 (w/o peptide linkage) [l] --> 1.00 * de-Fuc, reducing GlcNAc removed, de-Sia, de-Gal form of PA6 (w/o peptide linkage) [l] + 2.00 * D-Galactose [l] CTSA; GALNS; GLB1; NEU1	CTSA; GALNS; GLB1; NEU1	N-glycan degradation	0.454695	8.80364e-60
beta-galactosidase, lysosomal	2.00 * Water [l] + 1.00 * keratan sulfate II (core 4-linked), degradation product 2 [l] --> 2.00 * D-Galactose [l] + 1.00 * keratan sulfate II (core 4-linked), degradation product 3 [l] CTSA; GALNS; GLB1; NEU1	CTSA; GALNS; GLB1; NEU1	Keratan sulfate degradation	0.368306	4.62459e-44
beta-galactosidase, lysosomal	2.00 * Water [l] + 1.00 * keratan sulfate I, degradation product 5 [l] --> 2.00 * D-Galactose [l] + 1.00 * keratan sulfate I, degradation product 6 [l] CTSA; GALNS; GLB1; NEU1	CTSA; GALNS; GLB1; NEU1	Keratan sulfate degradation	0.368306	4.62459e-44
beta-galactosidase, lysosomal	1.00 * Water [l] + 1.00 * keratan sulfate I, degradation product 8 [l] --> 1.00 * D-Galactose [l] + 1.00 * keratan sulfate I, degradation product 9 [l] CTSA; GALNS; GLB1; NEU1	CTSA; GALNS; GLB1; NEU1	Keratan sulfate degradation	0.368306	4.62459e-44
beta-galactosidase, lysosomal	1.00 * Water [l] + 1.00 * keratan sulfate I, degradation product 11 [l] --> 1.00 * D-Galactose [l] + 1.00 * keratan sulfate I, degradation product 12 [l] CTSA; GALNS; GLB1; NEU1	CTSA; GALNS; GLB1; NEU1	Keratan sulfate degradation	0.368306	4.62459e-44
beta-galactosidase, lysosomal	1.00 * Water [l] + 1.00 * keratan sulfate I, degradation product 14 [l] --> 1.00 * D-Galactose [l] + 1.00 * keratan sulfate I, degradation product 15 [l] CTSA; GALNS; GLB1; NEU1	CTSA; GALNS; GLB1; NEU1	Keratan sulfate degradation	0.368306	4.62459e-44
beta-galactosidase, lysosomal	1.00 * Water [l] + 1.00 * keratan sulfate I, degradation product 17 [l] --> 1.00 * D-Galactose [l] + 1.00 * keratan sulfate I, degradation product 18 [l] CTSA; GALNS; GLB1; NEU1	CTSA; GALNS; GLB1; NEU1	Keratan sulfate degradation	0.368306	4.62459e-44
beta-galactosidase, lysosomal	1.00 * Water [l] + 1.00 * keratan sulfate I, degradation product 20 [l] --> 1.00 * D-Galactose [l] + 1.00 * keratan sulfate I, degradation product 21 [l] CTSA; GALNS; GLB1; NEU1	CTSA; GALNS; GLB1; NEU1	Keratan sulfate degradation	0.368306	4.62459e-44
beta-galactosidase, lysosomal	1.00 * Water [l] + 1.00 * keratan sulfate I, degradation product 23 [l] --> 1.00 * D-Galactose [l] + 1.00 * keratan sulfate I, degradation product 24 [l] CTSA; GALNS; GLB1; NEU1	CTSA; GALNS; GLB1; NEU1	Keratan sulfate degradation	0.368306	4.62459e-44
Galactocerebrosidase	1.00 * Water [l] + 1.00 * D-galactosyl-N-acylsphingosine [l] --> 1.00 * N-acylsphingosine [l] + 1.00 * D-Galactose [l] GALC	GALC	Sphingolipid metabolism	0.358497	1.07761e-40
Beta-1,4 N-acetylgalactosaminyltransferase	1.00 * galactosyl glucosyl ceramide [g] + 1.00 * UDP-N-acetyl-D-galactosamine(2-) [g] --> 1.00 * proton [g] + 1.00 * UDP [g] + 1.00 * GA2 [g] B4GALNT1	B4GALNT1	Sphingolipid metabolism	0.375509	2.74829e-42
Beta-1,4 N-acetylgalactosaminyltransferase	1.00 * UDP-N-acetyl-D-galactosamine(2-) [g] + 1.00 * alpha-N-acetylneuraminosyl-(2->3)-beta-D-galactosyl-(1->4)-beta-D-glucosylceramide(1-) [g] --> 1.00 * proton [g] + 1.00 * UDP [g] + 1.00 * N-acetyl-beta-D-galactosaminyl-(1->4)-[alpha-N-acetylneuraminosyl-(2->3)]-beta-D-galactosyl-beta-D-glucosyl-(1<->1)-ceramide anion [g] B4GALNT1	B4GALNT1	Sphingolipid metabolism	0.375509	2.74829e-42
Beta-1,4 N-acetylgalactosaminyltransferase	1.00 * UDP-N-acetyl-D-galactosamine(2-) [g] + 1.00 * GD3 [g] --> 1.00 * proton [g] + 1.00 * UDP [g] + 1.00 * GD2 [g] B4GALNT1	B4GALNT1	Sphingolipid metabolism	0.375509	2.74829e-42
Beta-1,4 N-acetylgalactosaminyltransferase	1.00 * UDP-N-acetyl-D-galactosamine(2-) [g] + 1.00 * GT3 [g] --> 1.00 * proton [g] + 1.00 * UDP [g] + 1.00 * GT2 [g] B4GALNT1	B4GALNT1	Sphingolipid metabolism	0.375509	2.74829e-42
galactokinase	1.00 * ATP [c] + 1.00 * D-Galactose [c] --> 1.00 * ADP [c] + 1.00 * proton [c] + 1.00 * (2R,3R,4S,5R,6R)-3,4,5-trihydroxy-6-(hydroxymethyl)oxan-2-yl phosphate [c] GALK1; GALK2	GALK1; GALK2	Galactose metabolism	0.452038	4.92888e-60
GalNAc transferase, Golgi apparatus	1.00 * UDP-N-acetyl-D-galactosamine(2-) [g] + 1.00 * protein-linked serine or threonine residue (O-glycosylation site) [g] --> 1.00 * proton [g] + 1.00 * UDP [g] + 1.00 * Tn antigen [g] GALNT1; GALNT10; GALNT11; GALNT12; GALNT13; GALNT14; GALNT15; GALNT2; GALNT3; GALNT4; GALNT5; GALNT6; GALNT7; GALNT9	GALNT1; GALNT10; GALNT11; GALNT12; GALNT13; GALNT14; GALNT15; GALNT2; GALNT3; GALNT4; GALNT5; GALNT6; GALNT7; GALNT9	O-glycan synthesis	0.368306	4.62459e-44
galactose-1-phosphate uridylyltransferase	1.00 * proton [c] + 1.00 * UTP [c] + 1.00 * (2R,3R,4S,5R,6R)-3,4,5-trihydroxy-6-(hydroxymethyl)oxan-2-yl phosphate [c] --> 1.00 * UDP-D-galactose(2-) [c] + 1.00 * Diphosphate [c] GALT	GALT	Galactose metabolism	0.080192	1.30046e-08
galactose-1-phosphate uridylyltransferase	1.00 * proton [c] + 1.00 * UTP [c] + 1.00 * (2R,3R,4S,5R,6R)-3,4,5-trihydroxy-6-(hydroxymethyl)oxan-2-yl phosphate [c] --> 1.00 * UDP-D-galactose(2-) [c] + 1.00 * Diphosphate [c] GALT	GALT	Galactose metabolism	0.080192	1.30046e-08
UTP-glucose-1-phosphate uridylyltransferase	1.00 * proton [c] + 1.00 * D-Glucose 1-phosphate [c] + 1.00 * UTP [c] --> 1.00 * Diphosphate [c] + 1.00 * UDPglucose [c] UGP2	UGP2	Galactose metabolism	0.080192	1.30046e-08
UTP-glucose-1-phosphate uridylyltransferase	1.00 * proton [c] + 1.00 * D-Glucose 1-phosphate [c] + 1.00 * UTP [c] --> 1.00 * Diphosphate [c] + 1.00 * UDPglucose [c] UGP2	UGP2	Galactose metabolism	0.080192	1.30046e-08
glucoamylase, extracellular (glygn5 -> malt)	1.00 * Water [e] + 1.00 * glycogen, structure 5 (glycogenin-2[1,4-Glc]) [e] --> 1.00 * Maltose [e] + 1.00 * Tyr-194 of apo-glycogenin protein (primer for glycogen synthesis) [e] MGAM	MGAM	Starch and sucrose metabolism	0.0895786	3.6435e-36
glyceraldehyde-3-phosphate dehydrogenase	1.00 * hydrogenphosphate [c] + 1.00 * Nicotinamide adenine dinucleotide [c] + 1.00 * Glyceraldehyde 3-phosphate [c] --> 1.00 * proton [c] + 1.00 * Nicotinamide adenine dinucleotide - reduced [c] + 1.00 * 3-Phospho-D-glyceroyl phosphate [c] GAPDHS; GM15294	GAPDHS; GM15294	Glycolysis/gluconeogenesis	0.377928	1.04092e-46
glyceraldehyde-3-phosphate dehydrogenase	1.00 * hydrogenphosphate [c] + 1.00 * Nicotinamide adenine dinucleotide [c] + 1.00 * Glyceraldehyde 3-phosphate [c] --> 1.00 * proton [c] + 1.00 * Nicotinamide adenine dinucleotide - reduced [c] + 1.00 * 3-Phospho-D-glyceroyl phosphate [c] GAPDHS; GM15294	GAPDHS; GM15294	Glycolysis/gluconeogenesis	0.461368	2.5344e-62
phosphoribosylglycinamide formyltransferase	1.00 * 10-Formyltetrahydrofolate [c] + 1.00 * N1-(5-Phospho-D-ribosyl)glycinamide [c] --> 1.00 * proton [c] + 1.00 * 5,6,7,8-Tetrahydrofolate [c] + 1.00 * N2-Formyl-N1-(5-phospho-D-ribosyl)glycinamide [c] GART	GART	Purine synthesis	0.416047	6.59557e-51
glycosylasparaginase, lysosomal	1.00 * Water [l] + 1.00 * N-Acetyl-beta-D-glucosaminyl-1,2-alpha-D-mannosyl-1,3-(N-acetyl-beta-D-glucosaminyl-1,2-alpha-D-mannosyl-1,6)-(N-acetyl-beta-D-glucosaminyl-1,4)-beta-D-mannosyl-1,4-N-acetyl-beta-D-glucosaminyl-R [l] --> 1.00 * protein-linked asparagine residue (N-glycosylation site) [l] + 1.00 * n2m2nmasn (w/o peptide linkage) [l] AGA	AGA	N-glycan degradation	0.454695	8.80364e-60
glycosylasparaginase, lysosomal	1.00 * Water [l] + 1.00 * keratan sulfate I, degradation product 1 [l] --> 1.00 * protein-linked asparagine residue (N-glycosylation site) [l] + 1.00 * keratan sulfate I, degradation product 2 [l] AGA	AGA	Keratan sulfate degradation	0.368306	4.62459e-44
glycosylasparaginase, lysosomal	1.00 * Water [l] + 1.00 * de-Fuc form of PA6 [l] --> 1.00 * protein-linked asparagine residue (N-glycosylation site) [l] + 1.00 * de-Fuc form of PA6 (w/o peptide linkage) [l] AGA	AGA	N-glycan degradation	0.454695	8.80364e-60
Glucosylceramidase	1.00 * Water [c] + 1.00 * D-glucosyl-N-acylsphingosine [c] --> 1.00 * D-glucose [c] + 1.00 * N-acylsphingosine [c] GBA	GBA	Sphingolipid metabolism	0.453111	4.65899e-58
Glucosylceramidase	1.00 * Water [l] + 1.00 * D-glucosyl-N-acylsphingosine [l] --> 1.00 * N-acylsphingosine [l] + 1.00 * D-glucose [l] GBA	GBA	Sphingolipid metabolism	0.361917	5.31225e-40
globoside alpha-1,3-N-acetylgalactosaminyltransferase 1	1.00 * UDP-N-acetyl-D-galactosamine(2-) [g] + 1.00 * globoside [g] --> 1.00 * proton [g] + 1.00 * UDP [g] + 1.00 * alpha GalNAc globoside [g] GBGT1	GBGT1	Sphingolipid metabolism	0.361917	5.31225e-40
glycine-cleavage complex (lipoamide), mitochondrial	1.00 * proton [m] + 1.00 * Glycine [m] + 1.00 * lipoamide [m] --> 1.00 * carbon dioxide [m] + 1.00 * S-aminomethyldihydrolipoamide [m] AMT; DLD; GCSH; GLDC	AMT; DLD; GCSH; GLDC	Glycine, serine, alanine and threonine metabolism	0.27643	1.73302e-18
glycine-cleavage system (lipoamide) irreversible, mitochondrial	1.00 * 5,6,7,8-Tetrahydrofolate [m] + 1.00 * S-aminomethyldihydrolipoamide [m] --> 1.00 * Ammonium [m] + 1.00 * dihydrolipoamide [m] + 1.00 * 5,10-Methylenetetrahydrofolate [m] AMT; DLD; GCSH; GLDC	AMT; DLD; GCSH; GLDC	Glycine, serine, alanine and threonine metabolism	0.27643	1.73302e-18
glycine-cleavage complex (lipoamide), mitochondrial	1.00 * Nicotinamide adenine dinucleotide [m] + 1.00 * dihydrolipoamide [m] --> 1.00 * proton [m] + 1.00 * Nicotinamide adenine dinucleotide - reduced [m] + 1.00 * lipoamide [m] AMT; DLD; GCSH; GLDC	AMT; DLD; GCSH; GLDC	Glycine, serine, alanine and threonine metabolism	0.27643	1.73302e-18
glycine-cleavage complex (lipoylprotein), mitochondrial	1.00 * proton [m] + 1.00 * Glycine [m] + 1.00 * Lipoylprotein [m] --> 1.00 * carbon dioxide [m] + 1.00 * S-Aminomethyldihydrolipoylprotein [m] AMT; DLD; GCSH; GLDC	AMT; DLD; GCSH; GLDC	Glycine, serine, alanine and threonine metabolism	0.27643	1.73302e-18
glycine-cleavage complex (lipoylprotein) irreversible, mitochondrial	1.00 * 5,6,7,8-Tetrahydrofolate [m] + 1.00 * S-Aminomethyldihydrolipoylprotein [m] --> 1.00 * Ammonium [m] + 1.00 * 5,10-Methylenetetrahydrofolate [m] + 1.00 * Dihydrolipolprotein [m] AMT; DLD; GCSH; GLDC	AMT; DLD; GCSH; GLDC	Glycine, serine, alanine and threonine metabolism	0.27643	1.73302e-18
glycine-cleavage complex (lipoylprotein), mitochondrial	1.00 * Nicotinamide adenine dinucleotide [m] + 1.00 * Dihydrolipolprotein [m] --> 1.00 * proton [m] + 1.00 * Nicotinamide adenine dinucleotide - reduced [m] + 1.00 * Lipoylprotein [m] AMT; DLD; GCSH; GLDC	AMT; DLD; GCSH; GLDC	Glycine, serine, alanine and threonine metabolism	0.27643	1.73302e-18
N-acetyllactosaminide beta-1,6-N-acetylglucosaminyl-transferase	1.00 * UDP-N-acetyl-alpha-D-glucosamine(2-) [g] + 1.00 * i-antigen [g] --> 1.00 * proton [g] + 1.00 * UDP [g] + 1.00 * (Gal)3 (Glc)1 (GlcNAc)3 (Cer)1 [g] GCNT2	GCNT2	Blood group synthesis	0.361917	5.31225e-40
glutamine-fructose-6-phosphate transaminase	1.00 * L-glutamine [c] + 1.00 * D-Fructose 6-phosphate [c] --> 1.00 * L-glutamate(1-) [c] + 1.00 * D-Glucosamine 6-phosphate [c] GFPT1; GFPT2	GFPT1; GFPT2	Aminosugar metabolism	0.475488	2.94556e-56
GDP-L-fucose synthase	1.00 * proton [c] + 1.00 * Nicotinamide adenine dinucleotide phosphate - reduced [c] + 1.00 * GDP-4-dehydro-6-deoxy-alpha-D-mannose(2-) [c] --> 1.00 * Nicotinamide adenine dinucleotide phosphate [c] + 1.00 * GDP-L-fucose(2-) [c] TSTA3	TSTA3	Fructose and mannose metabolism	0.361917	5.31225e-40
gamma-glutamylcyclotransferase	1.00 * 5-L-Glutamyl-L-alanine [e] --> 1.00 * L-alanine [c] + 1.00 * 5-oxoprolinate [c] GGCT	GGCT	Glutathione metabolism	0.451769	7.49593e-55
Gamma-glutamyltransferase 5	1.00 * Water [r] + 1.00 * leukotriene C4(2-) [r] --> 1.00 * L-glutamate(1-) [r] + 1.00 * Leukotriene D4 [r] GGT5	GGT5	Eicosanoid metabolism	0.426057	5.65066e-56
glycine hydroxymethyltransferase, reversible	1.00 * 5,6,7,8-Tetrahydrofolate [c] + 1.00 * L-serine [c] --> 1.00 * Water [c] + 1.00 * Glycine [c] + 1.00 * 5,10-Methylenetetrahydrofolate [c] SHMT1	SHMT1	Glycine, serine, alanine and threonine metabolism	0.217257	2.45197e-11
glycine hydroxymethyltransferase, reversible	1.00 * 5,6,7,8-Tetrahydrofolate [c] + 1.00 * L-serine [c] --> 1.00 * Water [c] + 1.00 * Glycine [c] + 1.00 * 5,10-Methylenetetrahydrofolate [c] SHMT1	SHMT1	Glycine, serine, alanine and threonine metabolism	0.248599	3.88297e-23
glycine hydroxymethyltransferase, reversible, mitochondrial	1.00 * 5,6,7,8-Tetrahydrofolate [m] + 1.00 * L-serine [m] --> 1.00 * Water [m] + 1.00 * Glycine [m] + 1.00 * 5,10-Methylenetetrahydrofolate [m] SHMT1; SHMT2	SHMT1; SHMT2	Glycine, serine, alanine and threonine metabolism	0.213526	7.93607e-11
galactosidase, alpha	1.00 * Water [l] + 1.00 * Digalactosylceramide [l] --> 1.00 * D-galactosyl-N-acylsphingosine [l] + 1.00 * D-Galactose [l] GLA	GLA	Sphingolipid metabolism	0.324962	1.89379e-34
Beta-galactosidase	1.00 * Water [l] + 1.00 * galactosyl glucosyl ceramide [l] --> 1.00 * D-Galactose [l] + 1.00 * D-glucosyl-N-acylsphingosine [l] CTSA; GALNS; GLB1; NEU1	CTSA; GALNS; GLB1; NEU1	Sphingolipid metabolism	0.361917	5.31225e-40
1,4-alpha-glucan branching enzyme (glygn1 -> glygn2)	1.00 * glycogen, structure 1 (glycogenin-11[1,4-Glc]) [c] --> 1.00 * glycogen, structure 2 (glycogenin-1,6-{7[1,4-Glc], 4[1,4-Glc]}) [c] GBE1	GBE1	Starch and sucrose metabolism	0.4549	9.88436e-55
beta-glucuronidase, lysosomal	1.00 * Water [l] + 1.00 * heparan sulfate, degradation product 9 [l] --> 1.00 * D-glucuronate [l] + 1.00 * heparan sulfate, degradation product 10 [l] GUSB	GUSB	Heparan sulfate degradation	0.306125	2.91256e-26
beta-glucuronidase, lysosomal	1.00 * Water [l] + 1.00 * chondroitin sulfate A (GalNAc4S-GlcA), degradation product 2 [l] --> 1.00 * D-glucuronate [l] + 1.00 * chondroitin sulfate A (GalNAc4S-GlcA), degradation product 3 [l] GUSB	GUSB	Chondroitin sulfate degradation	0.306125	2.91256e-26
beta-glucuronidase, lysosomal	1.00 * Water [l] + 1.00 * chondroitin sulfate C (GalNAc6S-GlcA), degradation product 2 [l] --> 1.00 * D-glucuronate [l] + 1.00 * chondroitin sulfate C (GalNAc6S-GlcA), degradation product 3 [l] GUSB	GUSB	Chondroitin sulfate degradation	0.306125	2.91256e-26
beta-glucuronidase, lysosomal	1.00 * Water [l] + 1.00 * chondroitin sulfate D (GlcNAc6S-GlcA2S), degradation product 3 [l] --> 1.00 * D-glucuronate [l] + 1.00 * chondroitin sulfate D (GlcNAc6S-GlcA2S), degradation product 4 [l] GUSB	GUSB	Chondroitin sulfate degradation	0.306125	2.91256e-26
beta-glucuronidase, lysosomal	1.00 * Water [l] + 1.00 * chondroitin sulfate E (GalNAc4,6diS-GlcA), degradation product 3 [l] --> 1.00 * D-glucuronate [l] + 1.00 * chondroitin sulfate E (GalNAc4,6diS-GlcA), degradation product 4 [l] GUSB	GUSB	Chondroitin sulfate degradation	0.306125	2.91256e-26
beta-glucuronidase, lysosomal	1.00 * Water [l] + 1.00 * hyaluronan [l] --> 1.00 * D-glucuronate [l] + 1.00 * hyaluronan degradation product 1 [l] GUSB; HYAL3	GUSB; HYAL3	Hyaluronan metabolism	0.279546	8.40319e-27
beta-glucuronidase, lysosomal	2.00 * Water [l] + 1.00 * hyaluronan biosynthesis, precursor 1 [l] --> 1.00 * N-acetyl-D-glucosamine [l] + 1.00 * D-glucuronate [l] GUSB	GUSB	Hyaluronan metabolism	0.279546	8.40319e-27
alpha-N-acetylglucosaminidase, lysosomal	1.00 * Water [l] + 1.00 * heparan sulfate, degradation product 3 [l] --> 1.00 * N-acetyl-D-glucosamine [l] + 1.00 * heparan sulfate, degradation product 4 [l] NAGLU	NAGLU	Heparan sulfate degradation	0.306125	2.91256e-26
alpha-N-acetylglucosaminidase, lysosomal	1.00 * Water [l] + 1.00 * heparan sulfate, degradation product 8 [l] --> 1.00 * N-acetyl-D-glucosamine [l] + 1.00 * heparan sulfate, degradation product 9 [l] NAGLU	NAGLU	Heparan sulfate degradation	0.306125	2.91256e-26
alpha-N-acetylglucosaminidase, lysosomal	1.00 * Water [l] + 1.00 * heparan sulfate, degradation product 14 [l] --> 1.00 * N-acetyl-D-glucosamine [l] + 1.00 * heparan sulfate, degradation product 15 [l] NAGLU	NAGLU	Heparan sulfate degradation	0.306125	2.91256e-26
alpha-N-acetylglucosaminidase, lysosomal	1.00 * Water [l] + 1.00 * heparan sulfate, degradation product 20 [l] --> 1.00 * N-acetyl-D-glucosamine [l] + 1.00 * IdoA2S-beta-1,4-GlcNAc(3S)-alpha-1,4-GlcA-beta-1,3-Gal-beta-1,3-Gal-beta-1,4-Xylose [l] NAGLU	NAGLU	Heparan sulfate degradation	0.306125	2.91256e-26
alpha-N-acetylglucosaminidase, lysosomal	1.00 * Water [l] + 1.00 * GlcNAc-GlcA-(Gal)2-Xyl [l] --> 1.00 * N-acetyl-D-glucosamine [l] + 1.00 * GlcA-beta-1,3-Gal-beta-1,3-Gal-beta-1,4-Xylose [l] NAGLU	NAGLU	Heparan sulfate degradation	0.306125	2.91256e-26
UDP-GlcNAc:dolichol-phosphate GlcNAc phosphotransferase (liver)	0.10 * dolichyl phosphate(2-) [c] + 1.00 * UDP-N-acetyl-alpha-D-glucosamine(2-) [c] --> 0.10 * N-Acetyl-D-glucosaminyldiphosphodolichol, human liver homolog [c] + 1.00 * UMP [c] DPAGT1	DPAGT1	N-glycan synthesis	0.454695	8.80364e-60
UDP-GlcNAc:dolichol-phosphate GlcNAc phosphotransferase (uterus)	0.10 * dolichyl phosphate(2-) [c] + 1.00 * UDP-N-acetyl-alpha-D-glucosamine(2-) [c] --> 1.00 * UMP [c] + 0.10 * N-Acetyl-D-glucosaminyldiphosphodolichol, human uterine homolog [c] DPAGT1	DPAGT1	N-glycan synthesis	0.454695	8.80364e-60
UDP-GlcNAc:N-acetyl-D-glucosaminyl diphosphodolichol N-acetyl-D-glucosaminyltransferase (liver)	1.00 * UDP-N-acetyl-alpha-D-glucosamine(2-) [c] + 0.10 * N-Acetyl-D-glucosaminyldiphosphodolichol, human liver homolog [c] --> 1.00 * proton [c] + 1.00 * UDP [c] + 0.10 * N,N'-Diacetylchitobiosyldiphosphodolichol, human liver homolog [c] No genes		N-glycan synthesis	0.454695	8.80364e-60
UDP-GlcNAc:N-acetyl-D-glucosaminyl diphosphodolichol N-acetyl-D-glucosaminyltransferase (uterus)	1.00 * UDP-N-acetyl-alpha-D-glucosamine(2-) [c] + 0.10 * N-Acetyl-D-glucosaminyldiphosphodolichol, human uterine homolog [c] --> 1.00 * proton [c] + 1.00 * UDP [c] + 0.10 * N,N'-Diacetylchitobiosyldiphosphodolichol, human uterine homolog [c] No genes		N-glycan synthesis	0.454695	8.80364e-60
glycogen debranching enzyme	1.00 * Water [c] + 1.00 * phosphorylase-limit dextrin (glycogenin-1,6{4[1,4-Glc], 4[1,4-Glc]}) [c] --> 1.00 * D-glucose [c] + 1.00 * glycogen, structure 3 (glycogenin-7[1,4-Glc]) [c] AGL	AGL	Starch and sucrose metabolism	0.4549	9.88436e-55
glycogen phosphorylase (glygn2 -> dxtrn)	3.00 * hydrogenphosphate [c] + 1.00 * glycogen, structure 2 (glycogenin-1,6-{7[1,4-Glc], 4[1,4-Glc]}) [c] --> 3.00 * D-Glucose 1-phosphate [c] + 1.00 * phosphorylase-limit dextrin (glycogenin-1,6{4[1,4-Glc], 4[1,4-Glc]}) [c] PYGB; PYGL; PYGM	PYGB; PYGL; PYGM	Starch and sucrose metabolism	0.4549	9.88436e-55
glycogen phosphorylase (amyls -> glc-D)	7.00 * Water [c] + 1.00 * glycogen, structure 3 (glycogenin-7[1,4-Glc]) [c] --> 7.00 * D-glucose [c] + 1.00 * Tyr-194 of apo-glycogenin protein (primer for glycogen synthesis) [c] PYGB; PYGL; PYGM	PYGB; PYGL; PYGM	Starch and sucrose metabolism	0.4549	9.88436e-55
Glutamate Decarboxylase	1.00 * proton [c] + 1.00 * L-glutamate(1-) [c] --> 1.00 * carbon dioxide [c] + 1.00 * 4-Aminobutanoate [c] GAD1; GAD2	GAD1; GAD2	Glutamate metabolism	0.372898	1.73487e-36
glutamate dehydrogenase (NAD) (mitochondrial)	1.00 * Water [m] + 1.00 * Nicotinamide adenine dinucleotide [m] + 1.00 * L-glutamate(1-) [m] --> 1.00 * proton [m] + 1.00 * 2-Oxoglutarate [m] + 1.00 * Nicotinamide adenine dinucleotide - reduced [m] + 1.00 * Ammonium [m] GLUD1	GLUD1	Glutamate metabolism	0.0957948	0.000226131
glutamate dehydrogenase (NAD) (mitochondrial)	1.00 * Water [m] + 1.00 * Nicotinamide adenine dinucleotide [m] + 1.00 * L-glutamate(1-) [m] --> 1.00 * proton [m] + 1.00 * 2-Oxoglutarate [m] + 1.00 * Nicotinamide adenine dinucleotide - reduced [m] + 1.00 * Ammonium [m] GLUD1	GLUD1	Glutamate metabolism	0.0886958	0.000599461
glutamate dehydrogenase (NADP), mitochondrial	1.00 * Water [m] + 1.00 * Nicotinamide adenine dinucleotide phosphate [m] + 1.00 * L-glutamate(1-) [m] --> 1.00 * proton [m] + 1.00 * Nicotinamide adenine dinucleotide phosphate - reduced [m] + 1.00 * 2-Oxoglutarate [m] + 1.00 * Ammonium [m] GLUD1	GLUD1	Glutamate metabolism	0.0886958	0.000599461
glutamate dehydrogenase (NADP), mitochondrial	1.00 * Water [m] + 1.00 * Nicotinamide adenine dinucleotide phosphate [m] + 1.00 * L-glutamate(1-) [m] --> 1.00 * proton [m] + 1.00 * Nicotinamide adenine dinucleotide phosphate - reduced [m] + 1.00 * 2-Oxoglutarate [m] + 1.00 * Ammonium [m] GLUD1	GLUD1	Glutamate metabolism	0.0957948	0.000226131
glutaminase (mitochondrial)	1.00 * Water [m] + 1.00 * L-glutamine [m] --> 1.00 * L-glutamate(1-) [m] + 1.00 * Ammonium [m] GLS; GLS2	GLS; GLS2	Glutamate metabolism	0.384472	5.39247e-35
glutamine phosphoribosyldiphosphate amidotransferase	1.00 * Water [c] + 1.00 * 5-Phospho-alpha-D-ribose 1-diphosphate [c] + 1.00 * L-glutamine [c] --> 1.00 * L-glutamate(1-) [c] + 1.00 * Diphosphate [c] + 1.00 * 5-Phospho-beta-D-ribosylamine [c] PPAT	PPAT	Purine synthesis	0.416047	6.59557e-51
glyoxylate oxidase	1.00 * Water [c] + 1.00 * Nicotinamide adenine dinucleotide [c] + 1.00 * glyoxylate [c] --> 2.00 * proton [c] + 1.00 * Nicotinamide adenine dinucleotide - reduced [c] + 1.00 * oxalate(2-) [c] LDHA; LDHAL6B; LDHB; LDHC; LDHD; UEVLD	LDHA; LDHAL6B; LDHB; LDHC; LDHD; UEVLD	Glyoxylate and dicarboxylate metabolism	0.19379	3.60896e-14
glyoxylate oxidase, peroxisomal	1.00 * O2 [x] + 1.00 * Water [x] + 1.00 * glyoxylate [x] --> 1.00 * proton [x] + 1.00 * Hydrogen peroxide [x] + 1.00 * oxalate(2-) [x] HAO1; HAO2	HAO1; HAO2	Glyoxylate and dicarboxylate metabolism	-0.00186818	0.763746
glycine amidinotransferase (c)	1.00 * Glycine [c] + 1.00 * L-argininium(1+) [c] --> 1.00 * Ornithine [c] + 1.00 * guanidinoacetic acid [c] GATM	GATM	Urea cycle	0.0543976	0.0775338
glycine amidinotransferase (c)	1.00 * Glycine [c] + 1.00 * L-argininium(1+) [c] --> 1.00 * Ornithine [c] + 1.00 * guanidinoacetic acid [c] GATM	GATM	Urea cycle	0.338026	2.54419e-37
Glycolate dehydrogenase (NADP)	1.00 * proton [c] + 1.00 * Nicotinamide adenine dinucleotide phosphate - reduced [c] + 1.00 * glyoxylate [c] --> 1.00 * Nicotinamide adenine dinucleotide phosphate [c] + 1.00 * glycolate [c] GRHPR	GRHPR	Glyoxylate and dicarboxylate metabolism	0.0969966	0.000274919
hydroxyacylglutathione hydrolase	1.00 * Water [c] + 1.00 * (R)-S-lactoylglutathionate(1-) [c] --> 1.00 * proton [c] + 1.00 * Reduced glutathione [c] + 1.00 * (R)-lactate [c] HAGH; HAGHL	HAGH; HAGHL	Pyruvate metabolism	0.205118	7.76772e-15
GDP-D-mannose dehydratase	1.00 * GDP-alpha-D-mannose(2-) [c] --> 1.00 * Water [c] + 1.00 * GDP-4-dehydro-6-deoxy-alpha-D-mannose(2-) [c] GMDS	GMDS	Fructose and mannose metabolism	0.361917	5.31225e-40
GMP reductase	2.00 * proton [c] + 1.00 * Nicotinamide adenine dinucleotide phosphate - reduced [c] + 1.00 * GMP [c] --> 1.00 * Ammonium [c] + 1.00 * Nicotinamide adenine dinucleotide phosphate [c] + 1.00 * IMP [c] GMPR; GMPR2	GMPR; GMPR2	Nucleotide interconversion	0.210546	2.32063e-13
phosphogluconate dehydrogenase	1.00 * Nicotinamide adenine dinucleotide phosphate [c] + 1.00 * 6-Phospho-D-gluconate [c] --> 1.00 * Nicotinamide adenine dinucleotide phosphate - reduced [c] + 1.00 * carbon dioxide [c] + 1.00 * D-ribulose 5-phosphate(2-) [c] PGD	PGD	Pentose phosphate pathway	0.317121	1.66949e-27
phosphogluconate dehydrogenase	3.00 * Nicotinamide adenine dinucleotide phosphate [c] + 3.00 * 6-Phospho-D-gluconate [c] --> 3.00 * Nicotinamide adenine dinucleotide phosphate - reduced [c] + 3.00 * carbon dioxide [c] + 3.00 * D-ribulose 5-phosphate(2-) [c] PGD	PGD	Pentose phosphate pathway	0.390545	6.86691e-43
phosphogluconate dehydrogenase, endoplasmic reticulum	1.00 * Nicotinamide adenine dinucleotide phosphate [r] + 1.00 * 6-Phospho-D-gluconate [r] --> 1.00 * Nicotinamide adenine dinucleotide phosphate - reduced [r] + 1.00 * carbon dioxide [r] + 1.00 * D-ribulose 5-phosphate(2-) [r] PGD	PGD	Pentose phosphate pathway	0.314395	7.33039e-22
glycine N-methyltransferase	1.00 * S-Adenosyl-L-methionine [c] + 1.00 * Glycine [c] --> 1.00 * proton [c] + 1.00 * S-Adenosyl-L-homocysteine [c] + 1.00 * Sarcosine [c] GNMT	GNMT	Glycine, serine, alanine and threonine metabolism	0.272798	6.54649e-22
glycerol-3-phosphate acyltransferase	1.00 * R total Coenzyme A [c] + 1.00 * Glycerol 3-phosphate [c] --> 1.00 * Coenzyme A [c] + 1.00 * lysophosphatidic acid [c] GPAM; MBOAT2	GPAM; MBOAT2	Triacylglycerol synthesis	0.186019	2.89324e-13
Glycerophosphodiester phosphodiesterase (Glycerophosphocholine)	1.00 * Water [c] + 1.00 * sn-Glycero-3-phosphocholine [c] --> 1.00 * proton [c] + 1.00 * Choline [c] + 1.00 * Glycerol 3-phosphate [c] No genes		Glycerophospholipid metabolism	0.42545	3.48785e-53
geranyltranstransferase	1.00 * Isopentenyl diphosphate [x] + 1.00 * Geranyl diphosphate [x] --> 1.00 * Diphosphate [x] + 1.00 * Farnesyl diphosphate [x] FDPS	FDPS	Cholesterol metabolism	0.270724	7.94559e-24
glutathione peroxidase	1.00 * Hydrogen peroxide [c] + 2.00 * Reduced glutathione [c] --> 2.00 * Water [c] + 1.00 * Oxidized glutathione [c] GPX1; GPX2; GPX4; PRDX1; PRDX2	GPX1; GPX2; GPX4; PRDX1; PRDX2	Glutathione metabolism	0.417641	3.11009e-35
glutathione peroxidase (e)	2.00 * Reduced glutathione [e] + 1.00 * Hydrogen peroxide [e] --> 2.00 * Water [e] + 1.00 * Oxidized glutathione [e] GPX1; GPX2; GPX3; GPX6; GPX7	GPX1; GPX2; GPX3; GPX6; GPX7	Glutathione metabolism	0.424241	8.41525e-54
glutathione peroxidase, mitochondria	1.00 * Hydrogen peroxide [m] + 2.00 * Reduced glutathione [m] --> 2.00 * Water [m] + 1.00 * Oxidized glutathione [m] GPX1; GPX4; PRDX3	GPX1; GPX4; PRDX3	Glutathione metabolism	0.349965	3.36249e-28
g-glutamyltransferase (e)	1.00 * L-alanine [c] + 1.00 * Reduced glutathione [c] --> 1.00 * L-cysteinylglycine [e] + 1.00 * 5-L-Glutamyl-L-alanine [e] GGT1	GGT1	Glutathione metabolism	0.451769	7.49593e-55
guanylate cyclase	1.00 * GTP [c] --> 1.00 * 3',5'-cyclic GMP(1-) [c] + 1.00 * Diphosphate [c] GUCY1A2; GUCY1A3; GUCY1B3; GUCY2C; GUCY2E; GUCY2F; NPR1; NPR2	GUCY1A2; GUCY1A3; GUCY1B3; GUCY2C; GUCY2E; GUCY2F; NPR1; NPR2	Nucleotide interconversion	0.260802	5.71404e-26
guanine deaminase	1.00 * Water [c] + 1.00 * proton [c] + 1.00 * Guanine [c] --> 1.00 * Ammonium [c] + 1.00 * Xanthine [c] GDA	GDA	Purine catabolism	0.0964212	0.000944743
guanine phosphoribosyltransferase	1.00 * 5-Phospho-alpha-D-ribose 1-diphosphate [c] + 1.00 * Guanine [c] --> 1.00 * Diphosphate [c] + 1.00 * GMP [c] HPRT	HPRT	Nucleotide salvage pathway	0.333005	2.87113e-34
Glutamate formimidoyltransferase	1.00 * proton [c] + 1.00 * 5,6,7,8-Tetrahydrofolate [c] + 1.00 * N-Formimidoyl-L-glutamate [c] --> 1.00 * L-glutamate(1-) [c] + 1.00 * 5-Formiminotetrahydrofolate [c] FTCD	FTCD	Histidine metabolism	0.380817	1.03732e-48
carboxylic acid dissociation	1.00 * Water [c] + 1.00 * carbon dioxide [c] --> 1.00 * proton [c] + 1.00 * Bicarbonate [c] CAR1; CAR12; CAR13; CAR14; CAR2; CAR3; CAR4; CAR6; CAR7; CAR9	CAR1; CAR12; CAR13; CAR14; CAR2; CAR3; CAR4; CAR6; CAR7; CAR9	Miscellaneous	0.650522	3.23176e-41
carboxylic acid dissociation	1.00 * Water [c] + 1.00 * carbon dioxide [c] --> 1.00 * proton [c] + 1.00 * Bicarbonate [c] CAR1; CAR12; CAR13; CAR14; CAR2; CAR3; CAR4; CAR6; CAR7; CAR9	CAR1; CAR12; CAR13; CAR14; CAR2; CAR3; CAR4; CAR6; CAR7; CAR9	Miscellaneous	0.651968	1.04144e-42
3-hydroxyacyl-CoA dehydrogenase (2-Methylacetoacetyl-CoA), mitochondrial	1.00 * Nicotinamide adenine dinucleotide [m] + 1.00 * (2S,3S)-3-hydroxy-2-methylbutanoyl-CoA(4-) [m] --> 1.00 * proton [m] + 1.00 * Nicotinamide adenine dinucleotide - reduced [m] + 1.00 * 2-methylacetoacetyl-CoA(4-) [m] EHHADH; HADH; HSD17B10	EHHADH; HADH; HSD17B10	Valine, leucine, and isoleucine metabolism	0.314587	3.70844e-31
3-hydroxyacyl-CoA dehydrogenase (2-Methylacetoacetyl-CoA), mitochondrial	1.00 * Nicotinamide adenine dinucleotide [m] + 1.00 * (2S,3S)-3-hydroxy-2-methylbutanoyl-CoA(4-) [m] --> 1.00 * proton [m] + 1.00 * Nicotinamide adenine dinucleotide - reduced [m] + 1.00 * 2-methylacetoacetyl-CoA(4-) [m] EHHADH; HADH; HSD17B10	EHHADH; HADH; HSD17B10	Valine, leucine, and isoleucine metabolism	0.251908	1.76291e-19
hyaluronan synthase	1.00 * UDP-N-acetyl-alpha-D-glucosamine(2-) [c] + 1.00 * UDP-D-glucuronate [c] --> 2.00 * proton [c] + 2.00 * UDP [c] + 1.00 * hyaluronan biosynthesis, precursor 1 [e] HAS1; HAS2; HAS3	HAS1; HAS2; HAS3	Hyaluronan metabolism	0.375509	2.74829e-42
hyaluronan synthase	1.00 * hyaluronan biosynthesis, precursor 1 [e] + 1.00 * UDP-N-acetyl-alpha-D-glucosamine(2-) [c] + 1.00 * UDP-D-glucuronate [c] --> 2.00 * proton [c] + 2.00 * UDP [c] + 1.00 * hyaluronan [e] HAS1; HAS2; HAS3	HAS1; HAS2; HAS3	Hyaluronan metabolism	0.375509	2.74829e-42
Homogentisate:oxygen 1,2-oxidoreductase (decyclizing)	1.00 * O2 [c] + 1.00 * homogentisate [c] --> 1.00 * proton [c] + 1.00 * 4-maleylacetoacetate [c] HGD	HGD	Tyrosine metabolism	0.309593	6.25391e-29
3-hydroxyisobutyrate dehydrogenase, mitochondrial	1.00 * Nicotinamide adenine dinucleotide [m] + 1.00 * 3-hydroxy-2-methylpropanoate [m] --> 1.00 * proton [m] + 1.00 * Nicotinamide adenine dinucleotide - reduced [m] + 1.00 * 2-methyl-3-oxopropanoate [m] HIBADH	HIBADH	Valine, leucine, and isoleucine metabolism	0.191135	8.31572e-12
histidine decarboxylase	1.00 * proton [c] + 1.00 * L-histidine [c] --> 1.00 * carbon dioxide [c] + 1.00 * histamium [c] DDC; HDC	DDC; HDC	Histidine metabolism	0.23601	2.88045e-15
histidase	1.00 * L-histidine [c] --> 1.00 * Ammonium [c] + 1.00 * Urocanate [c] HAL	HAL	Histidine metabolism	0.380817	1.03732e-48
3-Hydroxy-L-kynurenine hydrolase	1.00 * Water [c] + 1.00 * 3-hydroxy-L-kynurenine [c] --> 1.00 * 3-hydroxyanthranilate [c] + 1.00 * L-alanine [c] KYNU	KYNU	Tryptophan metabolism	0.213268	8.99771e-11
H+/K+ gastric/non-gastric P-ATPase and ABC ATPase	1.00 * Water [c] + 1.00 * ATP [c] + 1.00 * potassium [e] --> 1.00 * ADP [c] + 1.00 * hydrogenphosphate [c] + 1.00 * proton [e] + 1.00 * potassium [c] ATP4A; ATP4B	ATP4A; ATP4B	Transport, extracellular	0.426599	4.19639e-55
Hydroxymethylglutaryl CoA synthase (ir)	1.00 * Water [c] + 1.00 * Acetoacetyl-CoA [c] + 1.00 * Acetyl-CoA [c] --> 1.00 * proton [c] + 1.00 * Coenzyme A [c] + 1.00 * Hydroxymethylglutaryl-CoA [c] HMGCS1	HMGCS1	Cholesterol metabolism	0.297321	1.46507e-31
Hydroxymethylglutaryl CoA synthase (ir)	1.00 * Water [m] + 1.00 * Acetyl-CoA [m] + 1.00 * Acetoacetyl-CoA [m] --> 1.00 * proton [m] + 1.00 * Coenzyme A [m] + 1.00 * Hydroxymethylglutaryl-CoA [m] HMGCS2	HMGCS2	Cholesterol metabolism	0.37203	1.31248e-47
hydroxymethylglutaryl-CoA lyase	1.00 * Hydroxymethylglutaryl-CoA [m] --> 1.00 * Acetyl-CoA [m] + 1.00 * acetoacetate [m] HMGCL; HMGCLL1	HMGCL; HMGCLL1	Cholesterol metabolism	0.37203	1.31248e-47
hydroxymethylglutaryl-CoA lyase	1.00 * Hydroxymethylglutaryl-CoA [x] --> 1.00 * Acetyl-CoA [x] + 1.00 * acetoacetate [x] HMGCL	HMGCL	Cholesterol metabolism	0.291428	5.76454e-32
Heme oxygenase 1	3.00 * O2 [c] + 5.00 * proton [c] + 3.00 * Nicotinamide adenine dinucleotide phosphate - reduced [c] + 1.00 * Protoheme [c] --> 3.00 * Water [c] + 3.00 * Nicotinamide adenine dinucleotide phosphate [c] + 1.00 * biliverdin(2-) [c] + 1.00 * carbon monoxide [c] + 1.00 * Fe2+ [c] HMOX1; HMOX2	HMOX1; HMOX2	Heme degradation	0.302554	1.33938e-26
carnitine fatty-acyl transferase	1.00 * L-Carnitine [c] + 1.00 * heptadecanoyl coa [c] --> 1.00 * Coenzyme A [c] + 1.00 * heptadecanoyl carnitine [c] CPT1A; CPT1B; CPT1C	CPT1A; CPT1B; CPT1C	Fatty acid oxidation	0.243227	1.06707e-19
Hydroxypyruvate reductase (NADPH)	1.00 * proton [c] + 1.00 * Nicotinamide adenine dinucleotide phosphate - reduced [c] + 1.00 * 3-hydroxypyruvate [c] --> 1.00 * Nicotinamide adenine dinucleotide phosphate [c] + 1.00 * D-glycerate [c] GRHPR	GRHPR	Glyoxylate and dicarboxylate metabolism	0.0935127	7.25642e-05
heparan-N-sulfatase, lysosomal	1.00 * Water [l] + 1.00 * heparan sulfate, degradation product 1 [l] --> 1.00 * proton [l] + 1.00 * sulfate [l] + 1.00 * heparan sulfate, degradation product 2 [l] SGSH	SGSH	Heparan sulfate degradation	0.306125	2.91256e-26
heparan-N-sulfatase, lysosomal	1.00 * Water [l] + 1.00 * heparan sulfate, degradation product 6 [l] --> 1.00 * proton [l] + 1.00 * sulfate [l] + 1.00 * heparan sulfate, degradation product 7 [l] SGSH	SGSH	Heparan sulfate degradation	0.306125	2.91256e-26
heparan-N-sulfatase, lysosomal	1.00 * Water [l] + 1.00 * heparan sulfate, degradation product 12 [l] --> 1.00 * proton [l] + 1.00 * sulfate [l] + 1.00 * heparan sulfate, degradation product 13 [l] SGSH	SGSH	Heparan sulfate degradation	0.306125	2.91256e-26
heparan-N-sulfatase, lysosomal	1.00 * Water [l] + 1.00 * heparan sulfate, degradation product 18 [l] --> 1.00 * proton [l] + 1.00 * sulfate [l] + 1.00 * heparan sulfate, degradation product 19 [l] SGSH	SGSH	Heparan sulfate degradation	0.306125	2.91256e-26
heparan-glucosaminide N-acetyltransferase, lysosomal	1.00 * Acetyl-CoA [c] + 1.00 * heparan sulfate, degradation product 2 [l] --> 1.00 * Coenzyme A [c] + 1.00 * proton [l] + 1.00 * heparan sulfate, degradation product 3 [l] No genes		Heparan sulfate degradation	0.306125	2.91256e-26
heparan-glucosaminide N-acetyltransferase, lysosomal	1.00 * Acetyl-CoA [c] + 1.00 * heparan sulfate, degradation product 7 [l] --> 1.00 * Coenzyme A [c] + 1.00 * proton [l] + 1.00 * heparan sulfate, degradation product 8 [l] No genes		Heparan sulfate degradation	0.306125	2.91256e-26
heparan-glucosaminide N-acetyltransferase, lysosomal	1.00 * Acetyl-CoA [c] + 1.00 * heparan sulfate, degradation product 13 [l] --> 1.00 * Coenzyme A [c] + 1.00 * proton [l] + 1.00 * heparan sulfate, degradation product 14 [l] No genes		Heparan sulfate degradation	0.306125	2.91256e-26
heparan-glucosaminide N-acetyltransferase, lysosomal	1.00 * Acetyl-CoA [c] + 1.00 * heparan sulfate, degradation product 19 [l] --> 1.00 * Coenzyme A [c] + 1.00 * proton [l] + 1.00 * heparan sulfate, degradation product 20 [l] No genes		Heparan sulfate degradation	0.306125	2.91256e-26
11-beta-hydroxysteroid dehydrogenase type 1	1.00 * proton [r] + 1.00 * Nicotinamide adenine dinucleotide phosphate - reduced [r] + 1.00 * cortisone [r] --> 1.00 * Nicotinamide adenine dinucleotide phosphate [r] + 1.00 * cortisol [r] HSD11B1	HSD11B1	Steroid metabolism	0.14686	1.35144e-10
11-beta-hydroxysteroid dehydrogenase type 1	1.00 * proton [r] + 1.00 * Nicotinamide adenine dinucleotide phosphate - reduced [r] + 1.00 * cortisone [r] --> 1.00 * Nicotinamide adenine dinucleotide phosphate [r] + 1.00 * cortisol [r] HSD11B1	HSD11B1	Steroid metabolism	0.153992	8.58993e-10
testicular 17-beta-hydroxysteroid dehydrogenase	1.00 * proton [c] + 1.00 * Nicotinamide adenine dinucleotide phosphate - reduced [c] + 1.00 * estrone [c] --> 1.00 * Nicotinamide adenine dinucleotide phosphate [c] + 1.00 * estradiol [c] H2-KE6; HSD17B1	H2-KE6; HSD17B1	Steroid metabolism	0.0154998	0.772159
testicular 17-beta-hydroxysteroid dehydrogenase	1.00 * proton [c] + 1.00 * Nicotinamide adenine dinucleotide phosphate - reduced [c] + 1.00 * estrone [c] --> 1.00 * Nicotinamide adenine dinucleotide phosphate [c] + 1.00 * estradiol [c] H2-KE6; HSD17B1	H2-KE6; HSD17B1	Steroid metabolism	0.302554	1.33938e-26
17-beta-hydroxysteroid dehydrogenase	1.00 * proton [r] + 1.00 * Nicotinamide adenine dinucleotide - reduced [r] + 1.00 * androst-4-ene-3,17-dione [r] --> 1.00 * Nicotinamide adenine dinucleotide [r] + 1.00 * testosterone [r] HSD17B2	HSD17B2	Steroid metabolism	0.302554	1.33938e-26
testicular 17-beta-hydroxysteroid dehydrogenase	1.00 * proton [r] + 1.00 * Nicotinamide adenine dinucleotide phosphate - reduced [r] + 1.00 * androst-4-ene-3,17-dione [r] --> 1.00 * Nicotinamide adenine dinucleotide phosphate [r] + 1.00 * testosterone [r] HSD17B3	HSD17B3	Steroid metabolism	0.302554	1.33938e-26
testicular 17-beta-hydroxysteroid dehydrogenase	1.00 * proton [r] + 1.00 * Nicotinamide adenine dinucleotide phosphate - reduced [r] + 1.00 * estrone [r] --> 1.00 * Nicotinamide adenine dinucleotide phosphate [r] + 1.00 * estradiol [r] HSD17B7	HSD17B7	Steroid metabolism	0.0154998	0.772159
17-beta-hydroxysteroid dehydrogenase	1.00 * proton [r] + 1.00 * Nicotinamide adenine dinucleotide - reduced [r] + 1.00 * estrone [r] --> 1.00 * Nicotinamide adenine dinucleotide [r] + 1.00 * estradiol [r] HSD17B2	HSD17B2	Steroid metabolism	0.18692	4.33054e-11
3 alpha-hydroxysteroid dehydrogenase (type 3)	1.00 * proton [r] + 1.00 * Nicotinamide adenine dinucleotide - reduced [r] + 1.00 * 5alpha-androstane-3,17-dione [r] --> 1.00 * androsterone [r] + 1.00 * Nicotinamide adenine dinucleotide [r] AKR1C6	AKR1C6	Steroid metabolism	0.153992	8.58993e-10
3 alpha-hydroxysteroid dehydrogenase (type 3)	1.00 * proton [r] + 1.00 * Nicotinamide adenine dinucleotide - reduced [r] + 1.00 * 5alpha-androstane-3,17-dione [r] --> 1.00 * androsterone [r] + 1.00 * Nicotinamide adenine dinucleotide [r] AKR1C6	AKR1C6	Steroid metabolism	0.14686	1.35144e-10
3 alpha-hydroxysteroid dehydrogenase (type 3)	1.00 * proton [r] + 1.00 * Nicotinamide adenine dinucleotide phosphate - reduced [r] + 1.00 * 5alpha-androstane-3,17-dione [r] --> 1.00 * androsterone [r] + 1.00 * Nicotinamide adenine dinucleotide phosphate [r] AKR1C6	AKR1C6	Steroid metabolism	0.14686	1.35144e-10
3 alpha-hydroxysteroid dehydrogenase (type 3)	1.00 * proton [r] + 1.00 * Nicotinamide adenine dinucleotide phosphate - reduced [r] + 1.00 * 5alpha-androstane-3,17-dione [r] --> 1.00 * androsterone [r] + 1.00 * Nicotinamide adenine dinucleotide phosphate [r] AKR1C6	AKR1C6	Steroid metabolism	0.153992	8.58993e-10
hypoxanthine phosphoribosyltransferase (Hypoxanthine)	1.00 * 5-Phospho-alpha-D-ribose 1-diphosphate [c] + 1.00 * Hypoxanthine [c] --> 1.00 * Diphosphate [c] + 1.00 * IMP [c] HPRT	HPRT	Nucleotide salvage pathway	0.333005	2.87113e-34
Isocitrate dehydrogenase (NAD+)	1.00 * Nicotinamide adenine dinucleotide [m] + 1.00 * Isocitrate [m] --> 1.00 * 2-Oxoglutarate [m] + 1.00 * carbon dioxide [m] + 1.00 * Nicotinamide adenine dinucleotide - reduced [m] IDH3A; IDH3B; IDH3G	IDH3A; IDH3B; IDH3G	Citric acid cycle	0.0693509	0.00349384
isocitrate dehydrogenase (NADP)	1.00 * Nicotinamide adenine dinucleotide phosphate [c] + 1.00 * Isocitrate [c] --> 1.00 * Nicotinamide adenine dinucleotide phosphate - reduced [c] + 1.00 * 2-Oxoglutarate [c] + 1.00 * carbon dioxide [c] IDH1	IDH1	Other	0.143584	2.63456e-07
Isocitrate dehydrogenase (NADP+)	1.00 * Nicotinamide adenine dinucleotide phosphate [x] + 1.00 * Isocitrate [x] --> 1.00 * 2-Oxoglutarate [x] + 1.00 * carbon dioxide [x] + 1.00 * Nicotinamide adenine dinucleotide phosphate - reduced [x] IDH1	IDH1	Other	0.167783	7.25744e-09
Isocitrate dehydrogenase (NADP+)	1.00 * Nicotinamide adenine dinucleotide phosphate [m] + 1.00 * Isocitrate [m] --> 1.00 * Nicotinamide adenine dinucleotide phosphate - reduced [m] + 1.00 * 2-Oxoglutarate [m] + 1.00 * carbon dioxide [m] IDH2	IDH2	Citric acid cycle	-0.0491684	0.141323
Isocitrate dehydrogenase (NADP+)	1.00 * Nicotinamide adenine dinucleotide phosphate [m] + 1.00 * Isocitrate [m] --> 1.00 * Nicotinamide adenine dinucleotide phosphate - reduced [m] + 1.00 * 2-Oxoglutarate [m] + 1.00 * carbon dioxide [m] IDH2	IDH2	Citric acid cycle	0.284702	4.07881e-25
Iodide:hydrogen-peroxide oxidoreductase 2	1.00 * 3-iodo-L-tyrosine [c] + 2.00 * Iodine [c] --> 1.00 * proton [c] + 1.00 * iodide [c] + 1.00 * 3,5-diiodo-L-tyrosine [c] TPO	TPO	Tyrosine metabolism	0.110369	0.00166087
Iodide:hydrogen-peroxide oxidoreductase 3	1.00 * Hydrogen peroxide [c] + 1.00 * 3-iodo-L-tyrosine [c] + 1.00 * 3,5-diiodo-L-tyrosine [c] --> 2.00 * Water [c] + 1.00 * 2-aminoacrylic acid [c] + 1.00 * 3,3',5-triiodo-L-thyronine [c] TPO	TPO	Tyrosine metabolism	0.110369	0.00166087
Iodide:hydrogen-peroxide oxidoreductase 4	1.00 * Hydrogen peroxide [c] + 2.00 * 3,5-diiodo-L-tyrosine [c] --> 2.00 * Water [c] + 1.00 * 2-aminoacrylic acid [c] + 1.00 * L-thyroxine [c] TPO	TPO	Tyrosine metabolism	0.110369	0.00166087
Iodide:hydrogen-peroxide oxidoreductase	2.00 * Iodine [c] + 1.00 * L-tyrosine [c] --> 1.00 * proton [c] + 1.00 * iodide [c] + 1.00 * 3-iodo-L-tyrosine [c] TPO	TPO	Tyrosine metabolism	0.110369	0.00166087
alpha-L-iduronidase, lysosomal	1.00 * Water [l] + 1.00 * heparan sulfate, degradation product 4 [l] --> 1.00 * heparan sulfate, degradation product 5 [l] + 1.00 * L-iduronate [l] IDUA	IDUA	Heparan sulfate degradation	0.306125	2.91256e-26
alpha-L-iduronidase, lysosomal	1.00 * Water [l] + 1.00 * heparan sulfate, degradation product 16 [l] --> 1.00 * L-iduronate [l] + 1.00 * heparan sulfate, degradation product 17 [l] IDUA	IDUA	Heparan sulfate degradation	0.306125	2.91256e-26
alpha-L-iduronidase, lysosomal	1.00 * Water [l] + 1.00 * IdoA-beta-1,4-GlcNAc(3S)-alpha-1,4-GlcA-beta-1,3-Gal-beta-1,3-Gal-beta-1,4-Xylose [l] --> 1.00 * L-iduronate [l] + 1.00 * GlcNAc(3S)-alpha-1,4-GlcA-beta-1,3-Gal-beta-1,3-Gal-beta-1,4-Xylose [l] IDUA	IDUA	Heparan sulfate degradation	0.306125	2.91256e-26
alpha-L-iduronidase, lysosomal	1.00 * Water [l] + 1.00 * chondroitin sulfate B / dermatan sulfate (IdoA2S-GalNAc4S), degradation product 3 [l] --> 1.00 * chondroitin sulfate A (GalNAc4S-GlcA), degradation product 3 [l] + 1.00 * L-iduronate [l] IDUA	IDUA	Chondroitin sulfate degradation	0.306125	2.91256e-26
isoleucine transaminase	1.00 * 2-Oxoglutarate [c] + 1.00 * L-isoleucine [c] --> 1.00 * L-glutamate(1-) [c] + 1.00 * 3-methyl-2-oxopentanoate [c] BCAT1	BCAT1	Valine, leucine, and isoleucine metabolism	0.356427	4.13256e-30
isoleucine transaminase	1.00 * 2-Oxoglutarate [c] + 1.00 * L-isoleucine [c] --> 1.00 * L-glutamate(1-) [c] + 1.00 * 3-methyl-2-oxopentanoate [c] BCAT1	BCAT1	Valine, leucine, and isoleucine metabolism	0.2102	2.50737e-11
isoleucine transaminase, mitochondrial	1.00 * 2-Oxoglutarate [m] + 1.00 * L-isoleucine [m] --> 1.00 * L-glutamate(1-) [m] + 1.00 * 3-methyl-2-oxopentanoate [m] BCAT2	BCAT2	Valine, leucine, and isoleucine metabolism	0.210231	9.88083e-11
isoleucine transaminase, mitochondrial	1.00 * 2-Oxoglutarate [m] + 1.00 * L-isoleucine [m] --> 1.00 * L-glutamate(1-) [m] + 1.00 * 3-methyl-2-oxopentanoate [m] BCAT2	BCAT2	Valine, leucine, and isoleucine metabolism	0.308034	3.28027e-24
IMP cyclohydrolase	1.00 * Water [c] + 1.00 * IMP [c] --> 1.00 * 5-Formamido-1-(5-phospho-D-ribosyl)imidazole-4-carboxamide [c] ATIC	ATIC	Purine synthesis	0.252293	6.86124e-23
IMP cyclohydrolase	1.00 * Water [c] + 1.00 * IMP [c] --> 1.00 * 5-Formamido-1-(5-phospho-D-ribosyl)imidazole-4-carboxamide [c] ATIC	ATIC	Purine synthesis	0.417769	6.02041e-47
IMP dehydrogenase	1.00 * Water [c] + 1.00 * Nicotinamide adenine dinucleotide [c] + 1.00 * IMP [c] --> 1.00 * proton [c] + 1.00 * Nicotinamide adenine dinucleotide - reduced [c] + 1.00 * Xanthosine 5'-phosphate [c] IMPDH1; IMPDH2	IMPDH1; IMPDH2	Nucleotide interconversion	0.405929	1.40126e-51
inositol oxygenase	1.00 * O2 [c] + 1.00 * myo-inositol [c] --> 1.00 * Water [c] + 1.00 * proton [c] + 1.00 * D-glucuronate [c] MIOX	MIOX	Inositol phosphate metabolism	0.310877	3.13416e-30
isopentenyl-diphosphate D-isomerase	1.00 * Isopentenyl diphosphate [x] --> 1.00 * Dimethylallyl diphosphate [x] GM9745; IDI1	GM9745; IDI1	Cholesterol metabolism	0.270724	7.94559e-24
b-ketoacyl synthetase (palmitate, n-C16:0)	20.00 * proton [c] + 14.00 * Nicotinamide adenine dinucleotide phosphate - reduced [c] + 1.00 * Acetyl-CoA [c] + 7.00 * Malonyl-CoA [c] --> 6.00 * Water [c] + 14.00 * Nicotinamide adenine dinucleotide phosphate [c] + 7.00 * carbon dioxide [c] + 8.00 * Coenzyme A [c] + 1.00 * Hexadecanoate (n-C16:0) [c] ELOVL2; ELOVL5; ELOVL6; FASN	ELOVL2; ELOVL5; ELOVL6; FASN	Fatty acid synthesis	0.318034	4.78385e-31
ketohexokinase (D-xylulose)	1.00 * ATP [c] + 1.00 * D-xylulose [c] --> 1.00 * ADP [c] + 1.00 * proton [c] + 1.00 * D-Xylulose 1-phosphate [c] KHK	KHK	Glyoxylate and dicarboxylate metabolism	0.327904	1.70411e-35
ketohexokinase (D-tagatose)	1.00 * ATP [c] + 1.00 * D-tagatose [c] --> 1.00 * ADP [c] + 1.00 * proton [c] + 1.00 * D-Tagatose 1-phosphate [c] KHK	KHK	Galactose metabolism	0.460002	1.11943e-62
ketohexokinase	1.00 * ATP [c] + 1.00 * D-Fructose [c] --> 1.00 * ADP [c] + 1.00 * proton [c] + 1.00 * D-Fructose 1-phosphate [c] KHK	KHK	Fructose and mannose metabolism	0.43258	1.09808e-55
kynurenine 3-monooxygenase	1.00 * O2 [c] + 1.00 * proton [c] + 1.00 * Nicotinamide adenine dinucleotide phosphate - reduced [c] + 1.00 * L-kynurenine [c] --> 1.00 * Water [c] + 1.00 * Nicotinamide adenine dinucleotide phosphate [c] + 1.00 * 3-hydroxy-L-kynurenine [c] KMO	KMO	Tryptophan metabolism	-0.0184945	0.275654
L-Kynurenine:2-oxoglutarate aminotransferase	1.00 * 2-Oxoglutarate [c] + 1.00 * L-kynurenine [c] --> 1.00 * L-glutamate(1-) [c] + 1.00 * 4-(2-aminophenyl)-2,4-dioxobutanoate [c] AADAT; KYAT1	AADAT; KYAT1	Tryptophan metabolism	0.0248813	0.857754
kynureninase	1.00 * Water [c] + 1.00 * L-kynurenine [c] --> 1.00 * proton [c] + 1.00 * L-alanine [c] + 1.00 * anthranilate [c] KYNU	KYNU	Tryptophan metabolism	0.0861894	0.000532928
b-galactosidase, extracellular	1.00 * Water [e] + 1.00 * Lactose [e] --> 1.00 * D-glucose [e] + 1.00 * D-Galactose [e] GLB1; LCT	GLB1; LCT	Galactose metabolism	0.424556	3.76482e-53
D-Lactaldehyde:NAD+ 1-oxidoreductase	1.00 * proton [c] + 1.00 * Nicotinamide adenine dinucleotide - reduced [c] + 1.00 * methylglyoxal [c] --> 1.00 * Nicotinamide adenine dinucleotide [c] + 1.00 * (R)-lactaldehyde [c] AKR7A5	AKR7A5	Pyruvate metabolism	0.166652	8.25411e-06
D-Lactaldehyde:NAD+ oxidoreductase (glutathione-formylating)	1.00 * Nicotinamide adenine dinucleotide [c] + 1.00 * (R)-lactaldehyde [c] + 1.00 * Reduced glutathione [c] --> 1.00 * proton [c] + 1.00 * Nicotinamide adenine dinucleotide - reduced [c] + 1.00 * (R)-S-lactoylglutathionate(1-) [c] ADH5	ADH5	Pyruvate metabolism	0.189484	1.55872e-09
D-Lactaldehyde:NAD+ oxidoreductase (glutathione-formylating)	1.00 * Nicotinamide adenine dinucleotide [c] + 1.00 * (R)-lactaldehyde [c] + 1.00 * Reduced glutathione [c] --> 1.00 * proton [c] + 1.00 * Nicotinamide adenine dinucleotide - reduced [c] + 1.00 * (R)-S-lactoylglutathionate(1-) [c] ADH5	ADH5	Pyruvate metabolism	0.233254	6.83417e-16
Lecithin-cholesterol acyltransferase	1.00 * cholesterol [e] + 1.00 * Phosphatidylcholine [e] --> 1.00 * lysophosphatidylcholine [e] + 1.00 * cholesterol ester [e] LCAT	LCAT	Fatty acid oxidation	0.438503	8.10434e-55
3-Sulfoalanine carboxy-lyase	1.00 * proton [c] + 1.00 * L-cysteate(1-) [c] --> 1.00 * carbon dioxide [c] + 1.00 * Taurine [c] CSAD; GAD1; GAD2	CSAD; GAD1; GAD2	Taurine and hypotaurine metabolism	0.268854	1.43908e-17
L-lactate dehydrogenase	1.00 * Nicotinamide adenine dinucleotide [c] + 1.00 * (S)-lactate [c] --> 1.00 * proton [c] + 1.00 * pyruvate [c] + 1.00 * Nicotinamide adenine dinucleotide - reduced [c] LDHA; LDHAL6B; LDHB; LDHC; UEVLD	LDHA; LDHAL6B; LDHB; LDHC; UEVLD	Glycolysis/gluconeogenesis	0.356853	5.62606e-30
L-lactate dehydrogenase	1.00 * Nicotinamide adenine dinucleotide [c] + 1.00 * (S)-lactate [c] --> 1.00 * proton [c] + 1.00 * pyruvate [c] + 1.00 * Nicotinamide adenine dinucleotide - reduced [c] LDHA; LDHAL6B; LDHB; LDHC; UEVLD	LDHA; LDHAL6B; LDHB; LDHC; UEVLD	Glycolysis/gluconeogenesis	0.356853	5.62606e-30
leucine transaminase	1.00 * 2-Oxoglutarate [c] + 1.00 * L-leucine [c] --> 1.00 * L-glutamate(1-) [c] + 1.00 * 4-methyl-2-oxopentanoate [c] BCAT1	BCAT1	Valine, leucine, and isoleucine metabolism	0.351032	4.35907e-26
leucine transaminase	1.00 * 2-Oxoglutarate [c] + 1.00 * L-leucine [c] --> 1.00 * L-glutamate(1-) [c] + 1.00 * 4-methyl-2-oxopentanoate [c] BCAT1	BCAT1	Valine, leucine, and isoleucine metabolism	0.211773	8.99868e-11
leucine transaminase, mitochondrial	1.00 * 2-Oxoglutarate [m] + 1.00 * L-leucine [m] --> 1.00 * L-glutamate(1-) [m] + 1.00 * 4-methyl-2-oxopentanoate [m] BCAT2	BCAT2	Valine, leucine, and isoleucine metabolism	0.210231	9.88083e-11
leucine transaminase, mitochondrial	1.00 * 2-Oxoglutarate [m] + 1.00 * L-leucine [m] --> 1.00 * L-glutamate(1-) [m] + 1.00 * 4-methyl-2-oxopentanoate [m] BCAT2	BCAT2	Valine, leucine, and isoleucine metabolism	0.24942	1.46019e-11
lactoylglutathione lyase	1.00 * methylglyoxal [c] + 1.00 * Reduced glutathione [c] --> 1.00 * (R)-S-lactoylglutathionate(1-) [c] GLO1	GLO1	Pyruvate metabolism	0.189484	1.55872e-09
carnitine O-palmitoyltransferase	1.00 * L-Carnitine [c] + 1.00 * linoelaidyl coenzyme A [c] --> 1.00 * Coenzyme A [c] + 1.00 * Linoelaidyl carnitine [c] CPT1A; CPT1B; CPT1C	CPT1A; CPT1B; CPT1C	Fatty acid oxidation	0.206713	1.60739e-12
carnitine O-palmitoyltransferase	1.00 * L-Carnitine [c] + 1.00 * linoleic coenzyme A [c] --> 1.00 * Coenzyme A [c] + 1.00 * Linoleyl carnitine [c] CPT1A; CPT1B; CPT1C	CPT1A; CPT1B; CPT1C	Fatty acid oxidation	0.293773	5.96266e-27
carnitine O-palmitoyltransferase	1.00 * L-Carnitine [c] + 1.00 * alpha-Linolenoyl-CoA [c] --> 1.00 * Coenzyme A [c] + 1.00 * alpha-linolenyl carnitine [c] CPT1A; CPT1B; CPT1C	CPT1A; CPT1B; CPT1C	Fatty acid oxidation	0.254254	2.00528e-20
carnitine O-palmitoyltransferase	1.00 * L-Carnitine [c] + 1.00 * gamma-linolenoyl-CoA(4-) [c] --> 1.00 * Coenzyme A [c] + 1.00 * gamma-linolenyl carnitine [c] CPT1A; CPT1B; CPT1C	CPT1A; CPT1B; CPT1C	Fatty acid oxidation	0.254254	2.00528e-20
carnitine transferase	1.00 * Coenzyme A [m] + 1.00 * gamma-linolenyl carnitine [m] --> 1.00 * L-Carnitine [m] + 1.00 * gamma-linolenoyl-CoA(4-) [m] CPT2	CPT2	Fatty acid oxidation	0.254254	2.00528e-20
L-pipecolate oxidase, peroxisomal	1.00 * L-pipecolic acid [x] + 1.00 * O2 [x] --> 1.00 * proton [x] + 1.00 * Hydrogen peroxide [x] + 1.00 * 1-piperideine-6-carboxylate [x] PIPOX	PIPOX	Lysine metabolism	0.140488	0.0185675
lipase	1.00 * Water [c] + 1.00 * diglyceride [c] --> 1.00 * proton [c] + 1.00 * R total [c] + 1.00 * monoacylglycerol 2 [c] CEL; LPL	CEL; LPL	Triacylglycerol synthesis	0.176513	5.40981e-18
lipase	1.00 * Water [c] + 1.00 * monoacylglycerol 2 [c] --> 1.00 * proton [c] + 1.00 * R total 2 position [c] + 1.00 * Glycerol [c] MGLL	MGLL	Triacylglycerol synthesis	-0.328556	3.86205e-32
lipase	1.00 * Water [c] + 1.00 * triglyceride [c] --> 1.00 * proton [c] + 1.00 * R total 3 position [c] + 1.00 * diglyceride [c] CEL; LIPC; LPL; PNPLA3	CEL; LIPC; LPL; PNPLA3	Triacylglycerol synthesis	0.166917	1.46324e-16
lipase	1.00 * Water [e] + 1.00 * triglyceride [e] --> 1.00 * proton [e] + 1.00 * diglyceride [e] + 1.00 * R total 3 position [e] LIPC; LIPF; LIPG; LPL; PNLIP; PNLIPRP1; PNLIPRP2	LIPC; LIPF; LIPG; LPL; PNLIP; PNLIPRP1; PNLIPRP2	Triacylglycerol synthesis	0.166917	1.46324e-16
Lathosterol oxidase	1.00 * O2 [r] + 1.00 * proton [r] + 1.00 * Nicotinamide adenine dinucleotide phosphate - reduced [r] + 1.00 * 5alpha-cholesta-7,24-dien-3beta-ol [r] --> 2.00 * Water [r] + 1.00 * Nicotinamide adenine dinucleotide phosphate [r] + 1.00 * 7-dehydrodesmosterol [r] SC5D	SC5D	Cholesterol metabolism	0.270724	7.94559e-24
Lathosterol oxidase	1.00 * O2 [r] + 1.00 * proton [r] + 1.00 * Nicotinamide adenine dinucleotide phosphate - reduced [r] + 1.00 * 5alpha-cholest-7-en-3beta-ol [r] --> 1.00 * cholesta-5,7-dien-3beta-ol [r] + 2.00 * Water [r] + 1.00 * Nicotinamide adenine dinucleotide phosphate [r] CYP7A1; SC5D	CYP7A1; SC5D	Cholesterol metabolism	0.270724	7.94559e-24
Leukotriene A-4 hydrolase	1.00 * Water [c] + 1.00 * leukotriene A4(1-) [c] --> 1.00 * leukotriene B4(1-) [c] LTA4H	LTA4H	Eicosanoid metabolism	0.0863234	0.00450924
Leukotriene C4 synthase	1.00 * Reduced glutathione [r] + 1.00 * leukotriene A4(1-) [r] --> 1.00 * leukotriene C4(2-) [r] LTC4S; MGST2; MGST3	LTC4S; MGST2; MGST3	Eicosanoid metabolism	0.426057	5.65066e-56
Leukotriene D4 dipeptidase	1.00 * Water [c] + 1.00 * Leukotriene D4 [c] --> 1.00 * Glycine [c] + 1.00 * leukotriene E4(1-) [c] No genes		Eicosanoid metabolism	0.166129	2.72113e-09
Leukotriene D4 dipeptidase	1.00 * Water [c] + 1.00 * Leukotriene D4 [c] --> 1.00 * Glycine [c] + 1.00 * leukotriene E4(1-) [c] No genes		Eicosanoid metabolism	0.166129	3.9916e-08
mannosyl-oligosaccharide 1,3-1,6-alpha-mannosidase	2.00 * Water [g] + 1.00 * (N-acetyl-D-glucosaminyl-(alpha-D-mannosyl)4-beta-D-mannosyl-diacetylchitobiosyl)-L-asparagine (protein) [g] --> 2.00 * D-Mannose [g] + 1.00 * (N-acetyl-D-glucosaminyl-(alpha-D-mannosyl)2-beta-D-mannosyl-diacetylchitobiosyl)-L-asparagine (protein) [g] MAN2A1; MAN2A2	MAN2A1; MAN2A2	N-glycan synthesis	0.454695	8.80364e-60
alpha-1,3-mannosyl-glycoprotein 2-beta-N-acetylglucosaminyltransferase	1.00 * UDP-N-acetyl-alpha-D-glucosamine(2-) [g] + 1.00 * (alpha-D-mannosyl)4-beta-D-mannosyl-diacetylchitobiosyl-L-asparagine (protein) [g] --> 1.00 * proton [g] + 1.00 * UDP [g] + 1.00 * (N-acetyl-D-glucosaminyl-(alpha-D-mannosyl)4-beta-D-mannosyl-diacetylchitobiosyl)-L-asparagine (protein) [g] MGAT1	MGAT1	N-glycan synthesis	0.454695	8.80364e-60
alpha-1,3-mannosyl-glycoprotein 4-beta-N-acetylglucosaminyltransferase	1.00 * UDP-N-acetyl-alpha-D-glucosamine(2-) [g] + 1.00 * ((N-acetyl-D-glucosaminyl)2-(alpha-D-mannosyl)2-beta-D-mannosyl-diacetylchitobiosyl)-L-asparagine (protein) [g] --> 1.00 * proton [g] + 1.00 * UDP [g] + 1.00 * ((N-acetyl-D-glucosaminyl)3-(alpha-D-mannosyl)2-beta-D-mannosyl-diacetylchitobiosyl)-L-asparagine (protein) [g] MGAT4A; MGAT4B	MGAT4A; MGAT4B	N-glycan synthesis	0.454695	8.80364e-60
beta-1,4-mannosyl-glycoprotein 4-beta-N-acetylglucosaminyltransferase	1.00 * UDP-N-acetyl-alpha-D-glucosamine(2-) [g] + 1.00 * ((N-acetyl-D-glucosaminyl)2-(alpha-D-mannosyl)2-beta-D-mannosyl-diacetylchitobiosyl)-L-asparagine (protein) [g] --> 1.00 * proton [g] + 1.00 * UDP [g] + 1.00 * N-Acetyl-beta-D-glucosaminyl-1,2-alpha-D-mannosyl-1,3-(N-acetyl-beta-D-glucosaminyl-1,2-alpha-D-mannosyl-1,6)-(N-acetyl-beta-D-glucosaminyl-1,4)-beta-D-mannosyl-1,4-N-acetyl-beta-D-g…	MGAT3	N-glycan synthesis	0.454695	8.80364e-60
alpha-1,6-mannosyl-glycoprotein 4-beta-N-acetylglucosaminyltransferase	1.00 * UDP-N-acetyl-alpha-D-glucosamine(2-) [g] + 1.00 * ((N-acetyl-D-glucosaminyl)4-(alpha-D-mannosyl)2-beta-D-mannosyl-diacetylchitobiosyl)-L-asparagine (protein) [g] --> 1.00 * proton [g] + 1.00 * UDP [g] + 1.00 * ((N-acetyl-D-glucosaminyl)5-(alpha-D-mannosyl)2-beta-D-mannosyl-diacetylchitobiosyl)-L-asparagine (protein) [g] No genes		N-glycan synthesis	0.454695	8.80364e-60
alpha-1,6-mannosyl-glycoprotein 6-beta-N-acetylglucosaminyltransferase	1.00 * UDP-N-acetyl-alpha-D-glucosamine(2-) [g] + 1.00 * ((N-acetyl-D-glucosaminyl)3-(alpha-D-mannosyl)2-beta-D-mannosyl-diacetylchitobiosyl)-L-asparagine (protein) [g] --> 1.00 * proton [g] + 1.00 * UDP [g] + 1.00 * ((N-acetyl-D-glucosaminyl)4-(alpha-D-mannosyl)2-beta-D-mannosyl-diacetylchitobiosyl)-L-asparagine (protein) [g] MGAT5	MGAT5	N-glycan synthesis	0.454695	8.80364e-60
alpha-1,6-mannosyl-glycoprotein 2-beta-N-acetylglucosaminyltransferase	1.00 * UDP-N-acetyl-alpha-D-glucosamine(2-) [g] + 1.00 * (N-acetyl-D-glucosaminyl-(alpha-D-mannosyl)2-beta-D-mannosyl-diacetylchitobiosyl)-L-asparagine (protein) [g] --> 1.00 * proton [g] + 1.00 * UDP [g] + 1.00 * ((N-acetyl-D-glucosaminyl)2-(alpha-D-mannosyl)2-beta-D-mannosyl-diacetylchitobiosyl)-L-asparagine (protein) [g] MGAT2	MGAT2	N-glycan synthesis	0.454695	8.80364e-60
maleylacetoacetate isomerase	1.00 * 4-maleylacetoacetate [c] --> 1.00 * 4-fumarylacetoacetate(2-) [c] GSTZ1	GSTZ1	Tyrosine metabolism	0.309593	6.25391e-29
3-Methylimidazole acetaldehyde:NAD+ oxidoreductase	1.00 * Water [c] + 1.00 * Nicotinamide adenine dinucleotide [c] + 1.00 * 1-methylimidazole-4-acetaldehyde [c] --> 2.00 * proton [c] + 1.00 * Nicotinamide adenine dinucleotide - reduced [c] + 1.00 * 3-Methylimidazoleacetic acid [c] ALDH1A3; ALDH3A1; ALDH3B1; ALDH3B3; MAOB	ALDH1A3; ALDH3A1; ALDH3B1; ALDH3B3; MAOB	Histidine metabolism	0.38099	4.38178e-38
alpha-glucosidase	1.00 * Water [c] + 1.00 * Maltose [c] --> 2.00 * D-glucose [c] GAA; GANC; MGAM	GAA; GANC; MGAM	Starch and sucrose metabolism	0.644714	1.62086e-58
alpha-glucosidase, extracellular	1.00 * Water [e] + 1.00 * Maltose [e] --> 2.00 * D-glucose [e] MGAM	MGAM	Starch and sucrose metabolism	-0.0343779	0.290991
mannose-1-phosphate guanylyltransferase (GDP)	1.00 * proton [c] + 1.00 * GDP [c] + 1.00 * D-Mannose 1-phosphate [c] --> 1.00 * hydrogenphosphate [c] + 1.00 * GDP-alpha-D-mannose(2-) [c] GMPPA; GMPPB	GMPPA; GMPPB	Fructose and mannose metabolism	0.525026	3.98027e-62
methylcrotonoyl-CoA carboxylase, mitochondrial	1.00 * ATP [m] + 1.00 * Bicarbonate [m] + 1.00 * 3-methylbut-2-enoyl-CoA(4-) [m] --> 1.00 * proton [m] + 1.00 * ADP [m] + 1.00 * hydrogenphosphate [m] + 1.00 * trans-3-methylglutaconyl-CoA(5-) [m] MCCC1; MCCC2	MCCC1; MCCC2	Valine, leucine, and isoleucine metabolism	0.159818	3.16018e-07
methylcrotonoyl-CoA carboxylase, mitochondrial	1.00 * ATP [m] + 1.00 * Bicarbonate [m] + 1.00 * 3-methylbut-2-enoyl-CoA(4-) [m] --> 1.00 * proton [m] + 1.00 * ADP [m] + 1.00 * hydrogenphosphate [m] + 1.00 * trans-3-methylglutaconyl-CoA(5-) [m] MCCC1; MCCC2	MCCC1; MCCC2	Valine, leucine, and isoleucine metabolism	0.317291	1.92457e-24
Malonyl-CoA Decarboxylase, mitochondrial	1.00 * proton [m] + 1.00 * Malonyl-CoA [m] --> 1.00 * carbon dioxide [m] + 1.00 * Acetyl-CoA [m] MLYCD	MLYCD	Fatty acid oxidation	0.457366	2.94221e-58
3-Mercaptolactate:NAD+ oxidoreductase	1.00 * Nicotinamide adenine dinucleotide [c] + 1.00 * 3-Mercaptolactate [c] --> 1.00 * proton [c] + 1.00 * Nicotinamide adenine dinucleotide - reduced [c] + 1.00 * 3-mercaptopyruvate [c] LDHA; LDHAL6B; LDHB; LDHC; UEVLD	LDHA; LDHAL6B; LDHB; LDHC; UEVLD	Methionine and cysteine metabolism	0.260636	1.83555e-23
3-mercaptopyruvate sulfurtransferase	1.00 * hydrogen cyanide [c] + 1.00 * 3-mercaptopyruvate [c] --> 1.00 * proton [c] + 1.00 * pyruvate [c] + 1.00 * thiocyanate [c] MPST	MPST	Methionine and cysteine metabolism	0.17879	1.86084e-06
malate dehydrogenase	1.00 * Nicotinamide adenine dinucleotide [c] + 1.00 * (S)-malate(2-) [c] --> 1.00 * proton [c] + 1.00 * Nicotinamide adenine dinucleotide - reduced [c] + 1.00 * Oxaloacetate [c] MDH1; MDH1B	MDH1; MDH1B	Other	0.226138	5.24518e-16
malate dehydrogenase	1.00 * Nicotinamide adenine dinucleotide [c] + 1.00 * (S)-malate(2-) [c] --> 1.00 * proton [c] + 1.00 * Nicotinamide adenine dinucleotide - reduced [c] + 1.00 * Oxaloacetate [c] MDH1; MDH1B	MDH1; MDH1B	Other	0.442116	1.14736e-47
malate dehydrogenase, mitochondrial	1.00 * Nicotinamide adenine dinucleotide [m] + 1.00 * (S)-malate(2-) [m] --> 1.00 * proton [m] + 1.00 * Nicotinamide adenine dinucleotide - reduced [m] + 1.00 * Oxaloacetate [m] MDH1; MDH2	MDH1; MDH2	Citric acid cycle	0.413408	2.62969e-49
malate dehydrogenase, mitochondrial	1.00 * Nicotinamide adenine dinucleotide [m] + 1.00 * (S)-malate(2-) [m] --> 1.00 * proton [m] + 1.00 * Nicotinamide adenine dinucleotide - reduced [m] + 1.00 * Oxaloacetate [m] MDH1; MDH2	MDH1; MDH2	Citric acid cycle	0.226138	5.24518e-16
malic enzyme (NAD), mitochondrial	1.00 * Nicotinamide adenine dinucleotide [m] + 1.00 * (S)-malate(2-) [m] --> 1.00 * carbon dioxide [m] + 1.00 * Nicotinamide adenine dinucleotide - reduced [m] + 1.00 * pyruvate [m] ME2	ME2	Pyruvate metabolism	0.413408	2.62969e-49
malic enzyme (NADP)	1.00 * Nicotinamide adenine dinucleotide phosphate [c] + 1.00 * (S)-malate(2-) [c] --> 1.00 * pyruvate [c] + 1.00 * Nicotinamide adenine dinucleotide phosphate - reduced [c] + 1.00 * carbon dioxide [c] ME1	ME1	Pyruvate metabolism	0.417784	4.37331e-32
malic enzyme (NADP), mitochondrial	1.00 * Nicotinamide adenine dinucleotide phosphate [m] + 1.00 * (S)-malate(2-) [m] --> 1.00 * Nicotinamide adenine dinucleotide phosphate - reduced [m] + 1.00 * carbon dioxide [m] + 1.00 * pyruvate [m] ME2; ME3	ME2; ME3	Pyruvate metabolism	0.354087	1.6321e-33
Melatonin:NADP oxidoreductase	1.00 * O2 [c] + 1.00 * proton [c] + 1.00 * Nicotinamide adenine dinucleotide phosphate - reduced [c] + 1.00 * melatonin [c] --> 1.00 * Water [c] + 1.00 * Nicotinamide adenine dinucleotide phosphate [c] + 1.00 * 6-Hydroxymelatonin [c] CYP1A1; CYP1A2; CYP1B1	CYP1A1; CYP1A2; CYP1B1	Tryptophan metabolism	0.413801	5.13139e-41
methionine synthase	1.00 * 5-Methyltetrahydrofolate [c] + 1.00 * L-homocysteine [c] --> 1.00 * proton [c] + 1.00 * 5,6,7,8-Tetrahydrofolate [c] + 1.00 * L-methionine [c] MTR	MTR	Methionine and cysteine metabolism	0.34198	5.92813e-35
mevalonate kinase (atp)	1.00 * ATP [x] + 1.00 * (R)-mevalonate [x] --> 1.00 * proton [x] + 1.00 * ADP [x] + 1.00 * (R)-5-phosphonatomevalonate(3-) [x] MVK	MVK	Cholesterol metabolism	0.305047	2.2844e-32
mannosyl-oligosaccharide glucosidase, endoplasmic reticulum	1.00 * Water [r] + 1.00 * (alpha-D-Glucosyl)3-(alpha-D-mannosyl)8-beta-D-mannosyl-diacetylchitobiosyl-L-asparagine (protein) [r] --> 1.00 * D-glucose [r] + 1.00 * (alpha-D-Glucosyl)2-(alpha-D-mannosyl)8-beta-D-mannosyl-diacetylchitobiosyl-L-asparagine (protein) [r] MOGS	MOGS	N-glycan synthesis	0.454695	8.80364e-60
methylglutaconyl-CoA hydratase (reversible), mitochondrial	1.00 * Water [m] + 1.00 * trans-3-methylglutaconyl-CoA(5-) [m] --> 1.00 * Hydroxymethylglutaryl-CoA [m] AUH	AUH	Valine, leucine, and isoleucine metabolism	0.159818	3.16018e-07
methylglutaconyl-CoA hydratase (reversible), mitochondrial	1.00 * Water [m] + 1.00 * trans-3-methylglutaconyl-CoA(5-) [m] --> 1.00 * Hydroxymethylglutaryl-CoA [m] AUH	AUH	Valine, leucine, and isoleucine metabolism	0.317291	1.92457e-24
methyglyoxylate synthase 2 (from g3p)	1.00 * Glyceraldehyde 3-phosphate [c] --> 1.00 * hydrogenphosphate [c] + 1.00 * methylglyoxal [c] No genes		Pyruvate metabolism	0.338155	2.10037e-40
methylglyoxal synthase	1.00 * Dihydroxyacetone phosphate [c] --> 1.00 * hydrogenphosphate [c] + 1.00 * methylglyoxal [c] No genes		Pyruvate metabolism	0.338155	2.10037e-40
N-Methylhistamine:oxygen oxidoreductase (deaminating)	1.00 * Water [c] + 1.00 * O2 [c] + 1.00 * N(tele)-methylhistaminium [c] --> 1.00 * Hydrogen peroxide [c] + 1.00 * Ammonium [c] + 1.00 * 1-methylimidazole-4-acetaldehyde [c] AOC1; AOC2; AOC3	AOC1; AOC2; AOC3	Histidine metabolism	0.38099	4.38178e-38
inositol-1,3,4,5-trisphosphate 5-phosphatase	1.00 * Water [c] + 1.00 * 1D-myo-inositol 1,3,4,5-tetrakisphosphate(8-) [c] --> 1.00 * hydrogenphosphate [c] + 1.00 * 1D-myo-inositol 1,3,4-trisphosphate(6-) [c] INPP5A; INPP5B; INPP5D; INPP5E; INPP5J; INPPL1; SYNJ1	INPP5A; INPP5B; INPP5D; INPP5E; INPP5J; INPPL1; SYNJ1	Inositol phosphate metabolism	0.318675	2.24828e-27
inositol-1,3,4-trisphosphate 1-phosphatase	1.00 * Water [c] + 1.00 * 1D-myo-inositol 1,3,4-trisphosphate(6-) [c] --> 1.00 * hydrogenphosphate [c] + 1.00 * 1D-myo-Inositol 3,4-bisphosphate [c] INPP1	INPP1	Inositol phosphate metabolism	0.318675	2.24828e-27
inositol-1,4,5-trisphosphate 3-kinase	1.00 * ATP [c] + 1.00 * 1D-myo-inositol 1,4,5-trisphosphate(6-) [c] --> 1.00 * ADP [c] + 1.00 * proton [c] + 1.00 * 1D-myo-inositol 1,3,4,5-tetrakisphosphate(8-) [c] ITPKA; ITPKB; ITPKC	ITPKA; ITPKB; ITPKC	Inositol phosphate metabolism	0.318675	2.24828e-27
inositol-1,4,5-trisphosphate 5-phosphatase	1.00 * Water [c] + 1.00 * 1D-myo-inositol 1,4,5-trisphosphate(6-) [c] --> 1.00 * hydrogenphosphate [c] + 1.00 * (1R,2R,3R,4R,5R,6S)-2,3,5,6-tetrahydroxy-4-(phosphonatooxy)cyclohexyl phosphate [c] INPP5A; INPP5B; INPP5D; INPP5E; INPP5J; INPPL1; SYNJ1	INPP5A; INPP5B; INPP5D; INPP5E; INPP5J; INPPL1; SYNJ1	Inositol phosphate metabolism	0.243345	2.82667e-11
inositol-1,4-bisphosphate 1-phosphatase	1.00 * Water [c] + 1.00 * (1R,2R,3R,4R,5R,6S)-2,3,5,6-tetrahydroxy-4-(phosphonatooxy)cyclohexyl phosphate [c] --> 1.00 * hydrogenphosphate [c] + 1.00 * 1D-myo-inositol 4-phosphate(2-) [c] INPP1	INPP1	Inositol phosphate metabolism	0.235498	2.23165e-12
myo-inositol 1-phosphatase	1.00 * Water [c] + 1.00 * 1D-myo-inositol 1-phosphate(2-) [c] --> 1.00 * hydrogenphosphate [c] + 1.00 * myo-inositol [c] IMPA1; IMPA2; MTMR1; MTMR2	IMPA1; IMPA2; MTMR1; MTMR2	Inositol phosphate metabolism	0.235498	2.23165e-12
myo-Inositol-1-phosphate synthase	1.00 * D-Glucose 6-phosphate [c] --> 1.00 * 1D-myo-inositol 1-phosphate(2-) [c] ISYNA1	ISYNA1	Inositol phosphate metabolism	0.531249	1.78378e-58
inositol-3,4-bisphosphate 4-phosphatase	1.00 * Water [c] + 1.00 * 1D-myo-Inositol 3,4-bisphosphate [c] --> 1.00 * hydrogenphosphate [c] + 1.00 * 1D-myo-inositol 3-phosphate(2-) [c] INPP4A; INPP4B	INPP4A; INPP4B	Inositol phosphate metabolism	0.318675	2.24828e-27
myo-inositol 3-phosphatase	1.00 * Water [c] + 1.00 * 1D-myo-inositol 3-phosphate(2-) [c] --> 1.00 * hydrogenphosphate [c] + 1.00 * myo-inositol [c] IMPA1; IMPA2	IMPA1; IMPA2	Inositol phosphate metabolism	0.318675	2.24828e-27
myo-inositol 4-phosphatase	1.00 * Water [c] + 1.00 * 1D-myo-inositol 4-phosphate(2-) [c] --> 1.00 * hydrogenphosphate [c] + 1.00 * myo-inositol [c] IMPA1; IMPA2	IMPA1; IMPA2	Inositol phosphate metabolism	0.235498	2.23165e-12
mannosyl-oligosaccharide 1,2-alpha-mannosidase, Golgi apparatus	1.00 * Water [g] + 1.00 * (alpha-D-mannosyl)5-beta-D-mannosyl-diacetylchitobiosyl-L-asparagine (protein) [g] --> 1.00 * D-Mannose [g] + 1.00 * (alpha-D-mannosyl)4-beta-D-mannosyl-diacetylchitobiosyl-L-asparagine (protein) [g] MAN1A; MAN1A2; MAN1C1	MAN1A; MAN1A2; MAN1C1	N-glycan synthesis	0.454695	8.80364e-60
mannosyl-oligosaccharide 1,2-alpha-mannosidase, Golgi apparatus	1.00 * Water [g] + 1.00 * (alpha-D-mannosyl)5-beta-D-mannosyl-diacetylchitobiosyl-L-asparagine (protein) [g] --> 1.00 * D-Mannose [g] + 1.00 * (alpha-D-mannosyl)4-beta-D-mannosyl-diacetylchitobiosyl-L-asparagine (protein) [g] MAN1A; MAN1A2; MAN1C1	MAN1A; MAN1A2; MAN1C1	N-glycan synthesis	0.454695	8.80364e-60
mannosyl-oligosaccharide 1,2-alpha-mannosidase, Golgi apparatus	1.00 * Water [g] + 1.00 * (alpha-D-mannosyl)5-beta-D-mannosyl-diacetylchitobiosyl-L-asparagine (protein) [g] --> 1.00 * D-Mannose [g] + 1.00 * (alpha-D-mannosyl)4-beta-D-mannosyl-diacetylchitobiosyl-L-asparagine (protein) [g] MAN1A; MAN1A2; MAN1C1	MAN1A; MAN1A2; MAN1C1	N-glycan synthesis	0.454695	8.80364e-60
mannosyl-oligosaccharide 1,2-alpha-mannosidase, Golgi apparatus	1.00 * Water [g] + 1.00 * (alpha-D-mannosyl)6-beta-D-mannosyl-diacetylchitobiosyl-L-asparagine (protein) [g] --> 1.00 * (alpha-D-mannosyl)5-beta-D-mannosyl-diacetylchitobiosyl-L-asparagine (protein) [g] + 1.00 * D-Mannose [g] MAN1A; MAN1A2; MAN1C1	MAN1A; MAN1A2; MAN1C1	N-glycan synthesis	0.454695	8.80364e-60
mannosyl-oligosaccharide 1,2-alpha-mannosidase, Golgi apparatus	1.00 * Water [g] + 1.00 * (alpha-D-mannosyl)6-beta-D-mannosyl-diacetylchitobiosyl-L-asparagine (protein) [g] --> 1.00 * (alpha-D-mannosyl)5-beta-D-mannosyl-diacetylchitobiosyl-L-asparagine (protein) [g] + 1.00 * D-Mannose [g] MAN1A; MAN1A2; MAN1C1	MAN1A; MAN1A2; MAN1C1	N-glycan synthesis	0.454695	8.80364e-60
mannosyl-oligosaccharide 1,2-alpha-mannosidase, Golgi apparatus	1.00 * Water [g] + 1.00 * (alpha-D-mannosyl)6-beta-D-mannosyl-diacetylchitobiosyl-L-asparagine (protein) [g] --> 1.00 * D-Mannose [g] + 1.00 * (alpha-D-mannosyl)5-beta-D-mannosyl-diacetylchitobiosyl-L-asparagine (protein) [g] MAN1A; MAN1A2; MAN1C1	MAN1A; MAN1A2; MAN1C1	N-glycan synthesis	0.454695	8.80364e-60
mannosyl-oligosaccharide 1,2-alpha-mannosidase, Golgi apparatus	1.00 * Water [g] + 1.00 * (alpha-D-mannosyl)6-beta-D-mannosyl-diacetylchitobiosyl-L-asparagine (protein) [g] --> 1.00 * D-Mannose [g] + 1.00 * (alpha-D-mannosyl)5-beta-D-mannosyl-diacetylchitobiosyl-L-asparagine (protein) [g] MAN1C1	MAN1C1	N-glycan synthesis	0.454695	8.80364e-60
mannosyl-oligosaccharide 1,2-alpha-mannosidase, Golgi apparatus	1.00 * Water [g] + 1.00 * (alpha-D-mannosyl)6-beta-D-mannosyl-diacetylchitobiosyl-L-asparagine (protein) [g] --> 1.00 * D-Mannose [g] + 1.00 * (alpha-D-mannosyl)5-beta-D-mannosyl-diacetylchitobiosyl-L-asparagine (protein) [g] MAN1A; MAN1A2; MAN1C1	MAN1A; MAN1A2; MAN1C1	N-glycan synthesis	0.454695	8.80364e-60
mannosyl-oligosaccharide 1,2-alpha-mannosidase, Golgi apparatus	1.00 * Water [g] + 1.00 * (alpha-D-mannosyl)7-beta-D-mannosyl-diacetylchitobiosyl-L-asparagine, isoform A (protein) [g] --> 1.00 * D-Mannose [g] + 1.00 * (alpha-D-mannosyl)6-beta-D-mannosyl-diacetylchitobiosyl-L-asparagine (protein) [g] MAN1C1	MAN1C1	N-glycan synthesis	0.454695	8.80364e-60
mannosyl-oligosaccharide 1,2-alpha-mannosidase, Golgi apparatus	1.00 * Water [g] + 1.00 * (alpha-D-mannosyl)7-beta-D-mannosyl-diacetylchitobiosyl-L-asparagine, isoform B (protein) [g] --> 1.00 * D-Mannose [g] + 1.00 * (alpha-D-mannosyl)6-beta-D-mannosyl-diacetylchitobiosyl-L-asparagine (protein) [g] MAN1A; MAN1A2; MAN1C1	MAN1A; MAN1A2; MAN1C1	N-glycan synthesis	0.454695	8.80364e-60
mannosyl-oligosaccharide 1,2-alpha-mannosidase, Golgi apparatus	1.00 * Water [g] + 1.00 * (alpha-D-mannosyl)7-beta-D-mannosyl-diacetylchitobiosyl-L-asparagine, isoform B (protein) [g] --> 1.00 * (alpha-D-mannosyl)6-beta-D-mannosyl-diacetylchitobiosyl-L-asparagine (protein) [g] + 1.00 * D-Mannose [g] MAN1A; MAN1A2; MAN1C1	MAN1A; MAN1A2; MAN1C1	N-glycan synthesis	0.454695	8.80364e-60
mannosyl-oligosaccharide 1,2-alpha-mannosidase, Golgi apparatus	1.00 * Water [g] + 1.00 * (alpha-D-mannosyl)7-beta-D-mannosyl-diacetylchitobiosyl-L-asparagine, isoform A (protein) [g] --> 1.00 * (alpha-D-mannosyl)6-beta-D-mannosyl-diacetylchitobiosyl-L-asparagine (protein) [g] + 1.00 * D-Mannose [g] MAN1A; MAN1A2; MAN1C1	MAN1A; MAN1A2; MAN1C1	N-glycan synthesis	0.454695	8.80364e-60
mannosyl-oligosaccharide 1,2-alpha-mannosidase, Golgi apparatus	1.00 * Water [g] + 1.00 * (alpha-D-mannosyl)7-beta-D-mannosyl-diacetylchitobiosyl-L-asparagine, isoform C (protein) [g] --> 1.00 * (alpha-D-mannosyl)6-beta-D-mannosyl-diacetylchitobiosyl-L-asparagine (protein) [g] + 1.00 * D-Mannose [g] MAN1A; MAN1A2; MAN1C1	MAN1A; MAN1A2; MAN1C1	N-glycan synthesis	0.454695	8.80364e-60
mannosyl-oligosaccharide 1,2-alpha-mannosidase, Golgi apparatus	1.00 * Water [g] + 1.00 * (alpha-D-mannosyl)8-beta-D-mannosyl-diacetylchitobiosyl-L-asparagine (protein) [g] --> 1.00 * (alpha-D-mannosyl)7-beta-D-mannosyl-diacetylchitobiosyl-L-asparagine, isoform A (protein) [g] + 1.00 * D-Mannose [g] MAN1A; MAN1A2; MAN1C1	MAN1A; MAN1A2; MAN1C1	N-glycan synthesis	0.454695	8.80364e-60
mannosyl-oligosaccharide 1,2-alpha-mannosidase, endoplasmic reticulum	1.00 * Water [r] + 1.00 * (alpha-D-mannosyl)8-beta-D-mannosyl-diacetylchitobiosyl-L-asparagine (protein) [r] --> 1.00 * (alpha-D-mannosyl)7-beta-D-mannosyl-diacetylchitobiosyl-L-asparagine, isoform B (protein) [r] + 1.00 * D-Mannose [r] MAN1B1	MAN1B1	N-glycan synthesis	0.454695	8.80364e-60
mannosyl-oligosaccharide 1,2-alpha-mannosidase, Golgi apparatus	1.00 * Water [g] + 1.00 * (alpha-D-mannosyl)8-beta-D-mannosyl-diacetylchitobiosyl-L-asparagine (protein) [g] --> 1.00 * D-Mannose [g] + 1.00 * (alpha-D-mannosyl)7-beta-D-mannosyl-diacetylchitobiosyl-L-asparagine, isoform C (protein) [g] MAN1A; MAN1A2; MAN1C1	MAN1A; MAN1A2; MAN1C1	N-glycan synthesis	0.454695	8.80364e-60
methylmalonyl-CoA epimerase/racemase	1.00 * (R)-methylmalonyl-CoA(5-) [m] --> 1.00 * (S)-methylmalonyl-CoA(5-) [m] MCEE	MCEE	Valine, leucine, and isoleucine metabolism	0.175039	2.94044e-09
methylmalonyl-CoA epimerase/racemase	1.00 * (R)-methylmalonyl-CoA(5-) [m] --> 1.00 * (S)-methylmalonyl-CoA(5-) [m] MCEE	MCEE	Valine, leucine, and isoleucine metabolism	0.0409849	0.0502193
methylmalonyl-CoA mutase	1.00 * (R)-methylmalonyl-CoA(5-) [m] --> 1.00 * Succinyl-CoA [m] MUT	MUT	Valine, leucine, and isoleucine metabolism	0.354441	2.40052e-37
methylmalonyl-CoA mutase	1.00 * (R)-methylmalonyl-CoA(5-) [m] --> 1.00 * Succinyl-CoA [m] MUT	MUT	Valine, leucine, and isoleucine metabolism	0.175039	2.94044e-09
methylmalonate-semialdehyde dehydrogenase	1.00 * Coenzyme A [m] + 1.00 * Nicotinamide adenine dinucleotide [m] + 1.00 * 2-methyl-3-oxopropanoate [m] --> 1.00 * carbon dioxide [m] + 1.00 * Nicotinamide adenine dinucleotide - reduced [m] + 1.00 * Propanoyl-CoA [m] ALDH6A1	ALDH6A1	Valine, leucine, and isoleucine metabolism	0.339067	1.31275e-31
methylmalonate-semialdehyde dehydrogenase (malonic semialdehyde), mitochondrial	1.00 * Coenzyme A [m] + 1.00 * Nicotinamide adenine dinucleotide [m] + 1.00 * 3-oxopropanoate [m] --> 1.00 * carbon dioxide [m] + 1.00 * Nicotinamide adenine dinucleotide - reduced [m] + 1.00 * Acetyl-CoA [m] ALDH6A1	ALDH6A1	Propanoate metabolism	0.253777	7.20267e-14
5'-methylthioadenosine phosphorylase	1.00 * hydrogenphosphate [c] + 1.00 * 5-Methylthioadenosine [c] --> 1.00 * Adenine [c] + 1.00 * 5-Methylthio-5-deoxy-D-ribose 1-phosphate [c] MTAP	MTAP	Arginine and Proline Metabolism	0.259129	1.39177e-13
methenyltetrahydrofolate cyclohydrolase	1.00 * Water [c] + 1.00 * 5,10-Methenyltetrahydrofolate [c] --> 1.00 * 10-Formyltetrahydrofolate [c] + 1.00 * proton [c] MTHFD1; MTHFD2L	MTHFD1; MTHFD2L	Folate metabolism	0.213526	7.93607e-11
methenyltetrahydrofolate cyclohydrolase	1.00 * Water [c] + 1.00 * 5,10-Methenyltetrahydrofolate [c] --> 1.00 * 10-Formyltetrahydrofolate [c] + 1.00 * proton [c] MTHFD1; MTHFD2L	MTHFD1; MTHFD2L	Folate metabolism	0.211212	2.97443e-10
methenyltetrahydrifikate cyclohydrolase, mitochondrial	1.00 * Water [m] + 1.00 * 5,10-Methenyltetrahydrofolate [m] --> 1.00 * 10-Formyltetrahydrofolate [m] + 1.00 * proton [m] MTHFD1L; MTHFD2	MTHFD1L; MTHFD2	Folate metabolism	0.255357	2.28716e-15
methenyltetrahydrifikate cyclohydrolase, mitochondrial	1.00 * Water [m] + 1.00 * 5,10-Methenyltetrahydrofolate [m] --> 1.00 * 10-Formyltetrahydrofolate [m] + 1.00 * proton [m] MTHFD1L; MTHFD2	MTHFD1L; MTHFD2	Folate metabolism	0.213526	7.93607e-11
methylenetetrahydrofolate dehydrogenase (NADP)	1.00 * Nicotinamide adenine dinucleotide phosphate [c] + 1.00 * 5,10-Methylenetetrahydrofolate [c] --> 1.00 * Nicotinamide adenine dinucleotide phosphate - reduced [c] + 1.00 * 5,10-Methenyltetrahydrofolate [c] MTHFD1; MTHFR	MTHFD1; MTHFR	Folate metabolism	0.174505	2.06136e-08
methylenetetrahydrofolate dehydrogenase (NADP)	1.00 * Nicotinamide adenine dinucleotide phosphate [c] + 1.00 * 5,10-Methylenetetrahydrofolate [c] --> 1.00 * Nicotinamide adenine dinucleotide phosphate - reduced [c] + 1.00 * 5,10-Methenyltetrahydrofolate [c] MTHFD1; MTHFR	MTHFD1; MTHFR	Folate metabolism	0.163138	1.74491e-07
methylenetetrahydrofolate dehydrogenase (NADP), mitochondrial	1.00 * Nicotinamide adenine dinucleotide phosphate [m] + 1.00 * 5,10-Methylenetetrahydrofolate [m] --> 1.00 * Nicotinamide adenine dinucleotide phosphate - reduced [m] + 1.00 * 5,10-Methenyltetrahydrofolate [m] MTHFD1; MTHFD1L; MTHFD2	MTHFD1; MTHFD1L; MTHFD2	Folate metabolism	0.108885	0.000394789
methylenetetrahydrofolate dehydrogenase (NADP), mitochondrial	1.00 * Nicotinamide adenine dinucleotide phosphate [m] + 1.00 * 5,10-Methylenetetrahydrofolate [m] --> 1.00 * Nicotinamide adenine dinucleotide phosphate - reduced [m] + 1.00 * 5,10-Methenyltetrahydrofolate [m] MTHFD1; MTHFD1L; MTHFD2	MTHFD1; MTHFD1L; MTHFD2	Folate metabolism	0.123629	3.30355e-05
N-acetylgalactosamine 3-beta-galactosyltransferase, Golgi apparatus	1.00 * UDP-D-galactose(2-) [g] + 1.00 * Tn antigen [g] --> 1.00 * proton [g] + 1.00 * UDP [g] + 1.00 * T antigen (core 1) [g] C1GALT1	C1GALT1	O-glycan synthesis	0.368306	4.62459e-44
N-Acetyl-L-aspartate amidohydrolase	1.00 * Water [c] + 1.00 * N-acetyl-L-aspartate(2-) [c] --> 1.00 * L-aspartate(1-) [c] + 1.00 * acetate [c] ACY3; ASPA	ACY3; ASPA	Alanine and aspartate metabolism	0.318336	3.61918e-35
beta-N-acetylhexosaminidase, lysosomal	2.00 * Water [l] + 1.00 * keratan sulfate I, degradation product 7 [l] --> 2.00 * N-acetyl-D-glucosamine [l] + 1.00 * keratan sulfate I, degradation product 8 [l] HEXA; HEXB	HEXA; HEXB	Keratan sulfate degradation	0.368306	4.62459e-44
beta-N-acetylhexosaminidase, lysosomal	1.00 * Water [l] + 1.00 * keratan sulfate I, degradation product 10 [l] --> 1.00 * N-acetyl-D-glucosamine [l] + 1.00 * keratan sulfate I, degradation product 11 [l] HEXA; HEXB	HEXA; HEXB	Keratan sulfate degradation	0.368306	4.62459e-44
beta-N-acetylhexosaminidase, lysosomal	1.00 * Water [l] + 1.00 * keratan sulfate I, degradation product 13 [l] --> 1.00 * N-acetyl-D-glucosamine [l] + 1.00 * keratan sulfate I, degradation product 14 [l] HEXA; HEXB	HEXA; HEXB	Keratan sulfate degradation	0.368306	4.62459e-44
beta-N-acetylhexosaminidase, lysosomal	1.00 * Water [l] + 1.00 * keratan sulfate I, degradation product 16 [l] --> 1.00 * N-acetyl-D-glucosamine [l] + 1.00 * keratan sulfate I, degradation product 17 [l] HEXA; HEXB	HEXA; HEXB	Keratan sulfate degradation	0.368306	4.62459e-44
beta-N-acetylhexosaminidase, lysosomal	1.00 * Water [l] + 1.00 * keratan sulfate I, degradation product 19 [l] --> 1.00 * N-acetyl-D-glucosamine [l] + 1.00 * keratan sulfate I, degradation product 20 [l] HEXA; HEXB	HEXA; HEXB	Keratan sulfate degradation	0.368306	4.62459e-44
beta-N-acetylhexosaminidase, lysosomal	1.00 * Water [l] + 1.00 * keratan sulfate I, degradation product 22 [l] --> 1.00 * N-acetyl-D-glucosamine [l] + 1.00 * keratan sulfate I, degradation product 23 [l] HEXA; HEXB	HEXA; HEXB	Keratan sulfate degradation	0.368306	4.62459e-44
beta-N-acetylhexosaminidase, lysosomal	1.00 * Water [l] + 1.00 * keratan sulfate I, degradation product 25 [l] --> 1.00 * N-acetyl-D-glucosamine [l] + 1.00 * keratan sulfate I, degradation product 26 [l] HEXA; HEXB	HEXA; HEXB	Keratan sulfate degradation	0.368306	4.62459e-44
beta-N-acetylhexosaminidase, lysosomal	1.00 * Water [l] + 1.00 * keratan sulfate I, degradation product 28 [l] --> 1.00 * N-acetyl-D-glucosamine [l] + 1.00 * keratan sulfate I, degradation product 29 [l] HEXA; HEXB	HEXA; HEXB	Keratan sulfate degradation	0.368306	4.62459e-44
beta-N-acetylhexosaminidase, lysosomal	1.00 * Water [l] + 1.00 * keratan sulfate I, degradation product 31 [l] --> 1.00 * N-acetyl-D-glucosamine [l] + 1.00 * keratan sulfate I, degradation product 32 [l] HEXA; HEXB	HEXA; HEXB	Keratan sulfate degradation	0.368306	4.62459e-44
beta-N-acetylhexosaminidase, lysosomal	1.00 * Water [l] + 1.00 * keratan sulfate I, degradation product 34 [l] --> 1.00 * N-acetyl-D-glucosamine [l] + 1.00 * keratan sulfate I, degradation product 35 [l] HEXA; HEXB	HEXA; HEXB	Keratan sulfate degradation	0.368306	4.62459e-44
beta-N-acetylhexosaminidase, lysosomal	1.00 * Water [l] + 1.00 * chondroitin sulfate A (GalNAc4S-GlcA), degradation product 1 [l] --> 1.00 * N-acetyl-D-galactosamine [l] + 1.00 * chondroitin sulfate A (GalNAc4S-GlcA), degradation product 2 [l] HEXA; HEXB	HEXA; HEXB	Chondroitin sulfate degradation	0.306125	2.91256e-26
beta-N-acetylhexosaminidase, lysosomal	1.00 * Water [l] + 1.00 * keratan sulfate I, degradation product 37 [l] --> 1.00 * N-acetyl-D-glucosamine [l] + 1.00 * keratan sulfate I, degradation product 38 [l] HEXA; HEXB	HEXA; HEXB	Keratan sulfate degradation	0.368306	4.62459e-44
beta-N-acetylhexosaminidase, lysosomal	1.00 * Water [l] + 1.00 * keratan sulfate I, degradation product 39 [l] --> 1.00 * N-acetyl-D-glucosamine [l] + 1.00 * keratan sulfate I, degradation product 40 [l] HEXA; HEXB	HEXA; HEXB	Keratan sulfate degradation	0.368306	4.62459e-44
beta-N-acetylhexosaminidase, lysosomal	1.00 * Water [l] + 1.00 * keratan sulfate I, degradation product 41 [l] --> 1.00 * (alpha-D-mannosyl)2-beta-D-mannosyl-N-acetylglucosamine [l] + 1.00 * N-acetyl-D-glucosamine [l] HEXA; HEXB	HEXA; HEXB	Keratan sulfate degradation	0.368306	4.62459e-44
beta-N-acetylhexosaminidase, lysosomal	1.00 * Water [l] + 1.00 * keratan sulfate II (core 2-linked), degradation product 4 [l] --> 1.00 * N-acetyl-D-glucosamine [l] + 1.00 * keratan sulfate II (core 2-linked), degradation product 5 [l] HEXA; HEXB	HEXA; HEXB	Keratan sulfate degradation	0.368306	4.62459e-44
beta-N-acetylhexosaminidase, lysosomal	1.00 * Water [l] + 1.00 * keratan sulfate II (core 2-linked), degradation product 7 [l] --> 1.00 * N-acetyl-D-glucosamine [l] + 1.00 * keratan sulfate II (core 2-linked), degradation product 8 [l] HEXA; HEXB	HEXA; HEXB	Keratan sulfate degradation	0.368306	4.62459e-44
beta-N-acetylhexosaminidase, lysosomal	1.00 * Water [l] + 1.00 * keratan sulfate II (core 2-linked), degradation product 9 [l] --> 1.00 * N-acetyl-D-glucosamine [l] + 1.00 * F1alpha [l] HEXA; HEXB	HEXA; HEXB	Keratan sulfate degradation	0.368306	4.62459e-44
beta-N-acetylhexosaminidase, lysosomal	2.00 * Water [l] + 1.00 * keratan sulfate II (core 4-linked), degradation product 4 [l] --> 2.00 * N-acetyl-D-glucosamine [l] + 1.00 * keratan sulfate II (core 2-linked), degradation product 5 [l] HEXA; HEXB	HEXA; HEXB	Keratan sulfate degradation	0.368306	4.62459e-44
beta-N-acetylhexosaminidase, lysosomal	1.00 * Water [l] + 1.00 * hyaluronan degradation product 1 [l] --> 1.00 * N-acetyl-D-glucosamine [l] + 1.00 * hyaluronan biosynthesis, precursor 1 [l] HEXA; HEXB	HEXA; HEXB	Hyaluronan metabolism	0.279546	8.40319e-27
beta-N-acetylhexosaminidase, lysosomal	1.00 * Water [l] + 1.00 * chondroitin sulfate A (GalNAc4S-GlcA), degradation product 4 [l] --> 1.00 * N-acetyl-D-galactosamine [l] + 1.00 * chondroitin sulfate A (GalNAc4S-GlcA), degradation product 5 [l] HEXA; HEXB	HEXA; HEXB	Chondroitin sulfate degradation	0.306125	2.91256e-26
beta-N-acetylhexosaminidase, lysosomal	1.00 * Water [l] + 1.00 * chondroitin sulfate B / dermatan sulfate (IdoA2S-GalNAc4S), degradation product 1 [l] --> 1.00 * N-acetyl-D-galactosamine [l] + 1.00 * chondroitin sulfate B / dermatan sulfate (IdoA2S-GalNAc4S), degradation product 2 [l] HEXA; HEXB	HEXA; HEXB	Chondroitin sulfate degradation	0.306125	2.91256e-26
beta-N-acetylhexosaminidase, lysosomal	1.00 * Water [l] + 1.00 * chondroitin sulfate C (GalNAc6S-GlcA), degradation product 1 [l] --> 1.00 * N-acetyl-D-galactosamine [l] + 1.00 * chondroitin sulfate C (GalNAc6S-GlcA), degradation product 2 [l] HEXA; HEXB	HEXA; HEXB	Chondroitin sulfate degradation	0.306125	2.91256e-26
beta-N-acetylhexosaminidase, lysosomal	1.00 * Water [l] + 1.00 * chondroitin sulfate C (GalNAc6S-GlcA), degradation product 4 [l] --> 1.00 * N-acetyl-D-galactosamine [l] + 1.00 * chondroitin sulfate C (GalNAc6S-GlcA), degradation product 5 [l] HEXA; HEXB	HEXA; HEXB	Chondroitin sulfate degradation	0.306125	2.91256e-26
beta-N-acetylhexosaminidase, lysosomal	1.00 * Water [l] + 1.00 * chondroitin sulfate D (GlcNAc6S-GlcA2S), degradation product 1 [l] --> 1.00 * N-acetyl-D-galactosamine [l] + 1.00 * chondroitin sulfate D (GlcNAc6S-GlcA2S), degradation product 2 [l] HEXA; HEXB	HEXA; HEXB	Chondroitin sulfate degradation	0.306125	2.91256e-26
beta-N-acetylhexosaminidase, lysosomal	1.00 * Water [l] + 1.00 * chondroitin sulfate D (GlcNAc6S-GlcA2S), degradation product 5 [l] --> 1.00 * N-acetyl-D-galactosamine [l] + 1.00 * chondroitin sulfate D (GlcNAc6S-GlcA2S), degradation product 6 [l] HEXA; HEXB	HEXA; HEXB	Chondroitin sulfate degradation	0.306125	2.91256e-26
beta-N-acetylhexosaminidase, lysosomal	1.00 * Water [l] + 1.00 * chondroitin sulfate E (GalNAc4,6diS-GlcA), degradation product 2 [l] --> 1.00 * N-acetyl-D-galactosamine [l] + 1.00 * chondroitin sulfate E (GalNAc4,6diS-GlcA), degradation product 3 [l] HEXA; HEXB	HEXA; HEXB	Chondroitin sulfate degradation	0.306125	2.91256e-26
beta-N-acetylhexosaminidase, lysosomal	1.00 * Water [l] + 1.00 * chondroitin sulfate E (GalNAc4,6diS-GlcA), degradation product 6 [l] --> 1.00 * N-acetyl-D-galactosamine [l] + 1.00 * chondroitin sulfate E (GalNAc4,6diS-GlcA), degradation product 7 [l] HEXA; HEXB	HEXA; HEXB	Chondroitin sulfate degradation	0.306125	2.91256e-26
NADH dehydrogenase, mitochondrial	5.00 * proton [m] + 1.00 * Nicotinamide adenine dinucleotide - reduced [m] + 1.00 * ubiquinone-10 [m] --> 4.00 * proton [c] + 1.00 * Nicotinamide adenine dinucleotide [m] + 1.00 * Ubiquinol-10 [m] 1700029P11RIK; MT-ND1; MT-ND2; MT-ND3; MT-ND4; MT-ND4L; MT-ND5; MT-ND6; NDUFA1; NDUFA10; NDUFA11; NDUFA12; NDUFA13; NDUFA2; NDUFA3; NDUFA4; NDUFA5; NDUFA6; NDUFA7; NDUFA8; NDUFA9; NDUFAB1; NDUFB10; NDUF…	1700029P11RIK; MT-ND1; MT-ND2; MT-ND3; MT-ND4; MT-ND4L; MT-ND5; MT-ND6; NDUFA1; NDUFA10; NDUFA11; NDUFA12; NDUFA13; NDUFA2; NDUFA3; NDUFA4; NDUFA5; NDUFA6; NDUFA7; NDUFA8; NDUFA9; NDUFAB1; NDUFB10; NDUFB2; NDUFB3; NDUFB4; NDUFB5; NDUFB6; NDUFB7; NDUFB8; NDUFB9; NDUFC1; NDUFC2; NDUFS1; NDUFS2; NDUFS3; NDUFS4; NDUFS5; NDUFS6; NDUFS7; NDUFS8; NDUFV1; NDUFV2; NDUFV3; TUSC3	Oxidative phosphorylation	0.282621	4.70225e-23
NAD nucleosidase,extracellular	1.00 * Water [e] + 1.00 * Nicotinamide adenine dinucleotide [e] --> 1.00 * proton [e] + 1.00 * ADPribose [e] + 1.00 * Nicotinamide [e] CD38	CD38	NAD metabolism	0.0816551	0.00158533
NADP nucleosidase,extracellular	1.00 * Water [e] + 1.00 * Nicotinamide adenine dinucleotide phosphate [e] --> 1.00 * proton [e] + 1.00 * ADP-D-ribose 2'-phosphate(4-) [e] + 1.00 * Nicotinamide [e] CD38	CD38	NAD metabolism	0.0816551	0.00158533
N-acetylgalactosaminidase, alpha-	1.00 * proton [l] + 1.00 * Tn antigen [l] + 1.00 * UDP [l] --> 1.00 * protein-linked serine or threonine residue (O-glycosylation site) [l] + 1.00 * UDP-N-acetyl-D-galactosamine(2-) [l] NAGA	NAGA	Keratan sulfate degradation	0.368306	4.62459e-44
N-acetylgalactosaminidase, alpha-	1.00 * proton [l] + 1.00 * alpha GalNAc globoside [l] + 1.00 * UDP [l] --> 1.00 * globoside [l] + 1.00 * UDP-N-acetyl-D-galactosamine(2-) [l] NAGA	NAGA	Sphingolipid metabolism	0.361917	5.31225e-40
nucleoside-diphosphatase (IDP), extracellular	1.00 * Water [e] + 1.00 * IDP(3-) [e] --> 1.00 * proton [e] + 1.00 * hydrogenphosphate [e] + 1.00 * IMP [e] CANT1; ENTPD1; ENTPD3; ENTPD8	CANT1; ENTPD1; ENTPD3; ENTPD8	Nucleotide interconversion	0.108422	0.000456981
nucleoside-diphosphatase (GDP), extracellular	1.00 * Water [e] + 1.00 * GDP [e] --> 1.00 * proton [e] + 1.00 * hydrogenphosphate [e] + 1.00 * GMP [e] CANT1; ENTPD1; ENTPD3; ENTPD8	CANT1; ENTPD1; ENTPD3; ENTPD8	Nucleotide interconversion	0.108422	0.000456981
nucleoside-diphosphatase (UDP), extracellular	1.00 * Water [e] + 1.00 * UDP [e] --> 1.00 * proton [e] + 1.00 * hydrogenphosphate [e] + 1.00 * UMP [e] CANT1; ENTPD1; ENTPD3; ENTPD8	CANT1; ENTPD1; ENTPD3; ENTPD8	Nucleotide interconversion	0.41542	4.57429e-45
nucleoside-diphosphatase (UDP), Golgi apparatus	1.00 * UDP [g] + 1.00 * Water [g] --> 1.00 * proton [g] + 1.00 * hydrogenphosphate [g] + 1.00 * UMP [g] ENTPD4	ENTPD4	Nucleotide interconversion	0.368306	4.62459e-44
nucleoside-diphosphatase (dUDP)	1.00 * Water [c] + 1.00 * dUDP [c] --> 1.00 * proton [c] + 1.00 * hydrogenphosphate [c] + 1.00 * dUMP [c] DTYMK	DTYMK	Nucleotide interconversion	0.418509	2.7628e-42
nucleoside-diphosphatase (UTP), extracellular	1.00 * Water [e] + 1.00 * UTP [e] --> 1.00 * proton [e] + 1.00 * hydrogenphosphate [e] + 1.00 * UDP [e] CANT1; ENTPD1; ENTPD3; ENTPD8	CANT1; ENTPD1; ENTPD3; ENTPD8	Nucleotide interconversion	0.41542	4.57429e-45
nucleoside-diphosphate kinase (ATP:dIDP)	1.00 * ATP [c] + 1.00 * dIDP [c] --> 1.00 * ADP [c] + 1.00 * dITP(4-) [c] GM20390; NME2; NME3; NME6; NME7	GM20390; NME2; NME3; NME6; NME7	Nucleotide interconversion	0.317809	9.58972e-46
nucleoside-diphosphate kinase (ATP:dIDP)	1.00 * ATP [c] + 1.00 * dIDP [c] --> 1.00 * ADP [c] + 1.00 * dITP(4-) [c] GM20390; NME2; NME3; NME6; NME7	GM20390; NME2; NME3; NME6; NME7	Nucleotide interconversion	0.317809	9.58972e-46
nucleoside-diphosphate kinase (ATP:dIDP), nuclear	1.00 * ATP [n] + 1.00 * dIDP [n] --> 1.00 * ADP [n] + 1.00 * dITP(4-) [n] GM20390; NME2	GM20390; NME2	Nucleotide interconversion	0.317809	9.58972e-46
nucleoside-diphosphate kinase (ATP:dIDP), nuclear	1.00 * ATP [n] + 1.00 * dIDP [n] --> 1.00 * ADP [n] + 1.00 * dITP(4-) [n] GM20390; NME2	GM20390; NME2	Nucleotide interconversion	0.317809	9.58972e-46
nucleoside-diphosphate kinase (ATP:GDP), nuclear	1.00 * ATP [n] + 1.00 * GDP [n] --> 1.00 * ADP [n] + 1.00 * GTP [n] GM20390; NME2	GM20390; NME2	Nucleotide interconversion	0.265763	3.45929e-26
nucleoside-diphosphate kinase (ATP:GDP), nuclear	1.00 * ATP [n] + 1.00 * GDP [n] --> 1.00 * ADP [n] + 1.00 * GTP [n] GM20390; NME2	GM20390; NME2	Nucleotide interconversion	0.265763	3.45929e-26
nucleoside-diphosphate kinase (ATP:UDP), nuclear	1.00 * ATP [n] + 1.00 * UDP [n] --> 1.00 * UTP [n] + 1.00 * ADP [n] GM20390; NME2	GM20390; NME2	Nucleotide interconversion	0.270869	9.39427e-27
nucleoside-diphosphate kinase (ATP:UDP), nuclear	1.00 * ATP [n] + 1.00 * UDP [n] --> 1.00 * UTP [n] + 1.00 * ADP [n] GM20390; NME2	GM20390; NME2	Nucleotide interconversion	0.270869	9.39427e-27
nucleoside-diphosphate kinase (ATP:CDP),nuclear	1.00 * ATP [n] + 1.00 * CDP [n] --> 1.00 * CTP [n] + 1.00 * ADP [n] GM20390; NME2	GM20390; NME2	Nucleotide interconversion	0.265763	3.45929e-26
nucleoside-diphosphate kinase (ATP:CDP),nuclear	1.00 * ATP [n] + 1.00 * CDP [n] --> 1.00 * CTP [n] + 1.00 * ADP [n] GM20390; NME2	GM20390; NME2	Nucleotide interconversion	0.265763	3.45929e-26
nucleoside-diphosphate kinase (ATP:dTDP), nuclear	1.00 * ATP [n] + 1.00 * dTDP [n] --> 1.00 * ADP [n] + 1.00 * dTTP [n] GM20390; NME2	GM20390; NME2	Nucleotide interconversion	0.367689	1.84933e-43
nucleoside-diphosphate kinase (ATP:dTDP), nuclear	1.00 * ATP [n] + 1.00 * dTDP [n] --> 1.00 * ADP [n] + 1.00 * dTTP [n] GM20390; NME2	GM20390; NME2	Nucleotide interconversion	0.367689	1.84933e-43
nucleoside-diphosphate kinase (ATP:dGDP), nuclear	1.00 * ATP [n] + 1.00 * dGDP [n] --> 1.00 * dGTP [n] + 1.00 * ADP [n] GM20390; NME2	GM20390; NME2	Nucleotide interconversion	0.265763	3.45929e-26
nucleoside-diphosphate kinase (ATP:dGDP), nuclear	1.00 * ATP [n] + 1.00 * dGDP [n] --> 1.00 * dGTP [n] + 1.00 * ADP [n] GM20390; NME2	GM20390; NME2	Nucleotide interconversion	0.265763	3.45929e-26
nucleoside-diphosphate kinase (ATP:dUDP), nuclear	1.00 * ATP [n] + 1.00 * dUDP [n] --> 1.00 * ADP [n] + 1.00 * dUTP [n] GM20390; NME2	GM20390; NME2	Nucleotide interconversion	0.387692	2.22493e-41
nucleoside-diphosphate kinase (ATP:dCDP), nuclear	1.00 * ATP [n] + 1.00 * dCDP [n] --> 1.00 * dCTP [n] + 1.00 * ADP [n] GM20390; NME2	GM20390; NME2	Nucleotide interconversion	0.265763	3.45929e-26
nucleoside-diphosphate kinase (ATP:dCDP), nuclear	1.00 * ATP [n] + 1.00 * dCDP [n] --> 1.00 * dCTP [n] + 1.00 * ADP [n] GM20390; NME2	GM20390; NME2	Nucleotide interconversion	0.265763	3.45929e-26
nucleoside-diphosphate kinase (ATP:dADP), nuclear	1.00 * ATP [n] + 1.00 * dADP [n] --> 1.00 * dATP [n] + 1.00 * ADP [n] GM20390; NME2	GM20390; NME2	Nucleotide interconversion	0.367689	1.84933e-43
nucleoside-diphosphate kinase (ATP:dADP), nuclear	1.00 * ATP [n] + 1.00 * dADP [n] --> 1.00 * dATP [n] + 1.00 * ADP [n] GM20390; NME2	GM20390; NME2	Nucleotide interconversion	0.367689	1.84933e-43
nucleoside-diphosphate kinase (ATP:IDP)	1.00 * ATP [c] + 1.00 * IDP(3-) [c] --> 1.00 * ADP [c] + 1.00 * ITP(3-) [c] GM20390; NME2; NME3; NME6; NME7	GM20390; NME2; NME3; NME6; NME7	Nucleotide interconversion	0.219667	1.22418e-18
nucleoside-diphosphate kinase (ATP:IDP)	1.00 * ATP [c] + 1.00 * IDP(3-) [c] --> 1.00 * ADP [c] + 1.00 * ITP(3-) [c] GM20390; NME2; NME3; NME6; NME7	GM20390; NME2; NME3; NME6; NME7	Nucleotide interconversion	0.219667	1.22418e-18
nucleoside-diphosphate kinase (ATP:IDP), nuclear	1.00 * ATP [n] + 1.00 * IDP(3-) [n] --> 1.00 * ADP [n] + 1.00 * ITP(3-) [n] GM20390; NME2	GM20390; NME2	Nucleotide interconversion	0.317809	9.58972e-46
nucleoside-diphosphate kinase (ATP:IDP), nuclear	1.00 * ATP [n] + 1.00 * IDP(3-) [n] --> 1.00 * ADP [n] + 1.00 * ITP(3-) [n] GM20390; NME2	GM20390; NME2	Nucleotide interconversion	0.317809	9.58972e-46
nicotinamide-nucleotide adenylyltransferase	1.00 * ATP [n] + 1.00 * proton [n] + 1.00 * NMN [n] --> 1.00 * Diphosphate [n] + 1.00 * Nicotinamide adenine dinucleotide [n] NMNAT1	NMNAT1	NAD metabolism	0.306546	3.88452e-28
nicotinate-nucleotide adenylyltransferase	1.00 * ATP [n] + 1.00 * proton [n] + 1.00 * Nicotinate D-ribonucleotide [n] --> 1.00 * Diphosphate [n] + 1.00 * Deamino-NAD+ [n] NMNAT1	NMNAT1	NAD metabolism	0.381265	7.5228e-47
nicotinate-nucleotide adenylyltransferase	1.00 * ATP [c] + 1.00 * proton [c] + 1.00 * Nicotinate D-ribonucleotide [c] --> 1.00 * Diphosphate [c] + 1.00 * Deamino-NAD+ [c] NMNAT1; NMNAT2; NMNAT3	NMNAT1; NMNAT2; NMNAT3	NAD metabolism	0.339812	2.59177e-38
Nicotinamide N-methyltransferase	1.00 * S-Adenosyl-L-methionine [c] + 1.00 * Nicotinamide [c] --> 1.00 * 1-methylnicotinamide [c] + 1.00 * S-Adenosyl-L-homocysteine [c] NNMT	NNMT	NAD metabolism	0.452169	2.23602e-60
noradrenaline N-methyltransferase	1.00 * S-Adenosyl-L-methionine [c] + 1.00 * Norepinephrine [c] --> 1.00 * proton [c] + 1.00 * S-Adenosyl-L-homocysteine [c] + 1.00 * Adrenaline [c] PNMT	PNMT	Tyrosine metabolism	0.432814	3.20226e-50
Nitric Oxide Synthase (intermediate forming)	1.00 * O2 [c] + 1.00 * proton [c] + 1.00 * Nicotinamide adenine dinucleotide phosphate - reduced [c] + 1.00 * L-argininium(1+) [c] --> 1.00 * Water [c] + 1.00 * Nicotinamide adenine dinucleotide phosphate [c] + 1.00 * N-(omega)-Hydroxyarginine [c] NOS1; NOS2; NOS3	NOS1; NOS2; NOS3	Arginine and Proline Metabolism	-0.268815	6.07389e-24
Nitric Oxide Synthase (NO forming)	1.00 * O2 [c] + 1.00 * Nicotinamide adenine dinucleotide phosphate - reduced [c] + 1.00 * N-(omega)-Hydroxyarginine [c] --> 1.00 * Water [c] + 1.00 * proton [c] + 1.00 * Nicotinamide adenine dinucleotide phosphate [c] + 1.00 * L-citrulline [c] + 1.00 * Nitric oxide [c] NOS1; NOS2; NOS3	NOS1; NOS2; NOS3	Arginine and Proline Metabolism	-0.268815	6.07389e-24
Norepinephrine Sulfotransferase	1.00 * (2R,3S,4R,5R)-5-(6-amino-9H-purin-9-yl)-4-hydroxy-2-({[(sulfonatooxy)phosphinato]oxy}methyl)oxolan-3-yl phosphate [c] + 1.00 * Norepinephrine [c] --> 1.00 * proton [c] + 1.00 * adenosine 3',5'-bismonophosphate(4-) [c] + 1.00 * Sulfate derivative of norepinephrine [c] SULT1A1	SULT1A1	Tyrosine metabolism	0.271997	3.43467e-23
alpha-N-acetylgalactosaminide alpha-2,6-sialyltransferase	1.00 * CMP-N-acetyl-beta-neuraminate(2-) [g] + 1.00 * sialyl-T antigen [g] --> 1.00 * proton [g] + 1.00 * CMP [g] + 1.00 * disialyl-T antigen [g] ST6GALNAC1	ST6GALNAC1	O-glycan synthesis	0.423452	2.66365e-52
alpha-N-acetylgalactosaminide alpha-2,6-sialyltransferase	1.00 * CMP-N-acetyl-beta-neuraminate(2-) [g] + 1.00 * Tn antigen [g] --> 1.00 * proton [g] + 1.00 * CMP [g] + 1.00 * sialyl-Tn antigen [g] ST6GALNAC1	ST6GALNAC1	O-glycan synthesis	0.423452	2.66365e-52
Nicotinate D-ribonucleotide phosphohydrolase	1.00 * Water [c] + 1.00 * Nicotinate D-ribonucleotide [c] --> 1.00 * hydrogenphosphate [c] + 1.00 * Nicotinate D-ribonucleoside [c] NT5C; NT5C1A; NT5C1B; NT5C2; NT5C3; NT5E	NT5C; NT5C1A; NT5C1B; NT5C2; NT5C3; NT5E	NAD metabolism	0.358688	1.05935e-39
5'-nucleotidase (IMP)	1.00 * Water [c] + 1.00 * IMP [c] --> 1.00 * hydrogenphosphate [c] + 1.00 * Inosine [c] NT5C1A; NT5C1B; NT5C2; NT5C3; NT5E	NT5C1A; NT5C1B; NT5C2; NT5C3; NT5E	Purine catabolism	0.358688	1.05935e-39
5'-nucleotidase (dUMP)	1.00 * Water [c] + 1.00 * dUMP [c] --> 1.00 * hydrogenphosphate [c] + 1.00 * Deoxyuridine [c] NT5C; NT5C3	NT5C; NT5C3	Pyrimidine catabolism	0.383365	1.90809e-41
5'-nucleotidase (dUMP),mitochondrial	1.00 * Water [m] + 1.00 * dUMP [m] --> 1.00 * hydrogenphosphate [m] + 1.00 * Deoxyuridine [m] NT5M	NT5M	Nucleotide interconversion	0.396552	1.76979e-52
5'-nucleotidase (UMP)	1.00 * Water [c] + 1.00 * UMP [c] --> 1.00 * hydrogenphosphate [c] + 1.00 * Uridine [c] NT5C3	NT5C3	Pyrimidine catabolism	0.384757	1.78581e-45
5'-nucleotidase (UMP), mitochondrial	1.00 * Water [m] + 1.00 * UMP [m] --> 1.00 * hydrogenphosphate [m] + 1.00 * Uridine [m] NT5M	NT5M	Nucleotide interconversion	0.400267	7.66173e-49
5'-nucleotidase (dCMP)	1.00 * Water [c] + 1.00 * dCMP [c] --> 1.00 * hydrogenphosphate [c] + 1.00 * Deoxycytidine [c] GUCA1A; NT5C; NT5C1A; NT5C1B; NT5C3; NT5E	GUCA1A; NT5C; NT5C1A; NT5C1B; NT5C3; NT5E	Pyrimidine catabolism	0.377617	1.35468e-43
5'-nucleotidase (dTMP), mitochondrial	1.00 * Water [m] + 1.00 * dTMP [m] --> 1.00 * hydrogenphosphate [m] + 1.00 * Thymidine [m] NT5M	NT5M	Nucleotide interconversion	0.396552	1.76979e-52
5'-nucleotidase (AMP)	1.00 * Water [c] + 1.00 * AMP [c] --> 1.00 * hydrogenphosphate [c] + 1.00 * Adenosine [c] NT5C; NT5C1A; NT5C1B; NT5C2; NT5C3	NT5C; NT5C1A; NT5C1B; NT5C2; NT5C3	Nucleotide interconversion	0.388144	6.97538e-43
5'-nucleotidase (AMP), extracellular	1.00 * Water [e] + 1.00 * AMP [e] --> 1.00 * Adenosine [e] + 1.00 * hydrogenphosphate [e] NT5C; NT5E	NT5C; NT5E	Nucleotide interconversion	0.418258	9.22142e-49
5'-nucleotidase (dGMP)	1.00 * Water [c] + 1.00 * dGMP [c] --> 1.00 * hydrogenphosphate [c] + 1.00 * Deoxyguanosine [c] NT5C; NT5C1A; NT5C1B; NT5C2; NT5C3; NT5E	NT5C; NT5C1A; NT5C1B; NT5C2; NT5C3; NT5E	Nucleotide interconversion	0.358903	4.4049e-39
nucleoside-triphosphatase (GTP)	1.00 * Water [e] + 1.00 * GTP [e] --> 1.00 * proton [e] + 1.00 * hydrogenphosphate [e] + 1.00 * GDP [e] CANT1; ENTPD1; ENTPD3; ENTPD8	CANT1; ENTPD1; ENTPD3; ENTPD8	Nucleotide interconversion	0.108422	0.000456981
Na+/K+ exchanging ATPase	1.00 * Water [c] + 1.00 * ATP [c] + 1.00 * Sodium [c] + 1.00 * potassium [e] --> 1.00 * ADP [c] + 1.00 * proton [c] + 1.00 * hydrogenphosphate [c] + 1.00 * Sodium [e] + 1.00 * potassium [c] ATP1A1; ATP1A2; ATP1A3; ATP1A4; ATP1B1; ATP1B2; ATP1B3; ATP1B4	ATP1A1; ATP1A2; ATP1A3; ATP1A4; ATP1B1; ATP1B2; ATP1B3; ATP1B4	Transport, extracellular	0.414157	5.23081e-45
oligo-1,6-glucosidase (glygn4 -> glygn5), extracellular	1.00 * Water [e] + 1.00 * glycogen, structure 4 (glycogenin-1,6-{2[1,4-Glc], [1,4-Glc]}) [e] --> 1.00 * D-glucose [e] + 1.00 * glycogen, structure 5 (glycogenin-2[1,4-Glc]) [e] SIS	SIS	Starch and sucrose metabolism	0.0895786	3.6435e-36
oligo-1,6-glucosidase (strch2 ->strch3), extracellular	1.00 * Water [e] + 1.00 * starch, structure 2 (1,6-{2[1,4-Glc], [1,4-Glc]}) [e] --> 1.00 * D-glucose [e] + 1.00 * Maltose [e] SIS	SIS	Starch and sucrose metabolism	0.0895786	3.6435e-36
ornithine carbamoyltransferase, irreversible	1.00 * Ornithine [m] + 1.00 * Carbamoyl phosphate [m] --> 1.00 * proton [m] + 1.00 * hydrogenphosphate [m] + 1.00 * L-citrulline [m] OTC	OTC	Urea cycle	0.325989	1.13661e-33
3-oxoacid CoA-transferase	1.00 * acetoacetate [m] + 1.00 * Succinyl-CoA [m] --> 1.00 * Acetoacetyl-CoA [m] + 1.00 * Succinate [m] OXCT1; OXCT2B	OXCT1; OXCT2B	Valine, leucine, and isoleucine metabolism	0.37203	1.31248e-47
2-oxoisovalerate dehydrogenase (acylating; 4-methyl-2-oxopentaoate), mitochondrial	1.00 * Coenzyme A [m] + 1.00 * Nicotinamide adenine dinucleotide [m] + 1.00 * 4-methyl-2-oxopentanoate [m] --> 1.00 * carbon dioxide [m] + 1.00 * Nicotinamide adenine dinucleotide - reduced [m] + 1.00 * Isovaleryl-CoA [m] BCKDHA; BCKDHB; DBT; DLD	BCKDHA; BCKDHB; DBT; DLD	Valine, leucine, and isoleucine metabolism	0.158557	1.20886e-05
2-oxoisovalerate dehydrogenase (acylating; 3-methyl-2-oxobutanoate), mitochondrial	1.00 * Coenzyme A [m] + 1.00 * Nicotinamide adenine dinucleotide [m] + 1.00 * 3-methyl-2-oxobutanoate [m] --> 1.00 * carbon dioxide [m] + 1.00 * Nicotinamide adenine dinucleotide - reduced [m] + 1.00 * isobutyryl-CoA(4-) [m] BCKDHA; BCKDHB; DBT; DLD	BCKDHA; BCKDHB; DBT; DLD	Valine, leucine, and isoleucine metabolism	0.191135	8.31572e-12
2-oxoisovalerate dehydrogenase (acylating; 3-methyl-2-oxopentanoate), mitochondrial	1.00 * Coenzyme A [m] + 1.00 * Nicotinamide adenine dinucleotide [m] + 1.00 * 3-methyl-2-oxopentanoate [m] --> 1.00 * carbon dioxide [m] + 1.00 * Nicotinamide adenine dinucleotide - reduced [m] + 1.00 * 2-methylbutanoyl-CoA(4-) [m] BCKDHA; BCKDHB; DBT; DLD	BCKDHA; BCKDHB; DBT; DLD	Valine, leucine, and isoleucine metabolism	0.251908	1.76291e-19
orotidine-5'-phosphate decarboxylase	1.00 * proton [c] + 1.00 * Orotidine 5'-phosphate [c] --> 1.00 * carbon dioxide [c] + 1.00 * UMP [c] UMPS	UMPS	Pyrimidine synthesis	0.374769	3.64841e-29
5-Oxoproline amidohydrolase (ATP-hydrolysing) (ir)	2.00 * Water [c] + 1.00 * ATP [c] + 1.00 * 5-oxoprolinate [c] --> 1.00 * ADP [c] + 1.00 * proton [c] + 1.00 * hydrogenphosphate [c] + 1.00 * L-glutamate(1-) [c] OPLAH	OPLAH	Glutathione metabolism	0.451769	7.49593e-55
Ornithine Decarboxylase	1.00 * proton [c] + 1.00 * Ornithine [c] --> 1.00 * carbon dioxide [c] + 1.00 * Putrescine [c] ODC1	ODC1	Urea cycle	0.233929	8.7621e-18
ornithine transaminase reversible (m)	1.00 * 2-Oxoglutarate [m] + 1.00 * Ornithine [m] --> 1.00 * L-glutamate(1-) [m] + 1.00 * L-Glutamate 5-semialdehyde [m] OAT	OAT	Urea cycle	0.233929	8.7621e-18
ornithine transaminase reversible (m)	1.00 * 2-Oxoglutarate [m] + 1.00 * Ornithine [m] --> 1.00 * L-glutamate(1-) [m] + 1.00 * L-Glutamate 5-semialdehyde [m] OAT	OAT	Urea cycle	0.207128	1.18714e-13
orotate phosphoribosyltransferase	1.00 * Diphosphate [c] + 1.00 * Orotidine 5'-phosphate [c] --> 1.00 * 5-Phospho-alpha-D-ribose 1-diphosphate [c] + 1.00 * Orotate [c] UMPS	UMPS	Pyrimidine synthesis	0.374769	3.64841e-29
Cytochrome P450 11A1, mitochondrial [Precursor]	1.00 * proton [m] + 1.00 * Nicotinamide adenine dinucleotide phosphate - reduced [m] + 2.00 * O2 [m] + 1.00 * cholesterol [m] --> 2.00 * Water [m] + 1.00 * Nicotinamide adenine dinucleotide phosphate [m] + 1.00 * 4-methylpentanal [m] + 1.00 * pregnenolone [m] CYP11A1	CYP11A1	Steroid metabolism	0.302554	1.33938e-26
Steroid 11-beta-hydroxylase	1.00 * 11-deoxycorticosterone [m] + 1.00 * proton [m] + 1.00 * Nicotinamide adenine dinucleotide phosphate - reduced [m] + 1.00 * O2 [m] --> 1.00 * Water [m] + 1.00 * Nicotinamide adenine dinucleotide phosphate [m] + 1.00 * corticosterone [m] CYP11B1	CYP11B1	Steroid metabolism	0.302554	1.33938e-26
Steroid 11-beta-hydroxylase	1.00 * 11-deoxycortisol [m] + 1.00 * proton [m] + 1.00 * Nicotinamide adenine dinucleotide phosphate - reduced [m] + 1.00 * O2 [m] --> 1.00 * Water [m] + 1.00 * Nicotinamide adenine dinucleotide phosphate [m] + 1.00 * cortisol [m] CYP11B1	CYP11B1	Steroid metabolism	0.302554	1.33938e-26
Steroid 11-beta-hydroxylase	1.00 * 11-deoxycorticosterone [m] + 1.00 * proton [m] + 1.00 * Nicotinamide adenine dinucleotide phosphate - reduced [m] + 2.00 * O2 [m] --> 2.00 * Water [m] + 1.00 * Nicotinamide adenine dinucleotide phosphate [m] + 1.00 * aldosterone [m] CYP11B1	CYP11B1	Steroid metabolism	0.302554	1.33938e-26
Cytochrome P450 17A1	1.00 * O2 [r] + 1.00 * proton [r] + 1.00 * Nicotinamide adenine dinucleotide phosphate - reduced [r] + 1.00 * pregnenolone [r] --> 1.00 * Water [r] + 1.00 * Nicotinamide adenine dinucleotide phosphate [r] + 1.00 * 17alpha-hydroxypregnenolone [r] CYP17A1	CYP17A1	Steroid metabolism	0.302554	1.33938e-26
Cytochrome P450 17A1	0.50 * O2 [r] + 1.00 * proton [r] + 1.00 * Nicotinamide adenine dinucleotide phosphate - reduced [r] + 1.00 * 17alpha-hydroxypregnenolone [r] --> 1.00 * acetaldehyde [r] + 1.00 * Water [r] + 1.00 * Nicotinamide adenine dinucleotide phosphate [r] + 1.00 * 3beta-hydroxyandrost-5-en-17-one [r] CYP17A1	CYP17A1	Steroid metabolism	0.302554	1.33938e-26
Cytochrome P450 17A1	1.00 * O2 [r] + 1.00 * proton [r] + 1.00 * Nicotinamide adenine dinucleotide phosphate - reduced [r] + 1.00 * progesterone [r] --> 1.00 * Water [r] + 1.00 * Nicotinamide adenine dinucleotide phosphate [r] + 1.00 * 17alpha-hydroxyprogesterone [r] CYP17A1	CYP17A1	Steroid metabolism	0.302554	1.33938e-26
Cytochrome P450 17A1	0.50 * O2 [r] + 1.00 * proton [r] + 1.00 * Nicotinamide adenine dinucleotide phosphate - reduced [r] + 1.00 * 17alpha-hydroxyprogesterone [r] --> 1.00 * acetaldehyde [r] + 1.00 * Water [r] + 1.00 * Nicotinamide adenine dinucleotide phosphate [r] + 1.00 * androst-4-ene-3,17-dione [r] CYP17A1	CYP17A1	Steroid metabolism	0.302554	1.33938e-26
aromatase	2.00 * O2 [r] + 1.00 * Nicotinamide adenine dinucleotide phosphate - reduced [r] + 1.00 * androst-4-ene-3,17-dione [r] --> 2.00 * Water [r] + 1.00 * Nicotinamide adenine dinucleotide phosphate [r] + 1.00 * estrone [r] + 1.00 * Formate [r] CYP19A1	CYP19A1	Steroid metabolism	0.302554	1.33938e-26
aromatase	2.00 * O2 [r] + 1.00 * Nicotinamide adenine dinucleotide phosphate - reduced [r] + 1.00 * testosterone [r] --> 2.00 * Water [r] + 1.00 * Nicotinamide adenine dinucleotide phosphate [r] + 1.00 * estradiol [r] + 1.00 * Formate [r] CYP19A1	CYP19A1	Steroid metabolism	0.302554	1.33938e-26
cytochrome P450 1B1	1.00 * O2 [r] + 1.00 * proton [r] + 1.00 * Nicotinamide adenine dinucleotide phosphate - reduced [r] + 1.00 * estradiol [r] --> 1.00 * Water [r] + 1.00 * Nicotinamide adenine dinucleotide phosphate [r] + 1.00 * 4,17 dihydroxy estradiol [r] CYP1B1; CYP3A13	CYP1B1; CYP3A13	Steroid metabolism	0.302554	1.33938e-26
Steroid 21-hydroxylase	1.00 * O2 [r] + 1.00 * proton [r] + 1.00 * Nicotinamide adenine dinucleotide phosphate - reduced [r] + 1.00 * progesterone [r] --> 1.00 * 11-deoxycorticosterone [r] + 1.00 * Water [r] + 1.00 * Nicotinamide adenine dinucleotide phosphate [r] CYP21A1	CYP21A1	Steroid metabolism	0.302554	1.33938e-26
Steroid 21-hydroxylase	1.00 * O2 [r] + 1.00 * proton [r] + 1.00 * Nicotinamide adenine dinucleotide phosphate - reduced [r] + 1.00 * 17alpha-hydroxyprogesterone [r] --> 1.00 * 11-deoxycortisol [r] + 1.00 * Water [r] + 1.00 * Nicotinamide adenine dinucleotide phosphate [r] CYP21A1	CYP21A1	Steroid metabolism	0.302554	1.33938e-26
5-beta-cholestane-3-alpha,7-alpha,12-alpha-triol 27-hydroxylase	1.00 * proton [m] + 1.00 * Nicotinamide adenine dinucleotide phosphate - reduced [m] + 1.00 * O2 [m] + 1.00 * 5beta-cholestane-3alpha,7alpha,12alpha-triol [m] --> 1.00 * Water [m] + 1.00 * Nicotinamide adenine dinucleotide phosphate [m] + 1.00 * 5beta-cholestane-3alpha,7alpha,12alpha,26-tetrol [m] CYP27A1	CYP27A1	Bile acid synthesis	0.302554	1.33938e-26
5-beta-cholestane-3-alpha,7-alpha,12-alpha-triol 27-hydroxylase	1.00 * Nicotinamide adenine dinucleotide phosphate [m] + 1.00 * 5beta-cholestane-3alpha,7alpha,12alpha,26-tetrol [m] --> 1.00 * proton [m] + 1.00 * Nicotinamide adenine dinucleotide phosphate - reduced [m] + 1.00 * 3alpha,7alpha,12alpha-trihydroxy-5beta-cholestan-26-al [m] CYP27A1	CYP27A1	Bile acid synthesis	0.137785	1.88145e-08
5-beta-cholestane-3-alpha,7-alpha,12-alpha-triol 27-hydroxylase	1.00 * Nicotinamide adenine dinucleotide phosphate - reduced [m] + 1.00 * O2 [m] + 1.00 * 3alpha,7alpha,12alpha-trihydroxy-5beta-cholestan-26-al [m] --> 1.00 * Water [m] + 1.00 * Nicotinamide adenine dinucleotide phosphate [m] + 1.00 * 3alpha,7alpha,12alpha-Trihydroxy-5beta-cholestanoate [m] CYP27A1	CYP27A1	Bile acid synthesis	0.137785	1.88145e-08
5-beta-cytochrome P450, family 27, subfamily A, polypeptide 1	1.00 * proton [m] + 1.00 * Nicotinamide adenine dinucleotide phosphate - reduced [m] + 1.00 * O2 [m] + 1.00 * 5beta-cholestane-3alpha,7alpha-diol [m] --> 1.00 * Water [m] + 1.00 * Nicotinamide adenine dinucleotide phosphate [m] + 1.00 * 5beta-cholestane-3alpha,7alpha,26-triol [m] CYP27A1	CYP27A1	Bile acid synthesis	0.302554	1.33938e-26
5-beta-cytochrome P450, family 27, subfamily A, polypeptide 1	1.00 * proton [m] + 1.00 * Nicotinamide adenine dinucleotide phosphate - reduced [m] + 1.00 * O2 [m] + 1.00 * 5beta-cholestane-3alpha,7alpha,26-triol [m] --> 2.00 * Water [m] + 1.00 * Nicotinamide adenine dinucleotide phosphate [m] + 1.00 * 3alpha,7alpha-dihydroxy-5beta-cholestan-26-al [m] CYP27A1	CYP27A1	Bile acid synthesis	0.205526	5.74176e-14
Cytochrome P450 27	1.00 * Nicotinamide adenine dinucleotide phosphate - reduced [m] + 1.00 * O2 [m] + 1.00 * 3alpha,7alpha-dihydroxy-5beta-cholestan-26-al [m] --> 1.00 * Water [m] + 1.00 * Nicotinamide adenine dinucleotide phosphate [m] + 1.00 * 3alpha,7alpha-Dihydroxy-5beta-cholestanate [m] CYP27A1	CYP27A1	Bile acid synthesis	0.205526	5.74176e-14
cytochrome P450 2A6	1.00 * O2 [c] + 1.00 * proton [c] + 1.00 * Nicotinamide adenine dinucleotide phosphate - reduced [c] + 1.00 * coumarin [c] --> 1.00 * Water [c] + 1.00 * Nicotinamide adenine dinucleotide phosphate [c] + 1.00 * umbelliferone [c] CYP2A4	CYP2A4	Cytochrome metabolism	0.279913	3.56053e-23
cytochrome P450 2C9	1.00 * O2 [c] + 1.00 * proton [c] + 1.00 * Nicotinamide adenine dinucleotide phosphate - reduced [c] + 1.00 * limonene [c] --> 1.00 * Water [c] + 1.00 * Nicotinamide adenine dinucleotide phosphate [c] + 1.00 * (-)-trans-carveol [c] No genes		Limonene and pinene degradation	0.360353	2.6615e-29
cytochrome P450 2C9	1.00 * O2 [c] + 1.00 * proton [c] + 1.00 * Nicotinamide adenine dinucleotide phosphate - reduced [c] + 1.00 * limonene [c] --> 1.00 * Water [c] + 1.00 * Nicotinamide adenine dinucleotide phosphate [c] + 1.00 * perillyl alcohol [c] No genes		Limonene and pinene degradation	0.360353	2.6615e-29
cytochrome P450 2C9	1.00 * O2 [c] + 1.00 * proton [c] + 1.00 * Nicotinamide adenine dinucleotide phosphate - reduced [c] + 1.00 * (+)-alpha-pinene [c] --> 1.00 * Water [c] + 1.00 * Nicotinamide adenine dinucleotide phosphate [c] + 1.00 * alpha-pinene oxide [c] No genes		Limonene and pinene degradation	0.360353	2.6615e-29
cytochrome P450 2C9	1.00 * O2 [c] + 1.00 * proton [c] + 1.00 * Nicotinamide adenine dinucleotide phosphate - reduced [c] + 1.00 * tolbutamide [c] --> 1.00 * Water [c] + 1.00 * Nicotinamide adenine dinucleotide phosphate [c] + 1.00 * 4 hydroxy tolbutamide [c] No genes		Cytochrome metabolism	0.360353	2.6615e-29
cytochrome P450, family 7, subfamily A, polypeptide 1	1.00 * O2 [r] + 1.00 * proton [r] + 1.00 * Nicotinamide adenine dinucleotide phosphate - reduced [r] + 1.00 * cholesterol [r] --> 1.00 * Water [r] + 1.00 * Nicotinamide adenine dinucleotide phosphate [r] + 1.00 * 20-hydroxycholesterol [r] CYP7A1	CYP7A1	Bile acid synthesis	0.234441	1.38808e-20
1-pyrroline-5-carboxylate dehydrogenase, mitochondrial	2.00 * Water [m] + 1.00 * Nicotinamide adenine dinucleotide [m] + 1.00 * 1-Pyrroline-5-carboxylate [m] --> 1.00 * proton [m] + 1.00 * Nicotinamide adenine dinucleotide - reduced [m] + 1.00 * L-glutamate(1-) [m] ALDH4A1	ALDH4A1	Glutamate metabolism	-0.0207705	0.605556
pyrroline-5-carboxylate reductase	2.00 * proton [c] + 1.00 * Nicotinamide adenine dinucleotide phosphate - reduced [c] + 1.00 * 1-Pyrroline-5-carboxylate [c] --> 1.00 * Nicotinamide adenine dinucleotide phosphate [c] + 1.00 * L-proline [c] PYCR1; PYCR2; PYCRL	PYCR1; PYCR2; PYCRL	Arginine and Proline Metabolism	0.211895	6.02126e-13
Platelet-activating factor acetylhydrolase	1.00 * Water [c] + 1.00 * 1-alkyl 2-acteylglycerol 3-phosphocholine [c] --> 1.00 * proton [c] + 1.00 * acetate [c] + 1.00 * 1-alkyl 2-lysoglycerol 3-phosphocholine [c] PAFAH1B1; PAFAH1B2; PAFAH1B3; PAFAH2	PAFAH1B1; PAFAH1B2; PAFAH1B3; PAFAH2	Glycerophospholipid metabolism	0.307924	1.95176e-31
Platelet-activating factor acetylhydrolase	1.00 * Water [e] + 1.00 * 1-alkyl 2-acteylglycerol 3-phosphocholine [e] --> 1.00 * proton [e] + 1.00 * acetate [e] + 1.00 * 1-alkyl 2-lysoglycerol 3-phosphocholine [e] PLA2G7	PLA2G7	Glycerophospholipid metabolism	0.345026	7.97299e-39
phosphatidylcholine flippase	1.00 * Water [c] + 1.00 * ATP [c] + 1.00 * Phosphatidylcholine [m] --> 1.00 * ADP [c] + 1.00 * proton [c] + 1.00 * hydrogenphosphate [c] + 1.00 * Phosphatidylcholine [c] ATP10A	ATP10A	Transport, mitochondrial	0.374353	1.35444e-45
choline phosphatase	1.00 * Water [c] + 1.00 * Phosphatidylcholine [c] --> 1.00 * proton [c] + 1.00 * phosphatidate(2-) [c] + 1.00 * Choline [c] PLD1; PLD2	PLD1; PLD2	Glycerophospholipid metabolism	0.018206	0.436815
choline phosphatase	1.00 * Water [g] + 1.00 * Phosphatidylcholine [g] --> 1.00 * proton [g] + 1.00 * Choline [g] + 1.00 * phosphatidate(2-) [g] PLD1	PLD1	Glycerophospholipid metabolism	0.018206	0.436815
choline phosphatase	1.00 * Water [m] + 1.00 * Phosphatidylcholine [m] --> 1.00 * proton [m] + 1.00 * phosphatidate(2-) [m] + 1.00 * Choline [m] PLD1	PLD1	Glycerophospholipid metabolism	0.392165	9.98695e-49
choline phosphatase	1.00 * Water [r] + 1.00 * Phosphatidylcholine [r] --> 1.00 * proton [r] + 1.00 * Choline [r] + 1.00 * phosphatidate(2-) [r] PLD1	PLD1	Glycerophospholipid metabolism	0.018206	0.436815
picolinic acid decarboxylase	1.00 * proton [c] + 1.00 * cis,cis-2-amino-3-(3-oxoprop-1-enyl)but-2-enedioate [c] --> 1.00 * carbon dioxide [c] + 1.00 * 2-aminomuconate 6-semialdehyde(1-) [c] ACMSD	ACMSD	Tryptophan metabolism	0.213268	8.99771e-11
pyruvate carboxylase	1.00 * pyruvate [m] + 1.00 * ATP [m] + 1.00 * Bicarbonate [m] --> 1.00 * proton [m] + 1.00 * ADP [m] + 1.00 * hydrogenphosphate [m] + 1.00 * Oxaloacetate [m] PCX	PCX	Pyruvate metabolism	0.413408	2.62969e-49
3',5'-cyclic-nucleotide phosphodiesterase	1.00 * Water [c] + 1.00 * 3',5'-cyclic AMP(1-) [c] --> 1.00 * proton [c] + 1.00 * AMP [c] PDE10A; PDE11A; PDE1A; PDE1B; PDE1C; PDE2A; PDE3A; PDE3B; PDE4A; PDE4B; PDE4C; PDE4D; PDE7A; PDE7B; PDE8A; PDE8B	PDE10A; PDE11A; PDE1A; PDE1B; PDE1C; PDE2A; PDE3A; PDE3B; PDE4A; PDE4B; PDE4C; PDE4D; PDE7A; PDE7B; PDE8A; PDE8B	Nucleotide interconversion	0.215493	9.42321e-15
3',5'-cyclic-nucleotide phosphodiesterase	1.00 * Water [c] + 1.00 * 3',5'-cyclic GMP(1-) [c] --> 1.00 * proton [c] + 1.00 * GMP [c] PDE10A; PDE11A; PDE1A; PDE1B; PDE1C; PDE2A; PDE3A; PDE3B; PDE5A; PDE6A; PDE6B; PDE6C; PDE6D; PDE6G; PDE6H; PDE9A	PDE10A; PDE11A; PDE1A; PDE1B; PDE1C; PDE2A; PDE3A; PDE3B; PDE5A; PDE6A; PDE6B; PDE6C; PDE6D; PDE6G; PDE6H; PDE9A	Nucleotide interconversion	0.260802	5.71404e-26
3',5'-cyclic-nucleotide phosphodiesterase, Nucleus	1.00 * 3',5'-cyclic GMP(1-) [n] + 1.00 * Water [n] --> 1.00 * proton [n] + 1.00 * GMP [n] PDE9A	PDE9A	Nucleotide interconversion	0.316877	1.24751e-33
pyruvate dehydrogenase	1.00 * Coenzyme A [m] + 1.00 * Nicotinamide adenine dinucleotide [m] + 1.00 * pyruvate [m] --> 1.00 * carbon dioxide [m] + 1.00 * Nicotinamide adenine dinucleotide - reduced [m] + 1.00 * Acetyl-CoA [m] DLAT; DLD; PDHA1; PDHA2; PDHB; PDHX	DLAT; DLD; PDHA1; PDHA2; PDHB; PDHX	Glycolysis/gluconeogenesis	0.347197	8.29223e-26
pyridoxine 5'-phosphate oxidase	1.00 * O2 [c] + 1.00 * Pyridoxine 5'-phosphate [c] --> 1.00 * Hydrogen peroxide [c] + 1.00 * Pyridoxal 5'-phosphate [c] PNPO	PNPO	Vitamin B6 metabolism	0.4295	9.31528e-49
phosphatidylethanolamine flippase	1.00 * Water [c] + 1.00 * ATP [c] + 1.00 * phosphatidylethanolamine [e] --> 1.00 * ADP [c] + 1.00 * proton [c] + 1.00 * hydrogenphosphate [c] + 1.00 * phosphatidylethanolamine [c] ABCB4; ATP10A; ATP8A1	ABCB4; ATP10A; ATP8A1	Transport, extracellular	0.329284	2.12774e-34
phosphatidylethanolamine flippase	1.00 * Water [c] + 1.00 * ATP [c] + 1.00 * phosphatidylethanolamine [c] --> 1.00 * ADP [c] + 1.00 * proton [c] + 1.00 * hydrogenphosphate [c] + 1.00 * phosphatidylethanolamine [m] ATP10A; ATP8A1	ATP10A; ATP8A1	Transport, mitochondrial	0.329284	2.12774e-34
Phosphoenolpyruvate carboxykinase (GTP)	1.00 * Oxaloacetate [c] + 1.00 * GTP [c] --> 1.00 * carbon dioxide [c] + 1.00 * Phosphoenolpyruvate [c] + 1.00 * GDP [c] PCK1	PCK1	Glycolysis/gluconeogenesis	0.442116	1.14736e-47
Phosphoenolpyruvate carboxykinase (GTP)	1.00 * GTP [m] + 1.00 * Oxaloacetate [m] --> 1.00 * carbon dioxide [m] + 1.00 * GDP [m] + 1.00 * Phosphoenolpyruvate [m] PCK1; PCK2	PCK1; PCK2	Glycolysis/gluconeogenesis	0.455681	1.14192e-52
phosphoethanolamine cytidyltransferase	1.00 * proton [c] + 1.00 * CTP [c] + 1.00 * O-phosphonatoethanaminium(1-) [c] --> 1.00 * Diphosphate [c] + 1.00 * CDP-ethanolamine(1-) [c] PCYT2	PCYT2	Glycerophospholipid metabolism	0.206252	5.38274e-12
6-phosphofructo-2-kinase	1.00 * ATP [c] + 1.00 * D-Fructose 6-phosphate [c] --> 1.00 * ADP [c] + 1.00 * proton [c] + 1.00 * beta-D-fructofuranose 2,6-bisphosphate(4-) [c] PFKFB1; PFKFB2; PFKFB3; PFKFB4	PFKFB1; PFKFB2; PFKFB3; PFKFB4	Fructose and mannose metabolism	0.507606	2.62879e-59
phosphoglycerate dehydrogenase	1.00 * Nicotinamide adenine dinucleotide [c] + 1.00 * 3-Phospho-D-glycerate [c] --> 1.00 * proton [c] + 1.00 * Nicotinamide adenine dinucleotide - reduced [c] + 1.00 * 3-phosphonatooxypyruvate(3-) [c] PHGDH	PHGDH	Glycine, serine, alanine and threonine metabolism	0.0935127	7.25642e-05
Prostaglandin-H2 D-isomerase [Precursor]	1.00 * prostaglandin H2(1-) [c] --> 1.00 * prostaglandin D2(1-) [c] HPGDS; PTGDS	HPGDS; PTGDS	Eicosanoid metabolism	-0.622184	7.17699e-125
Prostaglandin-H2 D-isomerase [Precursor]	1.00 * prostaglandin H2(1-) [c] --> 1.00 * prostaglandin D2(1-) [c] HPGDS; PTGDS	HPGDS; PTGDS	Eicosanoid metabolism	0.0207517	0.494458
Prostaglandin I2 synthase	1.00 * prostaglandin H2(1-) [r] --> 1.00 * prostaglandin I2(1-) [r] PTGIS	PTGIS	Eicosanoid metabolism	0.0422807	0.101927
Prostaglandin I2 synthase	1.00 * prostaglandin H2(1-) [r] --> 1.00 * prostaglandin I2(1-) [r] PTGIS	PTGIS	Eicosanoid metabolism	0.245492	3.15536e-14
glucose-6-phosphate isomerase	1.00 * D-Glucose 6-phosphate [c] --> 1.00 * D-Fructose 6-phosphate [c] GPI1	GPI1	Glycolysis/gluconeogenesis	0.266543	7.24602e-22
glucose-6-phosphate isomerase	1.00 * D-Glucose 6-phosphate [c] --> 1.00 * D-Fructose 6-phosphate [c] GPI1	GPI1	Glycolysis/gluconeogenesis	0.567348	1.26436e-87
6-phosphogluconolactonase	1.00 * Water [c] + 1.00 * 6-phospho-D-glucono-1,5-lactone [c] --> 1.00 * proton [c] + 1.00 * 6-Phospho-D-gluconate [c] PGLS	PGLS	Pentose phosphate pathway	0.317121	1.66949e-27
6-phosphogluconolactonase	3.00 * Water [c] + 3.00 * 6-phospho-D-glucono-1,5-lactone [c] --> 3.00 * proton [c] + 3.00 * 6-Phospho-D-gluconate [c] PGLS	PGLS	Pentose phosphate pathway	0.390545	6.86691e-43
6-phosphogluconolactonase, endoplasmic reticulum	1.00 * Water [r] + 1.00 * 6-phospho-D-glucono-1,5-lactone [r] --> 1.00 * proton [r] + 1.00 * 6-Phospho-D-gluconate [r] H6PD	H6PD	Pentose phosphate pathway	0.314395	7.33039e-22
phosphoglucomutase	1.00 * D-Glucose 1-phosphate [c] --> 1.00 * D-Glucose 6-phosphate [c] PGM1; PGM2	PGM1; PGM2	Glycolysis/gluconeogenesis	0.4549	9.88436e-55
phosphoglucomutase	1.00 * D-Glucose 1-phosphate [c] --> 1.00 * D-Glucose 6-phosphate [c] PGM1; PGM2	PGM1; PGM2	Glycolysis/gluconeogenesis	0.452038	4.92888e-60
phosphoglycerate mutase	1.00 * D-Glycerate 2-phosphate [c] --> 1.00 * 3-Phospho-D-glycerate [c] BPGM; PGAM1; PGAM2	BPGM; PGAM1; PGAM2	Glycolysis/gluconeogenesis	0.512553	4.2475e-77
phosphoglycerate mutase	1.00 * D-Glycerate 2-phosphate [c] --> 1.00 * 3-Phospho-D-glycerate [c] BPGM; PGAM1; PGAM2	BPGM; PGAM1; PGAM2	Glycolysis/gluconeogenesis	0.11716	2.09514e-06
Phosphatidylglycerol phosphate phosphatase (homo sapiens)	1.00 * Water [c] + 1.00 * phosphatidyl glycerol phosphate [c] --> 1.00 * hydrogenphosphate [c] + 1.00 * phosphatidylglycerol(1-) [c] No genes		Glycerophospholipid metabolism	0.340538	9.14658e-30
Prostaglandin G/H synthase	2.00 * O2 [c] + 1.00 * proton [c] + 1.00 * Nicotinamide adenine dinucleotide phosphate - reduced [c] + 1.00 * arachidonate [c] --> 1.00 * Water [c] + 1.00 * Nicotinamide adenine dinucleotide phosphate [c] + 1.00 * prostaglandin H2(1-) [c] PTGS1; PTGS2	PTGS1; PTGS2	Eicosanoid metabolism	0.245492	3.15536e-14
Prostaglandin G/H synthase	2.00 * O2 [r] + 1.00 * arachidonate [r] + 1.00 * proton [r] + 1.00 * Nicotinamide adenine dinucleotide phosphate - reduced [r] --> 1.00 * Water [r] + 1.00 * Nicotinamide adenine dinucleotide phosphate [r] + 1.00 * prostaglandin H2(1-) [r] PTGS1; PTGS2	PTGS1; PTGS2	Eicosanoid metabolism	0.245492	3.15536e-14
L-Phenylalanine,tetrahydrobiopterin:oxygen oxidoreductase (4-hydroxylating)	1.00 * O2 [c] + 1.00 * 5,6,7,8-tetrahydrobiopterin [c] + 1.00 * L-phenylalanine [c] --> 1.00 * L-tyrosine [c] + 1.00 * 4a-hydroxytetrahydrobiopterin [c] PAH	PAH	Phenylalanine metabolism	0.0686923	1.36219e-06
Phytanoyl-CoA dioxygenase, peroxisomal	1.00 * O2 [x] + 1.00 * 2-Oxoglutarate [x] + 1.00 * phytanoyl-CoA(4-) [x] --> 1.00 * carbon dioxide [x] + 1.00 * 2-hydroxyphytanoyl-CoA(4-) [x] + 1.00 * Succinate [x] PHYH	PHYH	Fatty acid oxidation	0.303732	4.33674e-29
phosphatidylinositol-3,4,5-trisphosphate 3-phosphatase	1.00 * Water [c] + 1.00 * 1-phosphatidyl-1D-myo-inositol 3,4,5-trisphosphate(7-) [c] --> 1.00 * hydrogenphosphate [c] + 1.00 * phosphatidylinositol 4,5-bisphosphate [c] PTEN	PTEN	Inositol phosphate metabolism	0.269527	3.41454e-19
phosphatidylinositol-3,4,5-trisphosphate 3-phosphatase, nuclear	1.00 * Water [n] + 1.00 * 1-phosphatidyl-1D-myo-inositol 3,4,5-trisphosphate(7-) [n] --> 1.00 * phosphatidylinositol 4,5-bisphosphate [n] + 1.00 * hydrogenphosphate [n] PTEN	PTEN	Inositol phosphate metabolism	0.38594	1.19396e-43
phosphatidylinositol 3-phosphate 4-kinase	1.00 * ATP [c] + 1.00 * 1-phosphatidyl-1D-myo-inositol 3-phosphate(3-) [c] --> 1.00 * ADP [c] + 1.00 * proton [c] + 1.00 * 1-phosphatidyl-1D-myo-inositol 3,4-bisphosphate(5-) [c] PI4K2A; PI4KA; PI4KB; PIP5K1A; PIP5K1B; PIP5K1C	PI4K2A; PI4KA; PI4KB; PIP5K1A; PIP5K1B; PIP5K1C	Inositol phosphate metabolism	0.335367	1.12739e-31
phosphatidylinositol 4,5-bisphosphate 3-kinase	1.00 * ATP [c] + 1.00 * phosphatidylinositol 4,5-bisphosphate [c] --> 1.00 * ADP [c] + 1.00 * proton [c] + 1.00 * 1-phosphatidyl-1D-myo-inositol 3,4,5-trisphosphate(7-) [c] HCST; PIK3CA; PIK3CB; PIK3CD; PIK3CG; PIK3R1; PIK3R2; PIK3R3; PIK3R5	HCST; PIK3CA; PIK3CB; PIK3CD; PIK3CG; PIK3R1; PIK3R2; PIK3R3; PIK3R5	Inositol phosphate metabolism	0.269527	3.41454e-19
phosphatidylinositol-4,5-bisphosphate 5-phosphatase	1.00 * Water [c] + 1.00 * phosphatidylinositol 4,5-bisphosphate [c] --> 1.00 * hydrogenphosphate [c] + 1.00 * 1-phosphatidyl-1D-myo-inositol 4-phosphate(3-) [c] INPP5B; INPP5E; OCRL; SYNJ1; SYNJ2	INPP5B; INPP5E; OCRL; SYNJ1; SYNJ2	Inositol phosphate metabolism	0.311695	2.2671e-21
phosphatidylinositol 4,5-bisphosphate phospholipase C	1.00 * Water [c] + 1.00 * phosphatidylinositol 4,5-bisphosphate [c] --> 1.00 * proton [c] + 1.00 * diglyceride [c] + 1.00 * 1D-myo-inositol 1,4,5-trisphosphate(6-) [c] PLCB1; PLCB2; PLCB3; PLCB4; PLCD1; PLCD3; PLCD4; PLCE1; PLCG1; PLCG2; PLCH1; PLCH2; PLCL1; PLCXD2; PLCZ1	PLCB1; PLCB2; PLCB3; PLCB4; PLCD1; PLCD3; PLCD4; PLCE1; PLCG1; PLCG2; PLCH1; PLCH2; PLCL1; PLCXD2; PLCZ1	Inositol phosphate metabolism	0.243345	2.82667e-11
phosphatidylinositol 4-phosphate 3-kinase	1.00 * ATP [c] + 1.00 * 1-phosphatidyl-1D-myo-inositol 4-phosphate(3-) [c] --> 1.00 * ADP [c] + 1.00 * proton [c] + 1.00 * 1-phosphatidyl-1D-myo-inositol 3,4-bisphosphate(5-) [c] HCST; PIK3C2A; PIK3C2B; PIK3C2G; PIK3CA; PIK3CB; PIK3CD; PIK3CG; PIK3R1; PIK3R2; PIK3R3; PIK3R5	HCST; PIK3C2A; PIK3C2B; PIK3C2G; PIK3CA; PIK3CB; PIK3CD; PIK3CG; PIK3R1; PIK3R2; PIK3R3; PIK3R5	Inositol phosphate metabolism	0.351989	1.26218e-34
phosphatidylinositol 4-phosphate 5-kinase	1.00 * ATP [c] + 1.00 * 1-phosphatidyl-1D-myo-inositol 4-phosphate(3-) [c] --> 1.00 * ADP [c] + 1.00 * proton [c] + 1.00 * phosphatidylinositol 4,5-bisphosphate [c] PIKFYVE; PIP4K2A; PIP4K2B; PIP4K2C; PIP5K1A; PIP5K1B; PIP5K1C	PIKFYVE; PIP4K2A; PIP4K2B; PIP4K2C; PIP5K1A; PIP5K1B; PIP5K1C	Glycerophospholipid metabolism	0.325088	2.73391e-28
phosphatidylinositol-5-phosphate 4-kinase	1.00 * ATP [c] + 1.00 * 1-phosphatidyl-1D-myo-inositol 5-phosphate(3-) [c] --> 1.00 * ADP [c] + 1.00 * proton [c] + 1.00 * phosphatidylinositol 4,5-bisphosphate [c] PI4K2A; PI4KA; PI4KB	PI4K2A; PI4KA; PI4KB	Inositol phosphate metabolism	0.425783	1.86294e-49
phosphatidylinositol N-acetylglucosaminyltransferase	1.00 * 1-phosphatidyl-1D-myo-inositol(1-) [c] + 1.00 * UDP-N-acetyl-alpha-D-glucosamine(2-) [c] --> 1.00 * proton [c] + 1.00 * UDP [c] + 1.00 * 6-(N-acetyl-alpha-D-glucosaminyl)-1-phosphatidyl-1D-myo-inositol(1-) [c] DPM2; PIGA; PIGC; PIGH; PIGP; PIGQ	DPM2; PIGA; PIGC; PIGH; PIGP; PIGQ	Phosphatidylinositol phosphate metabolism	0.351655	1.94378e-18
phosphatidylinositol 3-kinase	1.00 * ATP [c] + 1.00 * 1-phosphatidyl-1D-myo-inositol(1-) [c] --> 1.00 * ADP [c] + 1.00 * proton [c] + 1.00 * 1-phosphatidyl-1D-myo-inositol 3-phosphate(3-) [c] HCST; PIK3C2A; PIK3C2B; PIK3C2G; PIK3C3; PIK3CA; PIK3CB; PIK3CD; PIK3CG; PIK3R1; PIK3R2; PIK3R3; PIK3R5	HCST; PIK3C2A; PIK3C2B; PIK3C2G; PIK3C3; PIK3CA; PIK3CB; PIK3CD; PIK3CG; PIK3R1; PIK3R2; PIK3R3; PIK3R5	Inositol phosphate metabolism	0.287362	1.13382e-23
phosphatidylinositol 3-kinase, endoplasmic reticulum	1.00 * ATP [r] + 1.00 * 1-phosphatidyl-1D-myo-inositol(1-) [r] --> 1.00 * ADP [r] + 1.00 * proton [r] + 1.00 * 1-phosphatidyl-1D-myo-inositol 3-phosphate(3-) [r] PIK3C2B	PIK3C2B	Inositol phosphate metabolism	0.25344	2.00653e-20
phosphatidylinositol 4-kinase	1.00 * ATP [c] + 1.00 * 1-phosphatidyl-1D-myo-inositol(1-) [c] --> 1.00 * ADP [c] + 1.00 * proton [c] + 1.00 * 1-phosphatidyl-1D-myo-inositol 4-phosphate(3-) [c] PI4K2A; PI4KA; PI4KB	PI4K2A; PI4KA; PI4KB	Glycerophospholipid metabolism	0.425783	1.86294e-49
phosphatidylinositol phospholipase C	1.00 * Water [c] + 1.00 * 1-phosphatidyl-1D-myo-inositol(1-) [c] --> 1.00 * proton [c] + 1.00 * diglyceride [c] + 1.00 * 1D-myo-inositol 1-phosphate(2-) [c] PLCB1; PLCB2; PLCB3; PLCB4; PLCD1; PLCD3; PLCD4; PLCE1; PLCG1; PLCG2; PLCH1; PLCH2; PLCL1; PLCXD2; PLCZ1	PLCB1; PLCB2; PLCB3; PLCB4; PLCD1; PLCD3; PLCD4; PLCE1; PLCG1; PLCG2; PLCH1; PLCH2; PLCL1; PLCXD2; PLCZ1	Inositol phosphate metabolism	0.235498	2.23165e-12
phosphatidylinositol phospholipase C, nucleus	1.00 * Water [n] + 1.00 * 1-phosphatidyl-1D-myo-inositol(1-) [n] --> 1.00 * proton [n] + 1.00 * diglyceride [n] + 1.00 * 1D-myo-inositol 1-phosphate(2-) [n] PLCB1	PLCB1	Inositol phosphate metabolism	0.306546	3.88452e-28
phospholipase A2	1.00 * Water [c] + 1.00 * Phosphatidylcholine [c] --> 1.00 * proton [c] + 1.00 * R total 2 position [c] + 1.00 * lysophosphatidylcholine [c] PLA2G12A; PLA2G2A; PLA2G2F; PLA2G3; PLA2G4A; PLA2G4B; PLA2G4E; PLA2G5; PLA2G6	PLA2G12A; PLA2G2A; PLA2G2F; PLA2G3; PLA2G4A; PLA2G4B; PLA2G4E; PLA2G5; PLA2G6	Glycerophospholipid metabolism	0.42545	3.48785e-53
phospholipase A2	1.00 * Water [e] + 1.00 * Phosphatidylcholine [e] --> 1.00 * proton [e] + 1.00 * lysophosphatidylcholine [e] + 1.00 * R total 2 position [e] PLA2G10; PLA2G12A; PLA2G1B; PLA2G2A; PLA2G2D; PLA2G2E; PLA2G2F; PLA2G5	PLA2G10; PLA2G12A; PLA2G1B; PLA2G2A; PLA2G2D; PLA2G2E; PLA2G2F; PLA2G5	Glycerophospholipid metabolism	0.42545	3.48785e-53
phosphomannomutase	1.00 * D-Mannose 1-phosphate [c] --> 1.00 * D-Mannose 6-phosphate [c] PGM1; PMM1; PMM2	PGM1; PMM1; PMM2	Fructose and mannose metabolism	0.454695	8.80364e-60
phosphomevalonate kinase	1.00 * ATP [x] + 1.00 * (R)-5-phosphonatomevalonate(3-) [x] --> 1.00 * ADP [x] + 1.00 * (R)-5-Diphosphomevalonate [x] PMVK	PMVK	Cholesterol metabolism	0.305047	2.2844e-32
purine-nucleoside phosphorylase	1.00 * hydrogenphosphate [c] + 1.00 * N-Ribosylnicotinamide [c] --> 1.00 * proton [c] + 1.00 * Nicotinamide [c] + 1.00 * alpha-D-Ribose 1-phosphate [c] PNP2	PNP2	NAD metabolism	0.381376	1.45043e-48
phosphatidic acid phosphatase	1.00 * Water [c] + 1.00 * phosphatidate(2-) [c] --> 1.00 * hydrogenphosphate [c] + 1.00 * diglyceride [c] PLPP1; PLPP2; PLPP3	PLPP1; PLPP2; PLPP3	Triacylglycerol synthesis	0.292713	1.7706e-22
inorganic diphosphatase	1.00 * Water [c] + 1.00 * Diphosphate [c] --> 1.00 * proton [c] + 2.00 * hydrogenphosphate [c] LHPP; PPA1	LHPP; PPA1	Oxidative phosphorylation	0.43952	2.769e-56
inorganic diphosphatase	1.00 * Water [m] + 1.00 * Diphosphate [m] --> 1.00 * proton [m] + 2.00 * hydrogenphosphate [m] PPA2	PPA2	Oxidative phosphorylation	0.309963	2.70121e-32
porphobilinogen synthase	2.00 * 5-Amino-4-oxopentanoate [c] --> 2.00 * Water [c] + 1.00 * proton [c] + 1.00 * Porphobilinogen [c] ALAD	ALAD	Heme synthesis	0.345737	1.47721e-31
phosphopantothenoylcysteine decarboxylase	1.00 * proton [c] + 1.00 * N-((R)-4-Phosphopantothenoyl)-L-cysteine [c] --> 1.00 * carbon dioxide [c] + 1.00 * Pantetheine 4'-phosphate [c] PPCDC	PPCDC	CoA synthesis	0.131309	1.22963e-16
Propionyl-CoA carboxylase, mitochondrial	1.00 * Propanoyl-CoA [m] + 1.00 * ATP [m] + 1.00 * Bicarbonate [m] --> 1.00 * proton [m] + 1.00 * ADP [m] + 1.00 * hydrogenphosphate [m] + 1.00 * (S)-methylmalonyl-CoA(5-) [m] PCCA; PCCB	PCCA; PCCB	Valine, leucine, and isoleucine metabolism	0.439912	1.42718e-53
Propanoyl-CoA:FAD 2,3-oxidoreductase, mitochondrial	1.00 * Propanoyl-CoA [m] + 1.00 * Flavin adenine dinucleotide oxidized [m] --> 1.00 * Flavin adenine dinucleotide reduced [m] + 1.00 * acryloyl-CoA(4-) [m] ACAD11; ACAD12; ACAD8; ACAD9; ACADM; ACADS; ACADSB	ACAD11; ACAD12; ACAD8; ACAD9; ACADM; ACADS; ACADSB	Propanoate metabolism	0.239693	5.88608e-19
Propane-1,2-diol:NAD+ 1-oxidoreductase	1.00 * proton [c] + 1.00 * Nicotinamide adenine dinucleotide - reduced [c] + 1.00 * (R)-lactaldehyde [c] --> 1.00 * Nicotinamide adenine dinucleotide [c] + 1.00 * (R)-propane-1,2-diol [c] AKR7A5	AKR7A5	Pyruvate metabolism	0.166652	8.25411e-06
Propane-1,2-diol:NADP+ 1-oxidoreductase	1.00 * proton [c] + 1.00 * Nicotinamide adenine dinucleotide phosphate - reduced [c] + 1.00 * (R)-lactaldehyde [c] --> 1.00 * Nicotinamide adenine dinucleotide phosphate [c] + 1.00 * (R)-propane-1,2-diol [c] AKR1A1; AKR1B3; AKR7A5	AKR1A1; AKR1B3; AKR7A5	Pyruvate metabolism	0.132643	6.63422e-06
phosphopentomutase	1.00 * alpha-D-Ribose 1-phosphate [c] --> 1.00 * alpha-D-Ribose 5-phosphate [c] PGM1; PGM2	PGM1; PGM2	Pentose phosphate pathway	0.393967	9.39331e-34
phosphopentomutase	1.00 * alpha-D-Ribose 1-phosphate [c] --> 1.00 * alpha-D-Ribose 5-phosphate [c] PGM1; PGM2	PGM1; PGM2	Pentose phosphate pathway	0.415453	3.78453e-48
Peroxidase (multiple substrates)	1.00 * Hydrogen peroxide [c] + 1.00 * methanol [c] --> 2.00 * Water [c] + 1.00 * formaldehyde [c] EPX; PRDX6	EPX; PRDX6	Miscellaneous	0.190671	9.74683e-05
Peroxidase (multiple substrates)	1.00 * Hydrogen peroxide [l] + 1.00 * methanol [l] --> 2.00 * Water [l] + 1.00 * formaldehyde [l] MPO	MPO	Miscellaneous	0.292519	5.52033e-20
steroid sulfotransferase	1.00 * (2R,3S,4R,5R)-5-(6-amino-9H-purin-9-yl)-4-hydroxy-2-({[(sulfonatooxy)phosphinato]oxy}methyl)oxolan-3-yl phosphate [c] + 1.00 * pregnenolone [c] --> 1.00 * proton [c] + 1.00 * adenosine 3',5'-bismonophosphate(4-) [c] + 1.00 * pregnenolone sulfate [c] SULT1A1; SULT2A1; SULT2B1	SULT1A1; SULT2A1; SULT2B1	Steroid metabolism	0.287491	8.39313e-31
Phosphatidylserine decarboxylase	1.00 * proton [m] + 1.00 * phosphatidylserine [m] --> 1.00 * carbon dioxide [m] + 1.00 * phosphatidylethanolamine [m] No genes		Glycerophospholipid metabolism	0.326084	4.40593e-31
phosphoserine transaminase	1.00 * L-glutamate(1-) [c] + 1.00 * 3-phosphonatooxypyruvate(3-) [c] --> 1.00 * proton [c] + 1.00 * 2-Oxoglutarate [c] + 1.00 * O-Phospho-L-serine [c] PSAT1	PSAT1	Glycine, serine, alanine and threonine metabolism	0.0935127	7.25642e-05
phosphoserine phosphatase (L-serine)	1.00 * Water [c] + 1.00 * proton [c] + 1.00 * O-Phospho-L-serine [c] --> 1.00 * hydrogenphosphate [c] + 1.00 * L-serine [c] PSPH	PSPH	Glycine, serine, alanine and threonine metabolism	0.0935127	7.25642e-05
Phosphatidylserine synthase homo sapiens	1.00 * L-serine [c] + 1.00 * Phosphatidylcholine [c] --> 1.00 * Choline [c] + 1.00 * phosphatidylserine [c] PTDSS1	PTDSS1	Glycerophospholipid metabolism	0.018206	0.436815
Phosphatidylserine synthase homo sapiens	1.00 * L-serine [c] + 1.00 * Phosphatidylcholine [c] --> 1.00 * Choline [c] + 1.00 * phosphatidylserine [c] PTDSS1	PTDSS1	Glycerophospholipid metabolism	0.206415	3.04794e-12
Phosphatidylserine synthase homo sapiens	1.00 * L-serine [c] + 1.00 * phosphatidylethanolamine [c] --> 1.00 * etha[c] [c] + 1.00 * phosphatidylserine [c] PTDSS2	PTDSS2	Glycerophospholipid metabolism	0.374353	1.35444e-45
Phosphatidylserine synthase homo sapiens	1.00 * L-serine [c] + 1.00 * phosphatidylethanolamine [c] --> 1.00 * etha[c] [c] + 1.00 * phosphatidylserine [c] PTDSS2	PTDSS2	Glycerophospholipid metabolism	0.206252	5.38274e-12
carnitine fatty-acyl transferase	1.00 * L-Carnitine [c] + 1.00 * pentadecanoyl Coenzyme A [c] --> 1.00 * Coenzyme A [c] + 1.00 * pendtadenoyl carnitine [c] CPT1A; CPT1B; CPT1C	CPT1A; CPT1B; CPT1C	Fatty acid oxidation	0.243227	1.06707e-19
purine-nucleoside phosphorylase (Adenosine)	1.00 * hydrogenphosphate [c] + 1.00 * Adenosine [c] --> 1.00 * Adenine [c] + 1.00 * alpha-D-Ribose 1-phosphate [c] PNP2	PNP2	Nucleotide interconversion	0.345567	4.21196e-33
purine-nucleoside phosphorylase (Adenosine)	1.00 * hydrogenphosphate [c] + 1.00 * Adenosine [c] --> 1.00 * Adenine [c] + 1.00 * alpha-D-Ribose 1-phosphate [c] PNP2	PNP2	Nucleotide interconversion	0.394506	8.17481e-47
purine-nucleoside phosphorylase (Deoxyadenosine)	1.00 * hydrogenphosphate [c] + 1.00 * 2-deoxyadenosine [c] --> 1.00 * 2-Deoxy-D-ribose 1-phosphate [c] + 1.00 * Adenine [c] PNP2	PNP2	Purine catabolism	0.356164	1.98881e-40
purine-nucleoside phosphorylase (Deoxyadenosine)	1.00 * hydrogenphosphate [c] + 1.00 * 2-deoxyadenosine [c] --> 1.00 * 2-Deoxy-D-ribose 1-phosphate [c] + 1.00 * Adenine [c] PNP2	PNP2	Purine catabolism	0.2006	7.65197e-13
purine-nucleoside phosphorylase (Guanosine)	1.00 * hydrogenphosphate [c] + 1.00 * Guanosine [c] --> 1.00 * Guanine [c] + 1.00 * alpha-D-Ribose 1-phosphate [c] PNP2	PNP2	Purine catabolism	0.356164	1.98881e-40
purine-nucleoside phosphorylase (Guanosine)	1.00 * hydrogenphosphate [c] + 1.00 * Guanosine [c] --> 1.00 * Guanine [c] + 1.00 * alpha-D-Ribose 1-phosphate [c] PNP2	PNP2	Purine catabolism	0.0964212	0.000944743
purine-nucleoside phosphorylase (Deoxyguanosine)	1.00 * hydrogenphosphate [c] + 1.00 * Deoxyguanosine [c] --> 1.00 * 2-Deoxy-D-ribose 1-phosphate [c] + 1.00 * Guanine [c] PNP2	PNP2	Purine catabolism	0.381622	1.31485e-44
purine-nucleoside phosphorylase (Deoxyguanosine)	1.00 * hydrogenphosphate [c] + 1.00 * Deoxyguanosine [c] --> 1.00 * 2-Deoxy-D-ribose 1-phosphate [c] + 1.00 * Guanine [c] PNP2	PNP2	Purine catabolism	0.2006	7.65197e-13
purine-nucleoside phosphorylase (Inosine)	1.00 * hydrogenphosphate [c] + 1.00 * Inosine [c] --> 1.00 * Hypoxanthine [c] + 1.00 * alpha-D-Ribose 1-phosphate [c] PNP2	PNP2	Purine catabolism	0.359026	4.43306e-40
purine-nucleoside phosphorylase (Inosine)	1.00 * hydrogenphosphate [c] + 1.00 * Inosine [c] --> 1.00 * Hypoxanthine [c] + 1.00 * alpha-D-Ribose 1-phosphate [c] PNP2	PNP2	Purine catabolism	0.394506	8.17481e-47
purine-nucleoside phosphorylase (Deoxyinosine)	1.00 * hydrogenphosphate [c] + 1.00 * Deoxyinosine [c] --> 1.00 * 2-Deoxy-D-ribose 1-phosphate [c] + 1.00 * Hypoxanthine [c] PNP2	PNP2	Purine catabolism	0.152673	9.01723e-20
purine-nucleoside phosphorylase (Xanthosine)	1.00 * hydrogenphosphate [c] + 1.00 * xanthosine [c] --> 1.00 * Xanthine [c] + 1.00 * alpha-D-Ribose 1-phosphate [c] PNP2	PNP2	Nucleotide interconversion	0.0964212	0.000944743
purine-nucleoside phosphorylase (Xanthosine)	1.00 * hydrogenphosphate [c] + 1.00 * xanthosine [c] --> 1.00 * Xanthine [c] + 1.00 * alpha-D-Ribose 1-phosphate [c] PNP2	PNP2	Nucleotide interconversion	0.395828	4.05615e-49
pyridoxamine 5'-phosphate oxidase	1.00 * Water [c] + 1.00 * O2 [c] + 1.00 * Pyridoxamine 5'-phosphate [c] --> 1.00 * Hydrogen peroxide [c] + 1.00 * Ammonium [c] + 1.00 * Pyridoxal 5'-phosphate [c] PNPO	PNPO	Vitamin B6 metabolism	0.4295	9.31528e-49
pyridoxal dehydrogenase	1.00 * Water [c] + 1.00 * O2 [c] + 1.00 * Pyridoxal [c] --> 1.00 * Hydrogen peroxide [c] + 1.00 * 4-pyridoxate [c] AOX1	AOX1	Vitamin B6 metabolism	0.375183	1.0872e-45
pyrimidine-nucleoside phosphorylase (uracil)	1.00 * hydrogenphosphate [c] + 1.00 * Uridine [c] --> 1.00 * uracil [c] + 1.00 * alpha-D-Ribose 1-phosphate [c] UPP1; UPP2	UPP1; UPP2	Pyrimidine catabolism	0.388166	1.48538e-42
pyrimidine-nucleoside phosphorylase (uracil)	1.00 * hydrogenphosphate [c] + 1.00 * Uridine [c] --> 1.00 * uracil [c] + 1.00 * alpha-D-Ribose 1-phosphate [c] UPP1; UPP2	UPP1; UPP2	Pyrimidine catabolism	0.367914	4.51095e-39
retinol dehydrogenase (all-trans)	1.00 * Nicotinamide adenine dinucleotide [c] + 1.00 * retinol [c] --> 1.00 * proton [c] + 1.00 * Nicotinamide adenine dinucleotide - reduced [c] + 1.00 * retinal [c] RDH16F1; RDH5	RDH16F1; RDH5	Vitamin A metabolism	0.103994	0.000256591
retinol dehydrogenase (all-trans)	1.00 * Nicotinamide adenine dinucleotide [c] + 1.00 * retinol [c] --> 1.00 * proton [c] + 1.00 * Nicotinamide adenine dinucleotide - reduced [c] + 1.00 * retinal [c] RDH16F1; RDH5	RDH16F1; RDH5	Vitamin A metabolism	0.0527159	0.311929
retinol dehydrogenase (all-trans,NADPH)	1.00 * Nicotinamide adenine dinucleotide phosphate [c] + 1.00 * retinol [c] --> 1.00 * proton [c] + 1.00 * Nicotinamide adenine dinucleotide phosphate - reduced [c] + 1.00 * retinal [c] RDH10; RDH11; RDH12; RDH13; RDH14; RDH8; SDR16C5	RDH10; RDH11; RDH12; RDH13; RDH14; RDH8; SDR16C5	Vitamin A metabolism	0.103994	0.000256591
retinol dehydrogenase (9-cis,NADH)	1.00 * Nicotinamide adenine dinucleotide [c] + 1.00 * 9-cis-retinol [c] --> 1.00 * proton [c] + 1.00 * Nicotinamide adenine dinucleotide - reduced [c] + 1.00 * all-trans-retinal [c] RDH5	RDH5	Vitamin A metabolism	0.103994	0.000256591
retinol dehydrogenase (9-cis,NADH)	1.00 * Nicotinamide adenine dinucleotide [c] + 1.00 * 9-cis-retinol [c] --> 1.00 * proton [c] + 1.00 * Nicotinamide adenine dinucleotide - reduced [c] + 1.00 * all-trans-retinal [c] RDH5	RDH5	Vitamin A metabolism	0.0527159	0.154764
retinol dehydrogenase (9-cis,NADPH)	1.00 * Nicotinamide adenine dinucleotide phosphate [c] + 1.00 * 9-cis-retinol [c] --> 1.00 * proton [c] + 1.00 * Nicotinamide adenine dinucleotide phosphate - reduced [c] + 1.00 * all-trans-retinal [c] RDH11; RDH12; RDH13; RDH14; RDH8; SDR16C5	RDH11; RDH12; RDH13; RDH14; RDH8; SDR16C5	Vitamin A metabolism	0.103994	0.000256591
retinol dehydrogenase (11-cis,NADH)	1.00 * Nicotinamide adenine dinucleotide [c] + 1.00 * 11-cis-retinol [c] --> 1.00 * proton [c] + 1.00 * Nicotinamide adenine dinucleotide - reduced [c] + 1.00 * 11-cis-retinal [c] RDH5	RDH5	Vitamin A metabolism	0.103994	0.000256591
retinol dehydrogenase (11-cis,NADH)	1.00 * Nicotinamide adenine dinucleotide [c] + 1.00 * 11-cis-retinol [c] --> 1.00 * proton [c] + 1.00 * Nicotinamide adenine dinucleotide - reduced [c] + 1.00 * 11-cis-retinal [c] RDH5	RDH5	Vitamin A metabolism	0.0527159	0.154764
retinol dehydrogenase (11-cis,NADPH)	1.00 * Nicotinamide adenine dinucleotide phosphate [c] + 1.00 * 11-cis-retinol [c] --> 1.00 * proton [c] + 1.00 * Nicotinamide adenine dinucleotide phosphate - reduced [c] + 1.00 * 11-cis-retinal [c] RDH11; RDH12; RDH13; RDH14; SDR16C5	RDH11; RDH12; RDH13; RDH14; SDR16C5	Vitamin A metabolism	0.103994	0.000256591
retinol dehydrogenase (13-cis,NADH)	1.00 * Nicotinamide adenine dinucleotide [c] + 1.00 * 13-cis-retinol [c] --> 1.00 * proton [c] + 1.00 * Nicotinamide adenine dinucleotide - reduced [c] + 1.00 * 13-cis-retinal [c] RDH5	RDH5	Vitamin A metabolism	0.302226	5.66635e-27
RE0344	1.00 * Water [c] + 1.00 * Stearoyl-CoA (n-C18:0CoA) [c] --> 1.00 * proton [c] + 1.00 * Coenzyme A [c] + 1.00 * octadecanoate (n-C18:0) [c] ACOT2; ACOT6; BAAT	ACOT2; ACOT6; BAAT	Fatty acid synthesis	0.114667	0.000218444
RE0344	1.00 * Water [c] + 1.00 * Stearoyl-CoA (n-C18:0CoA) [c] --> 1.00 * proton [c] + 1.00 * Coenzyme A [c] + 1.00 * octadecanoate (n-C18:0) [c] ACOT2; ACOT6; BAAT	ACOT2; ACOT6; BAAT	Fatty acid synthesis	0.322762	3.06453e-33
RE0383	1.00 * Nicotinamide adenine dinucleotide phosphate [c] + 1.00 * L-gulonate [c] --> 1.00 * proton [c] + 1.00 * Nicotinamide adenine dinucleotide phosphate - reduced [c] + 1.00 * D-glucuronate [c] AKR1A1	AKR1A1	Miscellaneous	0.310877	3.13416e-30
RE0383	1.00 * Nicotinamide adenine dinucleotide phosphate [c] + 1.00 * L-gulonate [c] --> 1.00 * proton [c] + 1.00 * Nicotinamide adenine dinucleotide phosphate - reduced [c] + 1.00 * D-glucuronate [c] AKR1A1	AKR1A1	Miscellaneous	0.0222575	0.442449
RE0452	1.00 * dATP [m] + 1.00 * dTMP [m] --> 1.00 * dADP [m] + 1.00 * dTDP [m] No genes		Pyrimidine synthesis	0.413021	1.46933e-52
RE0452	1.00 * dATP [m] + 1.00 * dTMP [m] --> 1.00 * dADP [m] + 1.00 * dTDP [m] No genes		Pyrimidine synthesis	0.433194	6.12365e-48
RE0453	1.00 * dATP [c] + 1.00 * dTDP [c] --> 1.00 * dADP [c] + 1.00 * dTTP [c] No genes		Pyrimidine synthesis	0.304148	1.17084e-43
RE0453	1.00 * dATP [c] + 1.00 * dTDP [c] --> 1.00 * dADP [c] + 1.00 * dTTP [c] No genes		Pyrimidine synthesis	0.304148	1.17084e-43
RE0453	1.00 * dATP [m] + 1.00 * dTDP [m] --> 1.00 * dADP [m] + 1.00 * dTTP [m] NME4	NME4	Pyrimidine synthesis	0.418655	3.71113e-50
RE0453	1.00 * dATP [m] + 1.00 * dTDP [m] --> 1.00 * dADP [m] + 1.00 * dTTP [m] NME4	NME4	Pyrimidine synthesis	0.433194	6.12365e-48
RE0453	1.00 * dATP [n] + 1.00 * dTDP [n] --> 1.00 * dADP [n] + 1.00 * dTTP [n] GM20390; NME2	GM20390; NME2	Pyrimidine synthesis	0.367689	1.84933e-43
RE0453	1.00 * dATP [n] + 1.00 * dTDP [n] --> 1.00 * dADP [n] + 1.00 * dTTP [n] GM20390; NME2	GM20390; NME2	Pyrimidine synthesis	0.367689	1.84933e-43
RE0456	1.00 * UTP [m] + 1.00 * Reduced thioredoxin [m] --> 1.00 * Water [m] + 1.00 * dUTP [m] + 1.00 * Oxidized thioredoxin [m] No genes		Pyrimidine synthesis	0.400267	7.66173e-49
RE0512	1.00 * Nicotinamide adenine dinucleotide [m] + 1.00 * (3S)-3-hydroxylinoleoyl-CoA [m] --> 1.00 * proton [m] + 1.00 * Nicotinamide adenine dinucleotide - reduced [m] + 1.00 * 3-oxolinoleoyl-CoA [m] EHHADH; HADH; HADHA; HADHB; HSD17B10; HSD17B4	EHHADH; HADH; HADHA; HADHB; HSD17B10; HSD17B4	Fatty acid oxidation	0.248798	5.8758e-20
RE0577	1.00 * Water [c] + 1.00 * arachidyl coenzyme A [c] --> 1.00 * proton [c] + 1.00 * Coenzyme A [c] + 1.00 * arachidate [c] ACOT2; ACOT6; BAAT	ACOT2; ACOT6; BAAT	Fatty acid synthesis	0.180945	3.20628e-09
RE0577	1.00 * Water [c] + 1.00 * arachidyl coenzyme A [c] --> 1.00 * proton [c] + 1.00 * Coenzyme A [c] + 1.00 * arachidate [c] ACOT2; ACOT6; BAAT	ACOT2; ACOT6; BAAT	Fatty acid synthesis	0.363652	1.80135e-44
RE0688	1.00 * Water [e] + 1.00 * spermine(4+) [e] + 1.00 * O2 [e] --> 1.00 * Ammonium [e] + 1.00 * Hydrogen peroxide [e] + 1.00 * spermine monoaldehyde [e] AOC1	AOC1	Urea cycle	0.328892	2.55328e-35
RE0689	1.00 * Water [e] + 1.00 * O2 [e] + 1.00 * Spermidine [e] --> 1.00 * Ammonium [e] + 1.00 * Hydrogen peroxide [e] + 1.00 * spermidine monoaldehyde 2 [e] AOC1	AOC1	Urea cycle	0.328892	2.55328e-35
RE0690	1.00 * Water [e] + 1.00 * O2 [e] + 1.00 * spermidine monoaldehyde 2 [e] --> 1.00 * Ammonium [e] + 1.00 * Hydrogen peroxide [e] + 1.00 * spermidine dialdehyde [e] AOC1	AOC1	Urea cycle	0.335553	6.53237e-30
[truncated: 801 more rows]
